# Supplementary material for: Differentiation stage-specific use of cap-independent and cap-dependent translation initiation in hematopoiesis
Source: bioRxiv. 2025 Sep 25:2025.09.24.678136. Preprint. [Version 1] doi: 10.1101/2025.09.24.678136 (PMC12485689; doi:10.1101/2025.09.24.678136)
Supplement: Supplement 1 [file media-1.xlsx]

## Sheet: High v Low SLAM-LKS
Row.names	SLAM-LKS_High_1	SLAM-LKS_High_2	SLAM-LKS_High_3	SLAM-LKS_Low_1	SLAM-LKS_Low_2	SLAM-LKS_Low_3	logFC	logCPM	PValue	FDR
ENSMUSG00000034906_Ncaph	95.2732	118.629	83.3562	0	0	0.846586	8.3225	5.69373	2.47e-43	4.23e-39	Ncaph
ENSMUSG00000035683_Melk	47.1298	83.3863	49.9175	0	0	0	11.785	4.97712	2.57e-36	2.2e-32	Melk
ENSMUSG00000037313_Tacc3	152.032	247.499	162.503	18.0178	10.2555	8.88915	4.02762	6.69192	9.53e-25	5.45e-21	Tacc3
ENSMUSG00000022322_Shcbp1	176.357	176.481	170.682	12.0118	9.88922	21.4468	3.67686	6.61037	9.35e-23	4.01e-19	Shcbp1
ENSMUSG00000025747_Tyms	375.138	334.077	348.34	75.5481	40.2894	52.2061	2.75649	7.71249	1.08e-21	3.69e-18	Tyms
ENSMUSG00000037846_Rtkn2	26.7322	24.6036	20.6887	0	0	0	10.4571	3.66973	5.51e-21	1.58e-17	Rtkn2
ENSMUSG00000033031_Cip2a	59.5457	73.2788	78.9057	4.10931	4.39521	6.77268	3.87736	5.29995	1.06e-20	2.59e-17	Cip2a
ENSMUSG00000018362_Kpna2	202.329	470.793	245.738	29.7135	24.5399	33.1579	3.49329	7.43781	1.35e-18	2.89e-15	Kpna2
ENSMUSG00000019997_Ccn2	37.7545	14.2302	28.026	0	0	0	10.6063	3.81562	2.75e-18	5.25e-15	Ccn2
ENSMUSG00000006715_Gmnn	211.451	192.839	212.54	51.6825	57.3209	55.4514	2.0069	7.0581	5.17e-18	8.87e-15	Gmnn
ENSMUSG00000040710_St8sia4	23.8183	23.0077	20.5684	145.248	105.668	130.374	-2.39954	6.19462	5.16e-17	8.03e-14	St8sia4
ENSMUSG00000026622_Nek2	42.0621	67.4272	43.9033	0	0	1.12878	7.00212	4.75513	9.59e-17	1.37e-13	Nek2
ENSMUSG00000042489_Clspn	82.984	53.33	53.1651	5.68982	2.01447	4.23293	4.07064	5.12253	1.93e-16	2.55e-13	Clspn
ENSMUSG00000028496_Mllt3	103.762	96.8185	96.9482	404.767	470.104	323.255	-1.90508	7.93026	2.24e-16	2.56e-13	Mllt3
ENSMUSG00000075602_Ly6a	104.268	70.619	80.9505	412.038	582.731	363.467	-2.30663	8.03595	2.14e-16	2.56e-13
ENSMUSG00000030249_Abcc9	25.4653	12.3683	22.8538	0	0	0	10.2101	3.42909	2.84e-16	3.05e-13	Abcc9
ENSMUSG00000025491_Ifitm1	683.256	433.156	474.517	3318.27	3121.51	1912.44	-2.28729	10.6538	3.28e-15	3.31e-12	Ifitm1
ENSMUSG00000056394_Lig1	190.166	209.197	165.87	24.6559	36.6267	45.5745	2.4939	6.84722	6.18e-15	5.89e-12	Lig1
ENSMUSG00000030867_Plk1	65.8804	156.532	94.1817	5.68982	6.22655	11.4289	3.8472	5.88026	1.07e-14	9.68e-12	Plk1
ENSMUSG00000062510_Nsl1	42.1888	71.9489	43.9033	6.48007	5.67715	4.93842	3.31079	4.9242	5.96e-14	4.86e-11	Nsl1
ENSMUSG00000078773_Rad54b	57.772	52.665	50.1581	4.42541	8.24102	7.05488	3.12077	4.96297	5.81e-14	4.86e-11	Rad54b
ENSMUSG00000072082_Ccnf	60.1792	113.842	67.5991	5.68982	6.95908	1.83427	4.18111	5.47222	8.73e-14	6.8e-11	Ccnf
ENSMUSG00000037474_Dtl	159.507	168.9	138.446	39.8287	48.1642	48.8198	1.86784	6.68525	3.27e-13	2.44e-10	Dtl
ENSMUSG00000048376_F2r	110.603	110.384	148.189	21.0207	33.5135	22.0112	2.37588	6.25625	3.5e-13	2.5e-10	F2r
ENSMUSG00000028044_Cks1b	538.066	603.52	557.392	142.878	194.671	205.297	1.74276	8.57505	9.89e-13	6.58e-10	Cks1b
ENSMUSG00000072980_Oip5	62.0796	59.0487	83.5968	11.8538	8.05788	12.8399	2.73821	5.35698	1.03e-12	6.58e-10	Oip5
ENSMUSG00000073412_Lst1	68.541	31.6522	58.217	317.365	405.824	245.792	-2.50932	7.51569	1.04e-12	6.58e-10	Lst1
ENSMUSG00000025271_Pfkfb1	18.1171	7.71356	17.0802	0	0	0	9.7108	2.94645	3.68e-12	2.1e-09	Pfkfb1
ENSMUSG00000027323_Rad51	141.643	140.706	156.849	10.1152	6.04341	23.14	3.55955	6.36759	3.59e-12	2.1e-09	Rad51
ENSMUSG00000034664_Itga2b	172.683	212.522	159.977	59.7431	34.9785	32.1703	2.21127	6.8421	3.51e-12	2.1e-09	Itga2b
ENSMUSG00000044783_Hjurp	188.773	242.445	163.705	54.3694	44.5015	63.7761	1.96635	7.01388	6.29e-12	3.48e-09	Hjurp
ENSMUSG00000030677_Kif22	187.759	267.714	192.694	18.808	15.017	42.8937	3.16106	6.9632	6.72e-12	3.6e-09	Kif22
ENSMUSG00000023004_Tuba1b	866.074	1231.51	831.277	225.696	257.669	339.904	1.92574	9.32031	8.87e-12	4.61e-09	Tuba1b
ENSMUSG00000002870_Mcm2	264.408	404.696	307.925	100.362	78.015	106.952	1.87555	7.74957	9.36e-12	4.72e-09	Mcm2
ENSMUSG00000001525_Tubb5	1001.64	1152.38	892.741	453.447	368.465	342.303	1.49206	9.47785	1.03e-11	5.03e-09	Tubb5
ENSMUSG00000028312_Smc2	349.673	354.026	302.271	66.0651	57.8703	112.455	2.17775	7.72912	1.32e-11	6.27e-09	Smc2
ENSMUSG00000027368_Dusp2	89.1919	70.22	109.578	370.628	285.322	324.383	-1.76224	7.67533	1.78e-11	8.26e-09	Dusp2
ENSMUSG00000025701_Alox5	10.6422	18.353	8.78067	0	0	0	9.52905	2.77157	2.04e-11	9.22e-09	Alox5
ENSMUSG00000110902_Gm33104	0	0	0	18.9661	9.88922	10.7234	-9.4886	2.72224	2.2e-11	9.67e-09	Gm33104
ENSMUSG00000028716_Pdzk1ip1	277.331	161.453	212.179	931.866	904.314	639.313	-1.82376	8.99228	3.2e-11	1.37e-08	Pdzk1ip1
ENSMUSG00000023328_Ache	26.0988	22.7417	22.9741	1.73856	1.46507	2.39866	3.75147	3.7655	4.53e-11	1.9e-08	Ache
ENSMUSG00000021759_Plpp1	55.9983	4.92072	24.2972	0	0	0	10.6895	3.89734	4.88e-11	1.99e-08	Plpp1
ENSMUSG00000041064_Pif1	15.7099	27.6624	5.41274	0	0	0	9.89445	3.1226	1.06e-10	4.23e-08	Pif1
ENSMUSG00000020737_Jpt1	554.029	621.474	493.041	187.29	202.546	243.111	1.49438	8.60892	1.58e-10	6.16e-08	Jpt1
ENSMUSG00000097354_2310001H17Rik	45.8629	33.5141	34.2807	163.108	153.1	112.455	-1.81087	6.46892	1.66e-10	6.33e-08	2310001H17Rik
ENSMUSG00000018930_Ccl4	24.1984	5.05371	13.8326	134.817	166.102	190.2	-3.42059	6.44254	2.11e-10	7.86e-08	Ccl4
ENSMUSG00000041272_Tox	12.4159	8.7775	7.57784	63.5363	53.2919	49.5253	-2.42967	4.99685	2.28e-10	8.32e-08	Tox
ENSMUSG00000001228_Uhrf1	83.1107	138.711	83.2359	21.969	26.1881	26.1031	2.13759	6.022	3.67e-10	1.3e-07	Uhrf1
ENSMUSG00000045273_Cenph	82.8573	69.1561	72.4104	11.5377	6.59281	17.6372	2.73166	5.48573	3.7e-10	1.3e-07	Cenph
ENSMUSG00000024007_Ppil1	190.926	208.665	194.738	78.393	60.251	80.5667	1.53735	7.11115	3.8e-10	1.3e-07	Ppil1
ENSMUSG00000005470_Asf1b	257.694	363.202	292.649	21.3368	10.4386	51.2184	3.5404	7.42412	5.23e-10	1.76e-07	Asf1b
ENSMUSG00000036678_Aaas	99.3274	136.716	102.241	40.619	26.3713	28.7839	1.92488	6.21162	6.54e-10	2.16e-07	Aaas
ENSMUSG00000097451_Rian	0.380079	0	0	16.1212	13.1856	14.392	-6.57192	2.87822	6.86e-10	2.22e-07	Rian
ENSMUSG00000031838_Ifi30	23.3115	6.64962	11.6675	0	0.183134	0	7.67399	2.90365	7.06e-10	2.24e-07	Ifi30
ENSMUSG00000003438_Timm50	195.361	221.831	204.361	79.4994	74.3523	90.4436	1.44535	7.20006	8.58e-10	2.63e-07	Timm50
ENSMUSG00000027811_4930579G24Rik	74.8756	105.197	76.7406	22.4432	16.8483	25.6798	2.07777	5.78534	8.44e-10	2.63e-07	4930579G24Rik
ENSMUSG00000009376_Met	0	0	0	14.0665	21.6098	5.22061	-9.52819	2.75819	9.07e-10	2.73e-07	Met
ENSMUSG00000024975_Pdcd4	315.592	319.714	293.371	143.036	112.261	135.595	1.34805	7.80408	9.87e-10	2.91e-07	Pdcd4
ENSMUSG00000031722_Hp	5.4478	12.7673	14.5543	0	0	0	9.33169	2.58364	1e-09	2.91e-07	Hp
ENSMUSG00000027082_Tfpi	207.016	207.069	270.276	41.4092	66.6607	78.1681	1.9719	7.2168	1.06e-09	3.04e-07	Tfpi
ENSMUSG00000005410_Mcm5	222.22	382.486	225.771	34.1389	67.5763	70.6899	2.36211	7.42401	1.24e-09	3.48e-07	Mcm5
ENSMUSG00000005667_Mthfd2	38.2613	51.8671	39.2123	2.37076	2.38074	6.91378	3.53787	4.61779	1.34e-09	3.7e-07	Mthfd2
ENSMUSG00000003949_Hlf	113.77	63.3044	57.7359	361.936	399.964	251.295	-2.00885	7.66559	1.39e-09	3.77e-07	Hlf
ENSMUSG00000069793_Slfn9	106.042	108.389	116.795	43.1478	28.2026	35.6977	1.73087	6.22346	1.49e-09	3.99e-07	Slfn9
ENSMUSG00000037336_Mfsd2b	131.001	91.8978	120.885	25.4461	10.6218	27.7962	2.51887	6.12741	1.87e-09	4.93e-07	Mfsd2b
ENSMUSG00000020739_Nup85	292.408	332.082	281.342	97.043	67.9426	123.884	1.74266	7.66802	1.95e-09	5.07e-07	Nup85
ENSMUSG00000046179_E2f8	46.6231	54.5269	44.1439	3.79321	0.183134	2.96305	4.46142	4.72844	1.99e-09	5.1e-07	E2f8
ENSMUSG00000024691_Fam111a	184.719	190.977	203.519	63.8524	74.5354	84.5175	1.47476	7.09091	2.24e-09	5.64e-07	Fam111a
ENSMUSG00000025810_Nrp1	11.7825	5.85167	9.9835	0	0	0	9.07531	2.34149	2.8e-09	6.95e-07	Nrp1
ENSMUSG00000026355_Mcm6	766.113	1001.83	878.548	195.35	254.373	367.418	1.78801	9.2048	3.78e-09	9.27e-07	Mcm6
ENSMUSG00000032939_Nup93	116.938	215.315	142.536	36.1936	42.3039	50.9362	1.9725	6.69106	3.86e-09	9.31e-07	Nup93
ENSMUSG00000058290_Espl1	19.7641	15.2941	10.3443	0.790252	0.549401	0.141098	5.01578	3.06212	4.11e-09	9.78e-07	Espl1
ENSMUSG00000029910_Mad2l1	305.077	310.138	254.639	58.7948	73.986	116.829	1.88912	7.57613	4.34e-09	1.02e-06	Mad2l1
ENSMUSG00000038418_Egr1	257.187	237.259	229.62	1024.48	761.104	532.785	-1.5699	8.95421	4.7e-09	1.09e-06	Egr1
ENSMUSG00000041859_Mcm3	291.394	411.878	401.746	140.033	137.167	157.324	1.44787	8.03066	5.11e-09	1.17e-06	Mcm3
ENSMUSG00000032902_Slc16a1	94.7664	139.376	146.625	29.3974	45.4172	35.2744	1.89452	6.39121	5.27e-09	1.19e-06	Slc16a1
ENSMUSG00000005233_Spc25	253.133	298.967	183.793	30.0296	10.2555	47.9732	3.14317	7.14515	5.83e-09	1.28e-06	Spc25
ENSMUSG00000024640_Psat1	243.377	315.724	238.882	70.6486	60.251	108.786	1.82693	7.46699	5.76e-09	1.28e-06	Psat1
ENSMUSG00000019942_Cdk1	345.999	413.341	352.309	61.4816	12.0868	55.5925	3.2024	7.73555	6.44e-09	1.4e-06	Cdk1
ENSMUSG00000028884_Rpa2	303.81	279.151	298.422	97.5172	57.6871	116.688	1.79063	7.61732	6.55e-09	1.4e-06	Rpa2
ENSMUSG00000017723_Wfdc2	7.72828	9.57546	10.8255	67.3295	86.9885	34.4278	-2.62961	5.14121	8.61e-09	1.82e-06	Wfdc2
ENSMUSG00000002984_Tomm40	120.358	180.205	146.866	45.0444	50.5449	58.1322	1.6398	6.67906	9.65e-09	2.02e-06	Tomm40
ENSMUSG00000021569_Trip13	83.9975	119.427	111.984	14.2245	12.4531	2.11646	3.57769	5.8931	1.08e-08	2.23e-06	Trip13
ENSMUSG00000025395_Prim1	228.301	272.502	243.212	61.4816	79.8463	107.657	1.672	7.402	1.11e-08	2.26e-06	Prim1
ENSMUSG00000029363_Rfc5	343.592	426.507	312.736	59.2689	64.6462	133.337	2.15937	7.83952	1.13e-08	2.28e-06	Rfc5
ENSMUSG00000040204_Pclaf	234.762	236.062	194.137	13.9084	5.31088	36.2621	3.65667	6.95502	1.18e-08	2.35e-06	Pclaf
ENSMUSG00000037894_H2az1	1577.84	1661.74	1577.99	519.354	621.739	810.606	1.39765	10.1645	1.23e-08	2.41e-06	H2az1
ENSMUSG00000058135_Gstm1	217.279	140.041	195.58	775.712	500.504	508.375	-1.58591	8.57655	1.24e-08	2.41e-06	Gstm1
ENSMUSG00000045679_Pqlc3	22.298	21.0128	14.7948	113.638	83.509	61.3775	-2.04639	5.69048	1.28e-08	2.46e-06	Pqlc3
ENSMUSG00000060098_Prmt7	181.551	228.082	169.719	59.427	53.8413	83.3887	1.652	7.04576	1.31e-08	2.5e-06	Prmt7
ENSMUSG00000052713_Zfp608	41.9354	34.0461	34.401	143.668	104.203	106.67	-1.58048	6.25212	1.47e-08	2.77e-06	Zfp608
ENSMUSG00000039994_Timeless	74.7489	81.5244	65.6746	10.9055	24.5399	14.6741	2.24879	5.54435	1.5e-08	2.79e-06	Timeless
ENSMUSG00000022037_Clu	113.77	82.5883	92.618	35.5614	36.4436	31.0415	1.58848	6.05885	1.52e-08	2.8e-06	Clu
ENSMUSG00000059791_Nrm	169.389	219.305	206.286	39.1965	66.8438	73.6529	1.82216	7.04691	1.58e-08	2.88e-06	Nrm
ENSMUSG00000024399_Ltb	46.1163	14.3632	25.8609	237.55	216.281	120.074	-2.62853	6.73933	1.65e-08	2.97e-06	Ltb
ENSMUSG00000022881_Rfc4	214.998	186.056	223.967	39.0385	77.2824	71.8187	1.82695	7.1149	1.74e-08	3.12e-06	Rfc4
ENSMUSG00000034037_Fgd5	7.3482	7.18159	14.3137	62.746	50.5449	54.887	-2.43319	5.01384	1.82e-08	3.23e-06	Fgd5
ENSMUSG00000019303_Psmc3ip	78.6764	83.3863	77.8232	19.7563	31.499	23.4222	1.78513	5.74784	1.96e-08	3.39e-06	Psmc3ip
ENSMUSG00000037362_Ccn3	0	0	0	21.6529	7.14221	5.50281	-9.27153	2.51431	2e-08	3.39e-06	Ccn3
ENSMUSG00000043505_Gimap5	69.4278	55.1919	46.7901	251.142	183.134	144.907	-1.65124	6.93694	1.98e-08	3.39e-06	Gimap5
ENSMUSG00000064262_Gimap8	9.62867	6.51663	6.61557	50.7342	86.256	31.1826	-2.77568	4.95794	1.97e-08	3.39e-06	Gimap8
ENSMUSG00000028832_Stmn1	1956.65	1709.75	1894.82	835.297	710.742	978.23	1.23621	10.4171	2.11e-08	3.55e-06	Stmn1
ENSMUSG00000103220_Gm37728	0.126693	0	0	12.0118	14.1013	5.50281	-7.36817	2.41155	2.15e-08	3.58e-06	Gm37728
ENSMUSG00000039936_Pik3cd	32.0533	31.5192	29.9505	125.492	84.6078	97.0751	-1.61239	6.03908	2.21e-08	3.64e-06	Pik3cd
ENSMUSG00000032034_Kcnj5	10.3888	4.52174	10.1038	0	0	0	8.93387	2.20891	2.3e-08	3.76e-06	Kcnj5
ENSMUSG00000019961_Tmpo	448.62	454.568	405.956	191.083	227.635	204.027	1.17182	8.35077	2.34e-08	3.78e-06	Tmpo
ENSMUSG00000018451_6330403K07Rik	8.86852	6.25065	3.00708	35.2453	64.4631	49.3842	-2.94613	4.77637	2.42e-08	3.88e-06	6330403K07Rik
ENSMUSG00000029299_Abcg3	25.8454	25.9335	16.3585	92.1434	100.907	70.831	-1.85046	5.76417	2.51e-08	3.98e-06	Abcg3
ENSMUSG00000032113_Chek1	82.3505	75.8057	81.6722	33.3487	24.9062	24.4099	1.64009	5.78038	2.58e-08	4.06e-06	Chek1
ENSMUSG00000048922_Cdca2	66.7673	123.417	80.9505	15.1728	8.79042	23.5633	2.60025	5.77882	2.64e-08	4.12e-06	Cdca2
ENSMUSG00000020120_Plek	210.944	136.716	197.505	46.3088	50.728	74.3584	1.75985	6.9314	2.76e-08	4.26e-06	Plek
ENSMUSG00000020044_Timp3	36.3609	42.9566	29.5896	8.53473	3.47954	4.51512	2.8196	4.44219	2.9e-08	4.32e-06	Timp3
ENSMUSG00000028019_Pdgfc	0	0	0	14.8567	6.77595	5.9261	-8.96219	2.21999	2.9e-08	4.32e-06	Pdgfc
ENSMUSG00000028883_Sema3a	8.48844	6.25065	11.6675	0	0.183134	0	7.02793	2.29382	2.94e-08	4.32e-06	Sema3a
ENSMUSG00000034438_Gbp8	12.6693	7.44758	5.41274	40.619	71.4221	54.0404	-2.60709	4.97304	2.92e-08	4.32e-06	Gbp8
ENSMUSG00000036181_H1f2	89.572	65.4323	76.2595	197.721	227.086	198.383	-1.33026	7.13357	2.95e-08	4.32e-06	H1f2
ENSMUSG00000078652_Psme3	125.933	173.688	172.005	59.2689	60.9835	64.6227	1.45286	6.80301	2.83e-08	4.32e-06	Psme3
ENSMUSG00000078439_Smim24	27.9992	23.1407	27.3043	76.1803	104.02	84.9408	-1.65581	5.81996	3.14e-08	4.56e-06	Smim24
ENSMUSG00000028066_Pmf1	143.797	173.688	147.828	39.6707	37.3593	66.457	1.7875	6.69928	3.51e-08	5.06e-06	Pmf1
ENSMUSG00000038252_Ncapd2	88.0517	116.501	54.0071	15.1728	6.40968	18.766	2.76592	5.68387	3.61e-08	5.15e-06	Ncapd2
ENSMUSG00000027398_Il1b	9.75537	6.11765	6.13444	0	0	0	8.74641	2.03373	3.68e-08	5.21e-06	Il1b
ENSMUSG00000025198_Erlin1	71.835	91.7648	78.184	25.4461	28.0195	29.7716	1.63715	5.79418	3.74e-08	5.25e-06	Erlin1
ENSMUSG00000020357_Flt4	14.443	12.1023	3.24764	0	0	0	9.17823	2.43779	3.85e-08	5.37e-06	Flt4
ENSMUSG00000020974_Pole2	69.4278	61.0435	73.6133	25.7622	19.4122	20.6002	1.7355	5.52679	3.89e-08	5.38e-06	Pole2
ENSMUSG00000021714_Cenpk	110.096	106.128	117.276	4.74151	17.764	22.4345	2.97543	6.02699	4.42e-08	6.06e-06	Cenpk
ENSMUSG00000027215_Cd82	8.10836	6.51663	6.97642	32.2423	43.0364	38.5196	-2.29621	4.48063	4.55e-08	6.19e-06	Cd82
ENSMUSG00000028702_Rad54l	63.0932	82.8543	44.8656	12.644	14.8338	5.22061	2.65827	5.2642	4.67e-08	6.31e-06	Rad54l
ENSMUSG00000033585_Ndn	34.5872	32.1842	28.2665	83.4507	120.319	155.49	-1.8276	6.22568	5.24e-08	7.01e-06	Ndn
ENSMUSG00000032648_Pygm	5.70119	2.92583	3.24764	26.5525	30.9496	83.1065	-3.48463	4.65851	5.62e-08	7.47e-06	Pygm
ENSMUSG00000032126_Hmbs	197.641	245.637	219.036	84.8731	75.6342	106.811	1.40551	7.30287	5.76e-08	7.59e-06	Hmbs
ENSMUSG00000042599_Kdm7a	4.43426	8.64451	10.4646	57.0562	77.8318	35.1333	-2.73354	4.97975	5.85e-08	7.65e-06	Kdm7a
ENSMUSG00000035455_Fignl1	195.867	226.752	164.186	38.4063	17.9471	60.2487	2.41743	6.9126	5.96e-08	7.74e-06	Fignl1
ENSMUSG00000069272_H2ac8	178.511	138.046	119.201	64.3266	47.7979	54.7459	1.48263	6.67482	6.11e-08	7.87e-06	H2ac8
ENSMUSG00000020914_Top2a	369.184	532.236	447.213	40.3029	23.4411	109.492	3.04126	8.03216	6.19e-08	7.92e-06	Top2a
ENSMUSG00000031697_Orc6	170.529	147.755	139.288	70.9647	63.5474	68.7145	1.26933	6.80608	6.73e-08	8.49e-06	Orc6
ENSMUSG00000043873_Chil5	9.37529	1.19693	5.77359	66.2232	61.7161	77.7448	-3.55762	5.17983	6.71e-08	8.49e-06	Chil5
ENSMUSG00000051220_Ercc6l	46.7497	45.7494	41.618	3.31906	2.93014	9.87683	3.12355	4.7048	7.23e-08	9.05e-06	Ercc6l
ENSMUSG00000016319_Slc25a5	1827.8	2097.56	2231.73	695.264	814.762	1069.52	1.35095	10.533	7.71e-08	9.58e-06	Slc25a5
ENSMUSG00000026429_Ube2t	102.368	104.931	98.7524	39.1965	26.1881	41.4827	1.61353	6.13671	7.77e-08	9.59e-06	Ube2t
ENSMUSG00000020471_Pold2	198.655	273.831	212.661	63.6943	62.998	103.001	1.66915	7.28427	7.88e-08	9.65e-06	Pold2
ENSMUSG00000044338_Aplnr	19.2573	3.05883	9.14152	0	0	0	9.25517	2.51181	8.23e-08	1e-05	Aplnr
ENSMUSG00000020534_Shmt1	95.2732	175.55	153.962	15.647	36.0773	37.8142	2.34144	6.46537	8.81e-08	1.06e-05	Shmt1
ENSMUSG00000023828_Slc22a3	35.9808	48.0103	40.776	8.53473	12.27	9.31244	2.1535	4.7392	9.17e-08	1.07e-05	Slc22a3
ENSMUSG00000027611_Procr	25.592	8.7775	11.908	158.999	79.1138	78.3092	-2.67024	5.87785	9.21e-08	1.07e-05	Procr
ENSMUSG00000027684_Mecom	76.6493	65.2993	72.4104	242.449	155.664	208.683	-1.40026	7.07544	9.18e-08	1.07e-05	Mecom
ENSMUSG00000032348_Gsta4	10.1354	8.11254	9.02123	34.455	50.1786	45.7156	-2.15755	4.69985	9.22e-08	1.07e-05	Gsta4
ENSMUSG00000041361_Myzap	8.23505	3.85678	11.5472	0	0	0	8.85612	2.13647	9.16e-08	1.07e-05	Myzap
ENSMUSG00000074476_Spc24	242.491	269.044	198.347	14.0665	6.77595	44.7279	3.50833	7.06077	8.97e-08	1.07e-05	Spc24
ENSMUSG00000029373_Pf4	2083.34	936.799	1454.46	80.9219	69.0414	303.501	3.3736	9.72182	1.03e-07	1.19e-05	Pf4
ENSMUSG00000002944_Cd36	44.7227	59.1816	39.8137	3.00296	0.366267	5.50281	4.07924	4.73141	1.07e-07	1.22e-05	Cd36
ENSMUSG00000025001_Hells	117.318	167.305	181.988	49.1537	35.3448	62.5062	1.76348	6.71179	1.16e-07	1.32e-05	Hells
ENSMUSG00000026134_Prim2	131.634	115.703	108.255	25.4461	26.7375	49.3842	1.89315	6.28719	1.22e-07	1.37e-05	Prim2
ENSMUSG00000024833_Pola2	106.169	166.906	120.885	29.8715	47.6148	46.9855	1.75968	6.46771	1.3e-07	1.46e-05	Pola2
ENSMUSG00000051517_Arhgef39	62.7131	130.067	85.5213	6.00592	12.0868	21.8701	2.88314	5.78079	1.42e-07	1.58e-05	Arhgef39
ENSMUSG00000030062_Rpn1	387.934	552.584	450.099	112.216	133.688	212.634	1.6925	8.29929	1.59e-07	1.76e-05	Rpn1
ENSMUSG00000048249_Crebrf	40.6685	25.2686	36.9269	146.197	101.273	101.308	-1.65703	6.20871	1.61e-07	1.76e-05	Crebrf
ENSMUSG00000024841_Eif1ad	159.633	176.747	190.649	86.6117	79.8463	78.7325	1.20721	7.0313	1.66e-07	1.81e-05	Eif1ad
ENSMUSG00000041431_Ccnb1	282.906	479.039	407.399	10.7474	14.8338	67.0214	3.73138	7.76743	1.68e-07	1.82e-05	Ccnb1
ENSMUSG00000006678_Pola1	156.973	185.126	176.576	17.0695	37.3593	56.5801	2.30976	6.75462	1.75e-07	1.88e-05	Pola1
ENSMUSG00000021707_Dhfr	130.114	121.156	142.656	22.1271	10.0724	39.3662	2.5442	6.32137	1.76e-07	1.89e-05	Dhfr
ENSMUSG00000029283_Cdc7	133.535	137.381	108.014	21.1788	52.1931	29.7716	1.97779	6.36211	2.06e-07	2.19e-05	Cdc7
ENSMUSG00000026483_Fam129a	1.7737	3.5908	3.12736	27.8169	33.3303	16.6495	-3.07479	3.82563	2.11e-07	2.23e-05	Fam129a
ENSMUSG00000028334_Nans	83.2374	127.407	104.767	32.0842	30.4002	43.317	1.67188	6.16871	2.13e-07	2.24e-05	Nans
ENSMUSG00000028497_Hacd4	123.272	88.44	80.5897	350.24	271.038	221.382	-1.42403	7.53629	2.15e-07	2.25e-05	Hacd4
ENSMUSG00000032578_Cish	14.5697	17.156	18.8845	131.182	79.1138	47.2677	-2.22949	5.64619	2.17e-07	2.26e-05	Cish
ENSMUSG00000005481_Ddx39	426.322	510.292	435.545	174.172	126.729	227.59	1.47112	8.33414	2.27e-07	2.35e-05	Ddx39
ENSMUSG00000073705_Cenps	66.8939	53.064	68.9222	10.5894	8.42415	20.7413	2.33004	5.29881	2.44e-07	2.5e-05	Cenps
ENSMUSG00000027203_Dut	376.532	391.663	436.868	139.717	185.881	204.45	1.28178	8.20025	2.49e-07	2.54e-05	Dut
ENSMUSG00000038296_Galnt18	10.1354	7.71356	4.81133	0.15805	0	0	6.8298	2.07971	2.55e-07	2.59e-05	Galnt18
ENSMUSG00000036322_H2-Ea	27.7458	19.6829	30.7925	87.2439	84.7909	81.9777	-1.59616	5.7718	2.63e-07	2.65e-05	H2-Ea
ENSMUSG00000025094_Slc18a2	80.5768	120.757	103.684	282.752	274.334	241.418	-1.28259	7.50255	2.66e-07	2.67e-05	Slc18a2
ENSMUSG00000029147_Ppm1g	196.374	254.681	258.488	86.1375	73.6198	115.7	1.46148	7.38823	2.79e-07	2.78e-05	Ppm1g
ENSMUSG00000056492_Adgrf5	17.357	11.8363	6.25472	0.15805	0.549401	0	5.72463	2.70156	2.82e-07	2.79e-05	Adgrf5
ENSMUSG00000022678_Nde1	224.754	282.609	206.887	90.2468	57.8703	106.952	1.58033	7.36465	2.97e-07	2.92e-05	Nde1
ENSMUSG00000032221_Mns1	30.153	35.908	35.0024	3.79321	2.56387	8.04256	2.88459	4.33007	3.2e-07	3.13e-05	Mns1
ENSMUSG00000052798_Nup107	141.009	180.205	147.467	35.8775	18.1302	55.8746	2.18074	6.63068	3.36e-07	3.28e-05	Nup107
ENSMUSG00000117446_Gm35551	8.23505	2.12788	3.84906	58.9528	42.1208	28.3606	-3.07914	4.54756	3.65e-07	3.54e-05	Gm35551
ENSMUSG00000025813_Homer2	6.96812	5.45269	5.05189	0	0	0	8.41604	1.72965	4.15e-07	4e-05	Homer2
ENSMUSG00000001436_Slc19a1	69.3011	124.215	84.4388	36.5097	26.3713	20.7413	1.84335	5.94853	4.44e-07	4.23e-05	Slc19a1
ENSMUSG00000051316_Taf7	58.2788	45.6164	73.3727	161.37	157.861	198.242	-1.44668	6.83809	4.42e-07	4.23e-05	Taf7
ENSMUSG00000052681_Rap1b	2167.59	1506.67	2054.92	591.741	426.335	906.834	1.66371	10.3447	4.49e-07	4.25e-05	Rap1b
ENSMUSG00000017499_Cdc6	61.9529	137.381	86.7241	8.85083	16.8483	26.1031	2.55295	5.86391	4.85e-07	4.57e-05	Cdc6
ENSMUSG00000034349_Smc4	420.241	580.246	385.387	132.762	124.348	221.523	1.62495	8.30907	5.34e-07	4.98e-05	Smc4
ENSMUSG00000036875_Dna2	61.4461	57.5857	56.8939	21.969	22.1592	19.8948	1.55958	5.35568	5.33e-07	4.98e-05	Dna2
ENSMUSG00000017309_Cd300lg	16.4701	6.11765	13.2311	0	0.549401	0	6.1068	2.71469	5.54e-07	5.11e-05	Cd300lg
ENSMUSG00000030246_Ldhb	120.865	128.87	149.993	447.757	269.756	358.811	-1.32455	7.92112	5.52e-07	5.11e-05	Ldhb
ENSMUSG00000034160_Ogt	265.802	189.248	226.012	512.084	628.698	489.891	-1.15907	8.56939	5.84e-07	5.35e-05	Ogt
ENSMUSG00000000982_Ccl3	0.633465	0	0	5.68982	24.5399	30.7593	-6.4091	3.36372	6.31e-07	5.76e-05	Ccl3
ENSMUSG00000042379_Esm1	2.78725	6.78262	14.1934	0	0	0	8.8731	2.15201	6.42e-07	5.83e-05	Esm1
ENSMUSG00000023908_Pkmyt1	42.3155	62.1075	33.7996	6.95422	3.47954	11.4289	2.73943	4.79235	6.51e-07	5.84e-05	Pkmyt1
ENSMUSG00000043445_Pgp	82.6039	122.087	86.9647	36.8258	41.5714	33.0168	1.49276	6.10009	6.5e-07	5.84e-05	Pgp
ENSMUSG00000027765_P2ry1	24.1984	33.1151	26.7029	5.53177	6.04341	2.25756	2.7183	4.08974	7.14e-07	6.38e-05	P2ry1
ENSMUSG00000061353_Cxcl12	30.153	57.5857	143.257	0.948303	3.47954	0	5.83807	5.36482	7.38e-07	6.55e-05	Cxcl12
ENSMUSG00000092274_Neat1	79.0565	64.9003	98.2713	206.73	208.772	205.297	-1.2551	7.15021	7.53e-07	6.66e-05	Neat1
ENSMUSG00000026202_Tuba4a	743.688	840.379	745.515	314.204	251.626	429.36	1.32128	9.13825	7.86e-07	6.91e-05	Tuba4a
ENSMUSG00000002028_Kmt2a	60.9394	44.6855	40.1746	235.969	205.293	100.038	-1.78307	6.80459	7.96e-07	6.96e-05	Kmt2a
ENSMUSG00000016024_Lbp	24.3251	23.6727	28.026	83.1346	63.9137	102.437	-1.61731	5.7469	8.42e-07	7.29e-05	Lbp
ENSMUSG00000109511_Nup62	156.339	197.095	172.486	42.3575	42.1208	82.8243	1.74092	6.88664	8.41e-07	7.29e-05	Nup62
ENSMUSG00000020358_Hnrnpab	716.956	1005.96	769.09	349.45	351.8	447.279	1.21522	9.26754	8.69e-07	7.45e-05	Hnrnpab
ENSMUSG00000054717_Hmgb2	1221.07	1298.27	1111.42	301.086	231.115	577.23	1.79738	9.65664	8.66e-07	7.45e-05	Hmgb2
ENSMUSG00000041417_Pik3r1	119.345	92.6957	116.194	371.893	253.274	235.492	-1.28437	7.60626	9.04e-07	7.71e-05	Pik3r1
ENSMUSG00000021811_Dnajc9	353.6	471.059	461.166	136.398	136.984	222.934	1.46748	8.24333	9.48e-07	8.04e-05	Dnajc9
ENSMUSG00000025134_Alyref	410.359	457.893	413.293	170.536	200.165	240.148	1.16481	8.32311	9.61e-07	8.12e-05	Alyref
ENSMUSG00000020053_Igf1	8.10836	4.65474	10.3443	42.5156	44.3184	33.5812	-2.27124	4.55984	9.81e-07	8.24e-05	Igf1
ENSMUSG00000033589_Reep4	83.9975	125.279	88.1675	35.0872	19.7784	37.6731	1.78036	6.05807	1.01e-06	8.47e-05	Reep4
ENSMUSG00000021287_Xrcc3	37.2478	50.0052	29.8302	2.52881	8.05788	7.76037	2.76197	4.55341	1.1e-06	9.17e-05	Xrcc3
ENSMUSG00000028469_Npr2	5.5745	6.91561	2.52595	48.0473	28.752	27.7962	-2.69407	4.29291	1.16e-06	9.57e-05	Npr2
ENSMUSG00000048772_Tmem53	7.22151	5.45269	7.57784	27.9749	31.8653	38.8018	-2.18504	4.29985	1.22e-06	0.0001	Tmem53
ENSMUSG00000029730_Mcm7	400.477	436.481	352.911	100.994	60.8004	174.256	1.91104	8.02342	1.26e-06	0.000103	Mcm7
ENSMUSG00000004642_Slbp	453.181	481.3	446.732	239.921	174.16	252.565	1.14912	8.43558	1.28e-06	0.000103	Slbp
ENSMUSG00000025190_Got1	52.831	54.5269	57.2548	13.7504	15.017	22.1523	1.78343	5.20836	1.27e-06	0.000103	Got1
ENSMUSG00000028678_Kif2c	68.6676	109.719	64.8326	2.52881	0	5.9261	4.90489	5.44977	1.27e-06	0.000103	Kif2c
ENSMUSG00000028896_Rcc1	73.2286	137.381	74.6958	7.27032	18.4965	25.6798	2.55714	5.85757	1.31e-06	0.000105	Rcc1
ENSMUSG00000021186_Fbln5	3.16733	7.58057	14.3137	0	0.183134	0	6.95405	2.23164	1.33e-06	0.000106	Fbln5
ENSMUSG00000030978_Rrm1	491.569	741.3	560.64	68.752	30.9496	169.176	2.81932	8.46853	1.33e-06	0.000106	Rrm1
ENSMUSG00000033207_Mamdc2	10.8956	10.1074	23.6958	111.109	89.003	48.9609	-2.35781	5.57859	1.33e-06	0.000106	Mamdc2
ENSMUSG00000062248_Cks2	247.812	259.734	240.085	60.5333	32.7809	103.425	2.0127	7.3337	1.34e-06	0.000106	Cks2
ENSMUSG00000004099_Dnmt1	186.619	233.402	178.861	81.238	101.822	52.3472	1.45615	7.14372	1.39e-06	0.000109	Dnmt1
ENSMUSG00000025574_Tk1	264.408	232.072	225.411	27.1847	1.28194	17.6372	4.06768	7.0467	1.39e-06	0.000109	Tk1
ENSMUSG00000000028_Cdc45	128.087	119.826	105.248	13.9084	5.12774	31.1826	2.88946	6.11691	1.42e-06	0.00011	Cdc45
ENSMUSG00000057722_Lepr	0.886852	11.0384	56.7736	0	0	0	10.4094	3.62376	1.42e-06	0.00011	Lepr
ENSMUSG00000027698_Nceh1	64.9935	67.9591	64.2312	199.934	128.926	185.684	-1.28357	6.87241	1.52e-06	0.000118	Nceh1
ENSMUSG00000020070_Rufy2	16.9769	20.7468	18.8845	53.4211	65.5619	63.9172	-1.59132	5.30494	1.55e-06	0.000119	Rufy2
ENSMUSG00000031985_Gnpat	123.272	164.645	134.597	55.3177	71.4221	61.9418	1.26459	6.69609	1.64e-06	0.000125	Gnpat
ENSMUSG00000019920_Lims1	397.69	256.542	386.349	146.355	127.644	175.667	1.30585	7.97933	1.7e-06	0.000129	Lims1
ENSMUSG00000041147_Brca2	93.3728	77.4016	77.3421	37.458	19.7784	30.1949	1.60278	5.83635	1.7e-06	0.000129	Brca2
ENSMUSG00000042444_Mindy2	24.9585	18.8849	17.3208	75.074	75.268	52.4883	-1.62522	5.4371	1.7e-06	0.000129	Mindy2
ENSMUSG00000004612_Nkg7	244.391	161.187	200.873	88.9824	36.4436	68.8556	1.74096	7.08798	1.71e-06	0.000129	Nkg7
ENSMUSG00000033809_Alg3	86.4047	88.706	103.684	26.8686	20.3278	42.0471	1.73342	5.97583	1.75e-06	0.000131	Alg3
ENSMUSG00000102139_Gm37109	0	0	0	4.58346	5.86028	6.20829	-8.25318	1.55953	1.76e-06	0.000131	Gm37109
ENSMUSG00000018819_Lsp1	150.638	126.077	149.031	367.309	270.488	373.203	-1.14898	7.88669	1.79e-06	0.000133	Lsp1
ENSMUSG00000029591_Ung	42.1888	44.6855	50.3986	10.4313	17.3977	13.2632	1.84199	4.93733	1.84e-06	0.000136	Ung
ENSMUSG00000040549_Ckap5	164.194	229.146	172.486	97.8333	71.239	84.5175	1.26027	7.11729	1.85e-06	0.000136	Ckap5
ENSMUSG00000024511_Rab27b	186.999	124.747	160.819	56.7401	36.993	72.9475	1.59416	6.76434	1.9e-06	0.000139	Rab27b
ENSMUSG00000037300_Ttc13	58.4055	85.6471	54.0071	15.805	26.9207	14.5331	1.89692	5.44939	1.94e-06	0.000141	Ttc13
ENSMUSG00000022360_Atad2	174.33	183.796	171.403	38.4063	36.2605	83.6709	1.82658	6.87604	1.97e-06	0.000143	Atad2
ENSMUSG00000024037_Wdr4	64.1067	90.5679	65.434	32.7165	24.7231	23.4222	1.54973	5.68082	1.97e-06	0.000143	Wdr4
ENSMUSG00000083282_Ctsf	19.5107	17.821	20.5684	54.2113	59.5185	73.3707	-1.59516	5.33931	2.01e-06	0.000144	Ctsf
ENSMUSG00000025017_Pik3ap1	11.9091	13.1663	7.69812	66.0651	33.8797	48.8198	-2.08087	4.898	2.11e-06	0.000151	Pik3ap1
ENSMUSG00000025283_Sat1	145.317	87.509	121.967	339.967	260.966	303.501	-1.25076	7.69286	2.24e-06	0.000158	Sat1
ENSMUSG00000027635_Dsn1	81.0836	81.6574	70.3656	20.8627	32.4147	11.4289	1.96071	5.66844	2.27e-06	0.000158	Dsn1
ENSMUSG00000034845_Plvap	120.612	72.7469	66.6369	0.948303	5.49401	0	5.45064	5.5248	2.27e-06	0.000158	Plvap
ENSMUSG00000038007_Acer2	3.16733	5.3197	3.36793	21.6529	21.4266	33.1579	-2.58773	3.87314	2.22e-06	0.000158	Acer2
ENSMUSG00000040521_Tsfm	74.2421	82.0564	76.3798	23.8656	35.5279	31.6059	1.45329	5.78532	2.24e-06	0.000158	Tsfm
ENSMUSG00000041438_Utp4	149.244	192.573	178.861	79.0252	87.721	86.0695	1.14378	7.03363	2.26e-06	0.000158	Utp4
ENSMUSG00000043091_Tuba1c	123.526	175.55	128.703	47.5732	26.7375	61.0953	1.75253	6.58663	2.23e-06	0.000158	Tuba1c
ENSMUSG00000063358_Mapk1	311.412	382.752	372.276	198.037	178.555	185.826	1.026	8.10387	2.29e-06	0.000159	Mapk1
ENSMUSG00000024948_Map4k2	21.4111	38.8338	25.1392	105.736	110.246	73.3707	-1.6516	5.94065	2.35e-06	0.000163	Map4k2
ENSMUSG00000030137_Tuba8	196.248	193.637	237.559	17.3856	8.24102	54.7459	3.03978	6.92944	2.46e-06	0.00017	Tuba8
ENSMUSG00000050107_Haspin	35.8541	58.5167	27.0637	3.95126	0	1.55207	4.55108	4.46894	2.56e-06	0.000175	Haspin
ENSMUSG00000027067_Ssrp1	432.403	574.394	432.177	191.557	206.941	267.239	1.20788	8.47738	2.63e-06	0.00018	Ssrp1
ENSMUSG00000036570_Fxyd1	1.14024	1.46292	2.8868	15.1728	21.6098	16.6495	-3.15971	3.29434	2.66e-06	0.000181	Fxyd1
ENSMUSG00000069792_Wfdc17	0	0.265985	0.962265	19.7563	15.3832	9.03025	-4.97352	2.91204	2.88e-06	0.000195	Wfdc17
ENSMUSG00000050493_Fam167b	14.6964	3.72379	11.1863	0	0.366267	0	6.35516	2.44949	2.94e-06	0.000198	Fam167b
ENSMUSG00000031799_Tpm4	80.8302	56.6548	76.7406	26.7105	24.9062	30.4771	1.47941	5.65786	3.13e-06	0.00021	Tpm4
ENSMUSG00000028560_Usp1	170.149	186.189	246.701	96.885	103.287	76.3338	1.23295	7.21913	3.16e-06	0.000211	Usp1
ENSMUSG00000042826_Fgf11	2.15378	1.7289	1.56368	13.9084	14.8338	15.8029	-2.92415	3.06719	3.16e-06	0.000211	Fgf11
ENSMUSG00000031960_Aars	50.8039	66.8952	47.6321	12.644	21.976	17.0728	1.77703	5.21633	3.34e-06	0.000222	Aars
ENSMUSG00000056305_Usp39	77.0294	160.655	112.585	49.944	34.4291	30.4771	1.71934	6.30983	3.36e-06	0.000222	Usp39
ENSMUSG00000029648_Flt1	19.384	5.05371	13.1109	0.15805	0.915669	0.56439	4.58098	2.81325	3.38e-06	0.000223	Flt1
ENSMUSG00000018965_Ywhah	593.304	660.308	632.208	307.25	213.717	355.002	1.2033	8.86859	3.4e-06	0.000223	Ywhah
ENSMUSG00000027018_Hat1	281.892	320.512	313.819	86.4536	107.683	167.201	1.43331	7.76269	3.46e-06	0.000225	Hat1
ENSMUSG00000028212_Ccne2	49.0302	96.2865	83.8373	12.9601	1.46507	10.4412	3.30133	5.45951	3.46e-06	0.000225	Ccne2
ENSMUSG00000064326_Siva1	310.525	274.363	324.163	172.749	163.172	161.133	0.972598	7.88991	3.45e-06	0.000225	Siva1
ENSMUSG00000044220_Nkx2-3	18.1171	10.7724	9.74293	77.4447	47.6148	42.0471	-2.00824	5.07269	3.48e-06	0.000225	Nkx2-3
ENSMUSG00000023150_Ivns1abp	449.76	547.264	376.125	223.325	236.792	239.584	1.07181	8.45102	3.59e-06	0.000231	Ivns1abp
ENSMUSG00000019992_Mtfr2	166.855	173.289	124.974	47.7312	79.6632	65.3282	1.36796	6.80174	3.71e-06	0.000238	Mtfr2
ENSMUSG00000023830_Igf2r	4.05418	4.12277	1.92453	20.0724	35.3448	18.6249	-2.7682	3.79506	3.71e-06	0.000238	Igf2r
ENSMUSG00000063229_Ldha	1387.04	1983.32	1559.71	727.19	670.269	941.544	1.17318	10.2646	3.81e-06	0.000243	Ldha
ENSMUSG00000113965_A730091E23Rik	0	0	0	5.84787	6.59281	3.52744	-8.18004	1.49106	3.87e-06	0.000246	A730091E23Rik
ENSMUSG00000086859_Snhg20	91.0923	58.3837	69.8845	239.13	216.83	143.92	-1.34573	7.06738	3.98e-06	0.000251	Snhg20
ENSMUSG00000005397_Nid1	4.81434	3.32481	16.3585	0.15805	0	0	6.9596	2.19997	4.03e-06	0.000254	Nid1
ENSMUSG00000085327_Gm16104	6.46135	4.38875	3.12736	23.0754	33.5135	23.7044	-2.42136	3.96124	4.1e-06	0.000257	Gm16104
ENSMUSG00000009575_Cbx5	247.685	264.389	243.934	148.409	142.844	117.252	0.992607	7.61768	4.17e-06	0.000261	Cbx5
ENSMUSG00000028394_Pole3	174.583	216.778	159.736	101.468	73.4366	85.9284	1.18075	7.10196	4.21e-06	0.000263	Pole3
ENSMUSG00000021594_Srd5a1	8.99521	15.1611	3.96934	0	0.366267	0	6.28277	2.38081	4.27e-06	0.000265	Srd5a1
ENSMUSG00000021048_Mthfd1	81.4636	150.148	102.361	32.0842	42.1208	45.5745	1.57779	6.27441	4.51e-06	0.000279	Mthfd1
ENSMUSG00000004929_Thop1	38.0079	61.0435	26.7029	12.1699	4.39521	4.23293	2.70508	4.66203	4.7e-06	0.00029	Thop1
ENSMUSG00000027962_Vcam1	21.1577	46.9463	42.9411	2.68686	3.29641	8.88915	2.97679	4.45817	4.73e-06	0.000291	Vcam1
ENSMUSG00000042286_Stab1	21.9179	7.31459	9.02123	0	0.732535	0	5.79747	2.80415	4.81e-06	0.000295	Stab1
ENSMUSG00000031712_Il15	34.0804	23.4067	39.2123	123.595	99.6247	76.0516	-1.52069	6.02036	4.85e-06	0.000296	Il15
ENSMUSG00000052833_Sae1	414.413	545.934	452.866	189.186	132.406	254.54	1.38915	8.39948	4.88e-06	0.000297	Sae1
ENSMUSG00000023104_Rfc2	665.265	619.878	585.418	226.802	207.49	367.418	1.31266	8.82288	4.95e-06	0.000299	Rfc2
ENSMUSG00000034311_Kif4	58.5322	87.509	52.4434	2.21271	0	5.9261	4.66336	5.16661	4.94e-06	0.000299	Kif4
ENSMUSG00000027342_Pcna	513.867	475.448	530.809	235.021	216.647	309.427	1.09339	8.5913	5.04e-06	0.000303	Pcna
ENSMUSG00000074207_Adh1	5.19442	4.25576	4.20991	0	0	0	8.06303	1.4115	5.06e-06	0.000303	Adh1
ENSMUSG00000027715_Ccna2	195.361	305.484	218.915	4.58346	4.02894	38.2374	4.00479	7.04934	5.25e-06	0.000314	Ccna2
ENSMUSG00000034792_Gna15	60.5593	80.9924	66.0354	30.0296	27.8363	27.514	1.384	5.64088	5.28e-06	0.000314	Gna15
ENSMUSG00000036752_Tubb4b	631.185	900.891	663.241	178.281	279.828	369.676	1.49903	9.00502	5.36e-06	0.000318	Tubb4b
ENSMUSG00000006362_Cbfa2t3	90.2055	72.6139	62.9081	243.24	305.467	138.276	-1.49875	7.21972	5.46e-06	0.000323	Cbfa2t3
ENSMUSG00000020811_Wscd1	4.43426	4.52174	4.45048	0	0	0	8.03812	1.38921	5.49e-06	0.000323	Wscd1
ENSMUSG00000090386_Mir99ahg	20.7777	14.4962	23.9363	76.9706	82.9596	48.3965	-1.70445	5.45468	5.6e-06	0.000329	Mir99ahg
ENSMUSG00000031821_Gins2	90.7122	92.4298	131.83	17.3856	31.8653	43.0348	1.86188	6.12433	5.72e-06	0.000335	Gins2
ENSMUSG00000056076_Eif3b	288.227	427.438	293.972	161.686	119.037	171.575	1.25755	7.95221	5.8e-06	0.000338	Eif3b
ENSMUSG00000000056_Narf	45.7362	72.6139	49.5566	22.2851	19.0459	14.6741	1.69177	5.25903	5.83e-06	0.000339	Narf
ENSMUSG00000055612_Cdca7	357.021	432.093	399.701	89.1405	133.871	206.426	1.55842	8.10551	6e-06	0.000348	Cdca7
ENSMUSG00000063052_Lrrc40	92.6126	84.1842	104.045	38.5643	23.8074	43.5992	1.50104	6.04247	6.18e-06	0.000357	Lrrc40
ENSMUSG00000008575_Nfib	10.3888	1.7289	12.9906	0	0.183134	0	6.94172	2.2252	6.78e-06	0.00039	Nfib
ENSMUSG00000051509_Olfr414	5.06772	5.3197	5.05189	0.15805	0	0	6.28438	1.58274	6.82e-06	0.00039	Olfr414
ENSMUSG00000070003_Ssbp4	124.033	132.062	103.083	36.9838	25.8219	58.5555	1.65287	6.35636	6.81e-06	0.00039	Ssbp4
ENSMUSG00000017716_Birc5	370.704	397.647	344.731	23.3915	6.22655	76.1927	3.46697	7.71272	6.93e-06	0.000394	Birc5
ENSMUSG00000069910_Spdl1	49.4103	30.3223	35.9647	0	0	2.25756	5.66703	4.36525	6.93e-06	0.000394	Spdl1
ENSMUSG00000049526_Tmem202	0	0	0	19.4402	1.6482	5.6439	-8.91417	2.17717	6.97e-06	0.000394	Tmem202
ENSMUSG00000049932_H2ax	372.351	535.428	351.708	34.7711	30.4002	137.006	2.71429	7.97128	7.12e-06	0.000402	H2ax
ENSMUSG00000003545_Fosb	70.8214	34.844	85.2807	296.661	224.339	161.98	-1.72851	7.15511	7.65e-06	0.00043	Fosb
ENSMUSG00000056429_Tgoln1	65.8804	53.596	47.151	124.386	143.943	128.822	-1.15475	6.53769	7.81e-06	0.000438	Tgoln1
ENSMUSG00000098090_2700099C18Rik	49.537	36.7059	40.4151	15.1728	15.017	8.46586	1.82017	4.82346	7.88e-06	0.00044	2700099C18Rik
ENSMUSG00000005339_Fcer1a	2.02709	8.51152	6.01416	0	0	0	8.34861	1.66726	8.03e-06	0.000444	Fcer1a
ENSMUSG00000034853_Acot11	0.760158	3.5908	1.92453	28.4491	23.8074	13.9687	-3.27509	3.57681	8.02e-06	0.000444	Acot11
ENSMUSG00000067367_Lyar	162.04	188.716	177.899	66.6973	91.0175	94.8176	1.16319	7.04871	7.98e-06	0.000444	Lyar
ENSMUSG00000003206_Ebi3	69.1744	29.7903	50.7595	221.903	126.179	159.864	-1.66192	6.74945	8.36e-06	0.000461	Ebi3
ENSMUSG00000024921_Smarca2	91.9792	91.3658	80.4694	275.956	273.236	148.435	-1.29364	7.29803	8.45e-06	0.000464	Smarca2
ENSMUSG00000001123_Lgals9	940.063	1050.24	916.437	449.021	446.297	612.928	1.04184	9.54274	8.51e-06	0.000466	Lgals9
ENSMUSG00000048327_Ckap2l	184.465	241.115	196.061	16.9114	4.76148	48.5376	3.22086	6.89726	8.6e-06	0.00047	Ckap2l
ENSMUSG00000025858_Get4	102.241	118.895	123.892	22.6012	32.7809	55.0281	1.73147	6.28305	8.65e-06	0.000471	Get4
ENSMUSG00000029034_Ints11	110.603	172.225	150.113	61.0075	37.9087	67.7268	1.47585	6.6737	8.87e-06	0.000481	Ints11
ENSMUSG00000002603_Tgfb1	120.232	159.99	116.434	21.6529	40.4726	57.9911	1.81079	6.46455	8.96e-06	0.000483	Tgfb1
ENSMUSG00000004264_Phb2	278.725	333.678	325.125	158.683	164.82	182.721	0.988899	7.93029	8.93e-06	0.000483	Phb2
ENSMUSG00000003382_Etv3	7.98166	13.8312	17.0802	81.0799	66.8438	34.71	-2.11102	5.17653	9.08e-06	0.000488	Etv3
ENSMUSG00000020766_Galk1	191.56	240.051	198.467	36.3516	54.3907	101.167	1.80021	7.13302	9.14e-06	0.00049	Galk1
ENSMUSG00000053411_Cbx7	9.75537	3.85678	4.33019	48.2054	35.3448	23.5633	-2.47123	4.35503	9.22e-06	0.000492	Cbx7
ENSMUSG00000085603_Gm11346	28.5059	18.8849	19.6061	78.235	71.7884	54.4637	-1.50628	5.47885	9.41e-06	0.000501	Gm11346
ENSMUSG00000031781_Ciapin1	107.309	174.752	163.224	33.8228	27.2869	67.5857	1.87987	6.61897	9.55e-06	0.000504	Ciapin1
ENSMUSG00000068551_Zfp467	29.7729	18.353	12.75	97.9913	86.6222	53.3349	-1.86336	5.60851	9.49e-06	0.000504	Zfp467
ENSMUSG00000068856_Sf3b4	114.024	148.553	120.163	42.9897	41.7545	68.5734	1.41176	6.51163	9.53e-06	0.000504	Sf3b4
ENSMUSG00000009654_Oit3	4.05418	3.4578	5.29246	0	0	0	7.97409	1.33301	9.71e-06	0.00051	Oit3
ENSMUSG00000047180_Neurl3	40.9219	34.977	32.2359	88.9824	126.729	79.2968	-1.3449	6.05064	9.97e-06	0.000522	Neurl3
ENSMUSG00000012443_Kif11	155.072	179.274	121.727	0.15805	13.9182	4.37403	4.72573	6.35671	1e-05	0.000524	Kif11
ENSMUSG00000073792_Alg6	43.4557	34.977	33.3184	7.11227	13.9182	5.07951	2.20699	4.5692	1e-05	0.000524	Alg6
ENSMUSG00000005533_Igf1r	44.2159	42.5576	41.1368	118.854	114.642	82.8243	-1.19992	6.19113	1.03e-05	0.000534	Igf1r
ENSMUSG00000073555_Gm4951	14.9498	20.3478	27.7854	98.4655	55.8558	71.1132	-1.72739	5.56671	1.03e-05	0.000535	Gm4951
ENSMUSG00000025408_Ddit3	33.8271	37.6369	39.6934	104.629	82.227	90.8669	-1.21739	6.0032	1.04e-05	0.000538	Ddit3
ENSMUSG00000050410_Tcf19	59.1657	71.8159	43.7831	5.53177	0	4.09183	4.26643	4.99996	1.07e-05	0.000551	Tcf19
ENSMUSG00000007480_Mc5r	28.2526	41.4936	36.4458	8.85083	3.84581	10.5823	2.27807	4.48746	1.08e-05	0.000553	Mc5r
ENSMUSG00000116581_Gm46565	17.2303	2.92583	9.38208	0	0.366267	0	6.34277	2.44273	1.09e-05	0.000558	Gm46565
ENSMUSG00000034911_Ushbp1	16.5968	0.930947	15.7571	0	0.183134	0	7.33918	2.60267	1.1e-05	0.000563	Ushbp1
ENSMUSG00000005803_Sqor	21.4111	23.0077	23.3349	54.0533	79.8463	63.635	-1.44174	5.45233	1.12e-05	0.000568	Sqor
ENSMUSG00000071547_Nt5dc2	144.05	208.266	157.811	16.4373	19.4122	64.0583	2.42928	6.71158	1.12e-05	0.000568	Nt5dc2
ENSMUSG00000029669_Tspan12	12.4159	2.26087	3.60849	0	0	0	8.47044	1.78027	1.13e-05	0.000568	Tspan12
ENSMUSG00000044162_Tnip3	48.7768	46.1484	74.4553	178.755	133.138	141.521	-1.31343	6.67837	1.13e-05	0.000568	Tnip3
ENSMUSG00000030189_Ybx3	454.448	539.55	440.116	223.958	287.154	263.006	0.989102	8.54168	1.13e-05	0.000569	Ybx3
ENSMUSG00000032123_Dpagt1	111.11	122.087	86.1227	49.944	44.5015	52.9116	1.21248	6.30581	1.17e-05	0.000586	Dpagt1
ENSMUSG00000029430_Ran	1281.5	1505.74	1389.63	580.836	835.639	787.042	1.02117	10.0733	1.18e-05	0.000587	Ran
ENSMUSG00000040658_Dnph1	180.538	245.504	239.123	119.012	115.191	111.749	1.04723	7.41773	1.18e-05	0.000587	Dnph1
ENSMUSG00000041324_Inhba	0	0	0	10.7474	13.5519	0.987683	-8.82823	2.08897	1.19e-05	0.00059	Inhba
ENSMUSG00000025154_Arhgap19	19.6374	33.6471	33.4387	2.84491	0	2.68085	4.04432	4.01964	1.2e-05	0.000592	Arhgap19
ENSMUSG00000056629_Fkbp2	123.652	123.151	139.408	66.5393	70.1402	64.4816	1.04346	6.63476	1.21e-05	0.000597	Fkbp2
ENSMUSG00000035686_Thrsp	9.37529	1.19693	9.14152	0	0	0	8.58994	1.89061	1.24e-05	0.000612	Thrsp
ENSMUSG00000015850_Adamtsl4	0	0	0	3.16101	5.49401	5.22061	-7.99188	1.32213	1.25e-05	0.000615	Adamtsl4
ENSMUSG00000022372_Sla	137.715	87.908	126.899	57.6884	51.0943	52.7705	1.22543	6.4441	1.29e-05	0.000632	Sla
ENSMUSG00000058013_Septin11	159.887	170.363	161.42	56.266	61.1667	95.6642	1.2973	6.90334	1.32e-05	0.000643	Septin11
ENSMUSG00000027699_Ect2	52.3242	105.463	42.7005	0.316101	0	4.37403	5.44548	5.15859	1.33e-05	0.000648	Ect2
ENSMUSG00000021190_Lgmn	46.4964	35.376	51.2406	0.790252	1.0988	7.90147	3.81437	4.63851	1.36e-05	0.000659	Lgmn
ENSMUSG00000024940_Ltbp3	17.4836	12.7673	16.1179	81.0799	61.8992	34.2867	-1.82156	5.19233	1.36e-05	0.000659	Ltbp3
ENSMUSG00000040044_Orc3	162.547	158.527	132.311	70.8066	69.2245	87.3394	1.09048	6.84774	1.38e-05	0.000668	Orc3
ENSMUSG00000086763_Plxna4os1	21.1577	12.2353	17.0802	72.8613	64.4631	40.6361	-1.70971	5.2265	1.41e-05	0.000679	Plxna4os1
ENSMUSG00000087259_2610035D17Rik	15.0765	16.4911	19.6061	77.1286	37.1761	132.632	-2.18044	5.62179	1.41e-05	0.000679	2610035D17Rik
ENSMUSG00000024791_Cdca5	122.005	148.819	100.557	5.37372	1.46507	22.8578	3.70779	6.11425	1.44e-05	0.000687	Cdca5
ENSMUSG00000022070_Bora	134.295	181.801	151.316	41.7253	49.8124	84.0942	1.50193	6.77574	1.51e-05	0.000722	Bora
ENSMUSG00000048416_Mlf1	19.384	24.0716	17.6816	0.474151	0	2.39866	4.42476	3.50275	1.52e-05	0.000724	Mlf1
ENSMUSG00000024381_Bin1	23.5649	23.6727	29.7099	7.42837	7.87475	4.93842	2.03549	4.07405	1.55e-05	0.000736	Bin1
ENSMUSG00000022407_Adsl	314.452	334.609	366.984	183.497	175.259	205.72	0.947581	8.0599	1.56e-05	0.000738	Adsl
ENSMUSG00000024742_Fen1	17.4836	32.4502	21.5307	1.5805	2.1976	5.785	2.96975	3.83043	1.59e-05	0.00075	Fen1
ENSMUSG00000042249_Grk3	22.298	8.11254	7.93869	74.2837	65.3787	45.4334	-2.17154	5.1891	1.61e-05	0.000757	Grk3
ENSMUSG00000019872_Smpdl3a	118.838	109.054	119.441	291.445	218.662	226.462	-0.980709	7.48009	1.66e-05	0.000779	Smpdl3a
ENSMUSG00000028551_Cdkn2c	32.9402	23.9386	27.0637	9.32498	7.14221	7.61927	1.89854	4.22028	1.68e-05	0.000785	Cdkn2c
ENSMUSG00000023764_Sfi1	25.2119	19.5499	19.6061	59.2689	76.1836	52.2061	-1.44081	5.37516	1.72e-05	0.000804	Sfi1
ENSMUSG00000024590_Lmnb1	45.7362	72.8799	36.3255	4.10931	8.97355	15.944	2.49483	4.99008	1.73e-05	0.000804	Lmnb1
ENSMUSG00000025155_Dus1l	70.0613	104.532	77.2218	18.808	21.6098	39.9306	1.73549	5.82953	1.81e-05	0.000842	Dus1l
ENSMUSG00000000441_Raf1	50.5505	69.1561	67.3586	12.644	4.57834	20.8824	2.37968	5.27981	1.87e-05	0.000866	Raf1
ENSMUSG00000038644_Pold1	53.8446	94.9566	36.4458	15.805	16.2989	20.3181	1.9153	5.34809	1.89e-05	0.000875	Pold1
ENSMUSG00000021835_Bmp4	4.56095	2.26087	6.49529	0	0	0	8.03099	1.38426	1.94e-05	0.000896	Bmp4
ENSMUSG00000029472_Anapc5	511.08	708.451	525.998	299.19	221.592	333.414	1.12935	8.78023	1.97e-05	0.000903	Anapc5
ENSMUSG00000022814_Umps	217.532	301.627	263.54	74.9159	66.2944	143.92	1.54638	7.50707	2.01e-05	0.000918	Umps
ENSMUSG00000037991_Rmi2	24.4518	23.8057	24.7783	5.37372	4.94461	8.04256	2.0782	3.98923	2e-05	0.000918	Rmi2
ENSMUSG00000022186_Oxct1	207.777	217.044	194.618	105.578	121.051	64.6227	1.19746	7.26526	2.01e-05	0.000918	Oxct1
ENSMUSG00000075266_Cenpw	122.766	134.056	111.984	33.0326	18.6796	57.9911	1.8343	6.35354	2.09e-05	0.000952	Cenpw
ENSMUSG00000004460_Dnajb11	190.926	227.284	225.411	104.313	128.01	115.418	0.989917	7.38827	2.1e-05	0.000953	Dnajb11
ENSMUSG00000024660_Incenp	48.3968	102.271	53.8868	8.53473	23.8074	16.9317	2.15278	5.4472	2.14e-05	0.000965	Incenp
ENSMUSG00000038372_Gmds	100.848	85.6471	97.7902	53.8952	40.6557	43.1759	1.14752	6.15948	2.14e-05	0.000965	Gmds
ENSMUSG00000097418_Mir155hg	5.06772	2.12788	4.08963	22.1271	18.8628	24.4099	-2.43304	3.6731	2.14e-05	0.000965	Mir155hg
ENSMUSG00000039997_Ifi203	145.317	84.8492	102.241	344.708	293.197	209.107	-1.24518	7.59361	2.18e-05	0.000978	Ifi203
ENSMUSG00000024066_Xdh	9.1219	1.99489	3.60849	36.3516	39.1906	25.8209	-2.68197	4.25058	2.19e-05	0.000978	Xdh
ENSMUSG00000026526_Fh1	158.746	168.501	140.13	73.0193	85.7066	87.7627	1.02061	6.91507	2.19e-05	0.000978	Fh1
ENSMUSG00000028156_Eif4e	462.683	514.681	481.493	210.839	276.166	295.741	0.995138	8.56461	2.29e-05	0.00102	Eif4e
ENSMUSG00000021215_Net1	12.2892	22.7417	19.6061	53.105	77.0993	55.1692	-1.65544	5.30529	2.32e-05	0.00103	Net1
ENSMUSG00000039217_Il18	19.004	18.22	26.8231	95.1464	66.2944	49.102	-1.60319	5.49251	2.33e-05	0.00103	Il18
ENSMUSG00000006728_Cdk4	796.773	895.837	873.857	495.172	399.048	541.815	0.936746	9.39918	2.4e-05	0.00106	Cdk4
ENSMUSG00000003038_Hmgn2	1419.6	1444.96	1344.28	641.211	585.845	926.306	1.06026	10.0702	2.42e-05	0.00107	Hmgn2
ENSMUSG00000002297_Dbf4	77.0294	125.944	67.5991	24.0237	24.9062	41.4827	1.67133	5.94667	2.44e-05	0.00107	Dbf4
ENSMUSG00000040128_Pnrc1	106.422	74.4758	111.743	282.91	188.445	233.093	-1.16501	7.35785	2.45e-05	0.00108	Pnrc1
ENSMUSG00000026185_Igfbp5	2.78725	3.05883	7.21699	0	0	0	8.00863	1.36411	2.48e-05	0.00109	Igfbp5
ENSMUSG00000029298_Gbp9	7.09481	4.25576	11.5472	52.3147	23.6242	50.0896	-2.3551	4.6177	2.5e-05	0.00109	Gbp9
ENSMUSG00000044966_Fbxo48	2.91394	6.38364	3.00708	0	0	0	7.91624	1.27994	2.5e-05	0.00109	Fbxo48
ENSMUSG00000033191_Tie1	24.1984	25.8005	22.4929	88.5083	68.6751	50.654	-1.41065	5.52526	2.52e-05	0.00109	Tie1
ENSMUSG00000024165_Jpt2	169.895	277.954	293.371	43.6219	70.6896	116.264	1.77532	7.37638	2.54e-05	0.0011	Jpt2
ENSMUSG00000022673_Mcm4	255.54	322.374	272.802	49.944	96.6946	141.239	1.65094	7.60028	2.55e-05	0.0011	Mcm4
ENSMUSG00000022561_Gpaa1	112.377	155.069	118.359	63.0621	19.7784	36.121	1.8042	6.42657	2.57e-05	0.00111	Gpaa1
ENSMUSG00000039356_Exosc2	156.466	206.005	194.137	90.4049	97.6103	104.271	1.0298	7.16632	2.62e-05	0.00112	Exosc2
ENSMUSG00000057596_Trim30d	19.8908	12.1023	19.4859	73.4935	48.7136	48.1143	-1.61958	5.18827	2.63e-05	0.00113	Trim30d
ENSMUSG00000054808_Actn4	118.331	221.565	144.219	76.0223	40.1063	65.6104	1.51605	6.82374	2.64e-05	0.00113	Actn4
ENSMUSG00000022391_Rangap1	61.6995	109.054	66.0354	34.1389	31.3159	19.0482	1.59771	5.77474	2.66e-05	0.00113	Rangap1
ENSMUSG00000025358_Cdk2	135.435	178.875	124.493	62.9041	85.8897	53.7582	1.22062	6.76258	2.67e-05	0.00114	Cdk2
ENSMUSG00000056124_B4galt6	4.56095	5.71868	11.7877	31.9262	70.5065	29.2072	-2.45914	4.65543	2.68e-05	0.00114	B4galt6
ENSMUSG00000039197_Adk	275.557	289.392	307.564	125.176	97.9765	178.771	1.21173	7.75525	2.7e-05	0.00114	Adk
ENSMUSG00000092341_Malat1	6253.44	4805.42	6674.39	14529.3	11129.8	10842.2	-0.93694	13.1231	2.7e-05	0.00114	Malat1
ENSMUSG00000071203_Naip5	35.6008	29.1253	37.8892	106.526	90.1018	68.7145	-1.26255	5.91912	2.74e-05	0.00115	Naip5
ENSMUSG00000030225_Dera	144.81	147.356	111.262	69.2261	66.4775	73.0886	1.04759	6.69337	2.75e-05	0.00116	Dera
ENSMUSG00000114456_H2bc9	3.54741	4.52174	2.76651	0	0	0	7.73087	1.11868	2.82e-05	0.00118	H2bc9
ENSMUSG00000028851_Nudc	464.203	530.64	461.166	301.718	226.353	287.557	0.936478	8.5813	2.89e-05	0.00121	Nudc
ENSMUSG00000002835_Chaf1a	47.7633	69.0231	81.552	2.68686	16.482	13.8276	2.68099	5.32199	2.91e-05	0.00121	Chaf1a
ENSMUSG00000027642_Rpn2	340.551	513.75	443.003	184.129	191.741	255.387	1.13691	8.35171	2.91e-05	0.00121	Rpn2
ENSMUSG00000040592_Cd79b	51.5641	53.8619	53.1651	115.061	109.148	127.552	-1.05023	6.3985	2.98e-05	0.00124	Cd79b
ENSMUSG00000051235_Gen1	11.6558	16.89	5.77359	0.15805	0.549401	1.26988	4.14078	2.70946	3.01e-05	0.00125	Gen1
ENSMUSG00000031990_Jam3	10.5155	17.821	10.7052	54.8435	39.5569	43.0348	-1.71075	4.86273	3.02e-05	0.00125	Jam3
ENSMUSG00000022557_Bop1	94.133	162.517	102.12	23.2334	24.7231	55.7336	1.87614	6.30721	3.03e-05	0.00125	Bop1
ENSMUSG00000025607_Copg2	52.0709	61.1765	35.3632	10.1152	18.4965	17.6372	1.77654	5.06143	3.07e-05	0.00126	Copg2
ENSMUSG00000059474_Mbtd1	41.682	26.7315	33.4387	91.0371	85.5234	79.7201	-1.23047	5.88312	3.07e-05	0.00126	Mbtd1
ENSMUSG00000041238_Rbbp8	69.1744	82.8543	72.651	7.11227	27.6532	21.5879	2.0892	5.59186	3.18e-05	0.0013	Rbbp8
ENSMUSG00000041632_Mrps27	77.0294	91.2328	73.6133	24.0237	18.1302	41.2005	1.6238	5.79653	3.27e-05	0.00134	Mrps27
ENSMUSG00000031659_Adcy7	34.0804	46.8133	50.3986	156.786	128.01	82.9654	-1.37233	6.35431	3.3e-05	0.00134	Adcy7
ENSMUSG00000000708_Kat2b	21.4111	19.0179	15.5165	71.7549	62.4486	39.9306	-1.53033	5.23933	3.38e-05	0.00137	Kat2b
ENSMUSG00000074491_Clec4g	0	0	0	6.00592	1.46507	8.88915	-8.23842	1.55169	3.37e-05	0.00137	Clec4g
ENSMUSG00000008496_Pou2f2	4.18087	4.65474	4.45048	31.452	34.6123	11.7111	-2.42925	3.90261	3.41e-05	0.00138	Pou2f2
ENSMUSG00000022636_Alcam	19.6374	5.05371	11.7877	87.0858	62.998	40.0717	-2.27528	5.20594	3.42e-05	0.00138	Alcam
ENSMUSG00000025880_Smad7	3.54741	2.52686	0.841982	24.1817	29.3014	10.5823	-3.0994	3.54448	3.44e-05	0.00138	Smad7
ENSMUSG00000114279_H2bc14	8.23505	7.71356	12.6297	1.10635	1.28194	0.56439	3.37579	2.5163	3.45e-05	0.00138	H2bc14
ENSMUSG00000026196_Bard1	13.6829	12.2353	9.14152	0.948303	2.38074	0.846586	3.17374	2.80954	3.49e-05	0.0014	Bard1
ENSMUSG00000038279_Nop2	129.607	213.586	126.297	50.2601	54.3907	81.8366	1.42485	6.80223	3.5e-05	0.0014	Nop2
ENSMUSG00000025817_Nudt5	111.87	141.77	121.125	59.585	49.0798	71.2543	1.15524	6.5559	3.52e-05	0.0014	Nudt5
ENSMUSG00000045954_Cavin2	187.886	122.486	177.177	42.8317	15.5664	65.046	2.06736	6.70628	3.55e-05	0.00141	Cavin2
ENSMUSG00000068039_Tcp1	586.716	670.814	566.654	285.755	262.431	396.625	1.04361	8.8703	3.57e-05	0.00142	Tcp1
ENSMUSG00000064339_mt-Rnr2	3639.13	2373.25	3252.94	7616.3	8918.98	5080.22	-1.11665	12.3053	3.62e-05	0.00143	mt-Rnr2
ENSMUSG00000046785_Epm2aip1	23.1848	17.422	19.2453	78.235	45.7834	56.1568	-1.48691	5.3044	3.63e-05	0.00143	Epm2aip1
ENSMUSG00000038482_Tfdp1	304.19	407.356	314.54	94.3561	105.302	199.089	1.45211	7.92072	3.64e-05	0.00143	Tfdp1
ENSMUSG00000022494_Shisa9	0	0	0.962265	6.63812	29.6677	17.9194	-5.61107	3.1974	3.69e-05	0.00145	Shisa9
ENSMUSG00000038387_Rras	43.5824	31.2532	30.4316	111.9	97.9765	68.7145	-1.29892	5.97779	3.71e-05	0.00146	Rras
ENSMUSG00000024107_Lhcgr	43.5824	40.2967	36.0849	131.814	75.8174	101.449	-1.26374	6.14215	3.8e-05	0.00149	Lhcgr
ENSMUSG00000039013_Siglecf	4.18087	5.18671	2.04481	0	0	0	7.80271	1.18071	3.82e-05	0.00149	Siglecf
ENSMUSG00000055653_Gpc3	3.54741	2.79284	3.60849	0	0	0	7.60951	1.01529	3.84e-05	0.0015	Gpc3
ENSMUSG00000019139_Isyna1	125.806	155.202	148.79	38.8804	40.8388	81.1311	1.5061	6.65403	4e-05	0.00155	Isyna1
ENSMUSG00000109865_Hspa14	258.2	248.962	248.866	91.6693	112.994	158.876	1.14786	7.56716	4.13e-05	0.0016	Hspa14
ENSMUSG00000037872_Ackr1	38.2613	79.5295	43.5425	5.84787	14.8338	1.83427	2.96156	4.99049	4.27e-05	0.00165	Ackr1
ENSMUSG00000064337_mt-Rnr1	1602.92	840.246	1495.12	3692.69	5072.44	2423.21	-1.40035	11.271	4.32e-05	0.00167	mt-Rnr1
ENSMUSG00000025403_Shmt2	157.606	236.328	169.719	45.5185	72.521	99.0505	1.46756	7.0543	4.34e-05	0.00167	Shmt2
ENSMUSG00000019849_Prep	127.2	188.45	124.613	64.6427	71.4221	30.4771	1.51555	6.68587	4.38e-05	0.00168	Prep
ENSMUSG00000026249_Serpine2	142.023	81.2584	120.403	0.474151	12.27	13.9687	3.76198	5.99754	4.37e-05	0.00168	Serpine2
ENSMUSG00000032238_Rora	18.2438	5.85167	6.37501	65.1168	34.246	58.2733	-2.27979	4.9482	4.38e-05	0.00168	Rora
ENSMUSG00000022034_Esco2	87.6716	120.491	107.052	8.85083	0	7.47817	4.36216	5.84394	4.44e-05	0.0017	Esco2
ENSMUSG00000026107_Nabp1	17.8637	11.1714	14.1934	36.6677	54.757	49.2431	-1.6051	4.92612	4.48e-05	0.00171	Nabp1
ENSMUSG00000025200_Cwf19l1	33.5737	40.2967	27.9057	9.48303	12.0868	12.1344	1.68994	4.54191	4.53e-05	0.00172	Cwf19l1
ENSMUSG00000039770_Ypel5	76.5226	67.5602	73.493	149.99	142.661	154.502	-0.939666	6.7792	4.55e-05	0.00173	Ypel5
ENSMUSG00000033762_Recql4	4.18087	4.38875	3.96934	0	0.183134	0	5.94512	1.32004	4.61e-05	0.00174	Recql4
ENSMUSG00000027649_Ctnnbl1	138.095	151.611	104.887	58.9528	42.3039	72.8064	1.27331	6.59194	4.64e-05	0.00175	Ctnnbl1
ENSMUSG00000033272_Slc35a4	162.04	227.284	157.691	62.588	37.5424	95.5231	1.57339	6.98294	4.69e-05	0.00177	Slc35a4
ENSMUSG00000041498_Kif14	11.9091	25.9335	21.1698	1.89661	0.549401	3.95073	3.26808	3.5325	4.72e-05	0.00177	Kif14
ENSMUSG00000060862_Zbtb40	2.28048	1.99489	3.00708	12.3279	22.5254	13.1221	-2.60392	3.20601	4.73e-05	0.00177	Zbtb40
ENSMUSG00000052727_Map1b	16.09	18.353	10.4646	0.474151	0.183134	2.39866	3.89645	3.09573	4.82e-05	0.00181	Map1b
ENSMUSG00000029177_Cenpa	249.205	354.159	283.387	74.2837	20.8772	110.197	2.19978	7.54615	4.84e-05	0.00181	Cenpa
ENSMUSG00000029016_Clcn6	1.64701	0.664962	1.80425	16.1212	20.511	6.63159	-3.25992	2.97581	5.03e-05	0.00187	Clcn6
ENSMUSG00000067931_Zfp948	42.0621	39.6318	29.8302	3.47711	1.46507	10.5823	2.90679	4.46382	5.03e-05	0.00187	Zfp948
ENSMUSG00000037020_Wdr62	10.6422	13.4322	15.6368	2.68686	0.549401	0.56439	3.48312	2.95965	5.11e-05	0.0019	Wdr62
ENSMUSG00000027454_Gins1	76.1425	63.4374	101.399	18.0178	39.0075	29.2072	1.58276	5.80387	5.14e-05	0.0019	Gins1
ENSMUSG00000046402_Rbp1	191.053	116.102	145.783	349.608	394.653	276.41	-1.0702	7.91951	5.38e-05	0.00199	Rbp1
ENSMUSG00000031627_Irf2	106.295	85.1152	86.3633	208.469	171.779	191.611	-0.942393	7.13105	5.4e-05	0.00199	Irf2
ENSMUSG00000004837_Grap	6.58804	10.9054	14.0731	0	0.915669	0	5.22126	2.56672	5.44e-05	0.002	Grap
ENSMUSG00000005370_Msh6	137.589	126.476	162.142	91.1951	62.8149	61.2364	1.09221	6.76086	5.55e-05	0.00204	Msh6
ENSMUSG00000018750_Zbtb4	7.72828	4.52174	1.68396	29.7135	24.3568	30.7593	-2.51396	4.02879	5.56e-05	0.00204	Zbtb4
ENSMUSG00000021575_Ahrr	0	0	0	14.6987	10.8049	0.423293	-8.85995	2.12028	5.6e-05	0.00205	Ahrr
ENSMUSG00000029468_P2rx7	0	0	0	3.79321	5.67715	2.11646	-7.71656	1.07414	5.77e-05	0.00211	P2rx7
ENSMUSG00000020715_Ern1	18.7506	9.17648	8.5401	33.6648	64.0968	49.9485	-1.92573	4.92353	5.79e-05	0.00211	Ern1
ENSMUSG00000007817_Zmiz1	45.6095	32.0512	31.7547	102.101	110.979	69.5611	-1.2648	6.00927	5.91e-05	0.00215	Zmiz1
ENSMUSG00000001999_Blvra	118.458	133.657	111.502	59.1109	70.3233	65.3282	1.0005	6.56119	5.96e-05	0.00215	Blvra
ENSMUSG00000008690_Ncaph2	182.691	211.591	199.309	68.752	73.0704	123.601	1.25201	7.1885	5.97e-05	0.00215	Ncaph2
ENSMUSG00000025758_Plk4	66.8939	100.542	58.9387	10.7474	10.4386	32.0292	2.16635	5.58727	5.95e-05	0.00215	Plk4
ENSMUSG00000024462_Gabbr1	7.85497	3.32481	10.5849	58.6367	43.5858	21.4468	-2.38631	4.56944	6e-05	0.00216	Gabbr1
ENSMUSG00000030125_Lrrc23	0	0	0	6.32202	5.49401	1.55207	-7.91517	1.25126	6.08e-05	0.00218	Lrrc23
ENSMUSG00000027379_Bub1	68.4143	156.532	56.2925	7.27032	0	6.20829	4.47194	5.67465	6.1e-05	0.00218	Bub1
ENSMUSG00000038253_Hoxa5	8.99521	6.38364	3.24764	29.7135	55.3064	20.3181	-2.39498	4.34471	6.1e-05	0.00218	Hoxa5
ENSMUSG00000097296_Gm26532	9.1219	3.32481	7.57784	28.133	28.0195	36.9676	-2.12075	4.2293	6.2e-05	0.00221	Gm26532
ENSMUSG00000019996_Map7	20.2709	30.8543	19.2453	93.2498	60.4341	57.4267	-1.47711	5.53156	6.22e-05	0.00222	Map7
ENSMUSG00000027469_Tpx2	225.767	205.606	159.616	7.27032	1.46507	35.8388	3.79002	6.77468	6.27e-05	0.00223	Tpx2
ENSMUSG00000041189_Chrnb1	19.7641	8.51152	15.1557	65.591	50.9112	39.6484	-1.74015	5.03369	6.36e-05	0.00226	Chrnb1
ENSMUSG00000042029_Ncapg2	76.5226	58.5167	48.7147	8.53473	8.97355	26.2442	2.14299	5.28835	6.58e-05	0.00232	Ncapg2
ENSMUSG00000104713_Gbp6	1.52032	5.98466	6.37501	23.0754	29.3014	36.8265	-2.57681	4.0963	6.57e-05	0.00232	Gbp6
ENSMUSG00000105652_4930519L02Rik	42.5689	24.4706	34.6415	11.0635	9.88922	12.1344	1.71273	4.53301	6.59e-05	0.00232	4930519L02Rik
ENSMUSG00000073489_Ifi204	7.09481	4.92072	11.4269	0.632202	0	0	5.21034	2.15859	6.6e-05	0.00232	Ifi204
ENSMUSG00000021495_Fam193b	22.298	19.9489	22.4929	71.4388	65.9281	43.1759	-1.37025	5.33469	6.63e-05	0.00233	Fam193b
ENSMUSG00000031527_Eri1	152.792	163.581	119.321	45.0444	40.8388	84.6586	1.43924	6.68816	6.79e-05	0.00238	Eri1
ENSMUSG00000111531_Gm32688	5.06772	1.46292	5.17217	0	0	0	7.84159	1.21768	6.79e-05	0.00238	Gm32688
ENSMUSG00000024795_Kif20b	174.203	217.044	153.481	15.9631	28.3857	77.4626	2.23637	6.8362	6.81e-05	0.00238	Kif20b
ENSMUSG00000027654_Fam83d	14.0629	41.6266	24.5378	0	0	1.97537	5.33623	3.86154	6.83e-05	0.00238	Fam83d
ENSMUSG00000020154_Ptprb	12.2892	1.59591	8.66039	0.316101	0	0	6.02831	2.08238	6.96e-05	0.00242	Ptprb
ENSMUSG00000024507_Hsd17b4	107.816	114.905	125.696	56.1079	61.3498	67.3036	1.0141	6.49651	7.11e-05	0.00247	Hsd17b4
ENSMUSG00000038700_Hoxb5	2.40717	2.12788	4.81133	27.5008	12.6362	20.177	-2.57329	3.53347	7.2e-05	0.00249	Hoxb5
ENSMUSG00000107061_Gm19590	219.939	62.1075	109.217	548.277	388.427	437.685	-1.71805	8.17114	7.23e-05	0.0025	Gm19590
ENSMUSG00000040061_Plcb2	53.3378	46.8133	38.1298	128.021	117.755	83.812	-1.1482	6.2653	7.25e-05	0.0025	Plcb2
ENSMUSG00000018102_H2bc4	59.7991	37.2379	77.1015	158.525	138.083	156.195	-1.27645	6.6902	7.28e-05	0.00251	H2bc4
ENSMUSG00000029610_Aimp2	113.01	111.581	96.5874	42.8317	44.3184	64.6227	1.17285	6.32642	7.52e-05	0.00258	Aimp2
ENSMUSG00000032279_Idh3a	329.402	394.988	389.958	134.817	106.95	231.118	1.32758	8.0746	7.51e-05	0.00258	Idh3a
ENSMUSG00000006498_Ptbp1	117.951	137.913	123.651	55.9499	79.8463	42.0471	1.20175	6.56007	7.62e-05	0.0026	Ptbp1
ENSMUSG00000022708_Zbtb20	120.992	108.522	96.2265	224.748	219.211	196.831	-0.875054	7.31683	7.62e-05	0.0026	Zbtb20
ENSMUSG00000024966_Stip1	313.565	527.182	423.878	230.596	143.943	219.407	1.19286	8.2981	7.65e-05	0.00261	Stip1
ENSMUSG00000017493_Igfbp4	179.397	145.095	149.392	82.1863	98.7091	84.5175	0.935856	6.96241	7.67e-05	0.00261	Igfbp4
ENSMUSG00000004897_Hdgf	385.527	507.632	436.868	198.669	237.524	281.349	0.987378	8.43485	7.84e-05	0.00266	Hdgf
ENSMUSG00000020290_Xpo1	136.702	151.345	139.168	89.7727	73.2535	78.7325	0.923342	6.81945	7.85e-05	0.00266	Xpo1
ENSMUSG00000027490_E2f1	47.6366	50.2712	36.0849	6.95422	17.9471	15.0974	1.83684	4.90061	7.85e-05	0.00266	E2f1
ENSMUSG00000037916_Ndufv1	211.197	258.005	258.368	144.774	125.447	146.6	0.905056	7.59391	7.91e-05	0.00267	Ndufv1
ENSMUSG00000022257_Laptm4b	38.6414	28.8594	28.868	70.0164	102.372	72.1009	-1.24278	5.81229	7.95e-05	0.00268	Laptm4b
ENSMUSG00000041750_Cd1d2	7.3482	5.05371	8.41982	0.316101	0.183134	0.846586	3.95117	2.0434	8.03e-05	0.0027	Cd1d2
ENSMUSG00000070576_Mn1	3.80079	5.85167	6.61557	28.133	20.8772	21.729	-2.00895	3.85272	8.07e-05	0.00271	Mn1
ENSMUSG00000020492_Ska2	85.1377	77.1356	86.1227	44.5702	34.246	44.7279	1.10568	5.979	8.21e-05	0.00275	Ska2
ENSMUSG00000040987_Mill2	2.66055	2.26087	1.92453	25.4461	16.1158	8.04256	-2.73458	3.22372	8.29e-05	0.00277	Mill2
ENSMUSG00000027641_Rbl1	111.11	136.45	102.722	61.3236	67.0269	58.1322	1.0115	6.50393	8.34e-05	0.00278	Rbl1
ENSMUSG00000102564_Gm37035	2.66055	2.79284	3.12736	0	0	0	7.39874	0.836204	8.53e-05	0.00284	Gm37035
ENSMUSG00000036241_Ube2r2	133.154	100.276	86.243	220.638	251.443	205.297	-0.984473	7.35948	8.71e-05	0.00289	Ube2r2
ENSMUSG00000090272_Mndal	106.676	92.6957	122.087	239.13	217.929	194.432	-0.914309	7.32597	8.94e-05	0.00297	Mndal
ENSMUSG00000028333_Anp32b	605.466	727.336	652.536	395.758	419.376	410.03	0.797776	9.07822	9.02e-05	0.00298	Anp32b
ENSMUSG00000075010_AW112010	204.103	121.156	164.307	400.658	418.094	285.017	-1.06931	8.03132	9.12e-05	0.00301	AW112010
ENSMUSG00000024965_Fermt3	632.832	762.18	693.913	351.346	232.58	440.083	1.12432	9.04082	9.23e-05	0.00304	Fermt3
ENSMUSG00000068114_Ccdc134	22.8048	21.9438	18.4033	3.63516	7.32535	5.22061	2.06209	3.78621	9.39e-05	0.00309	Ccdc134
ENSMUSG00000020773_Trim47	78.8031	71.018	64.1109	190.609	127.461	144.625	-1.01078	6.80062	9.45e-05	0.00311	Trim47
ENSMUSG00000032940_Rbm11	0	0.664962	0.841982	12.9601	6.04341	13.1221	-4.25862	2.5145	9.55e-05	0.00313	Rbm11
ENSMUSG00000025534_Gusb	136.955	270.374	180.786	101.785	94.3139	69.8433	1.25461	7.17687	9.63e-05	0.00315	Gusb
ENSMUSG00000000568_Hnrnpd	242.997	247.1	221.321	107.474	119.769	157.465	0.980588	7.53331	9.86e-05	0.00321	Hnrnpd
ENSMUSG00000048118_Arid4a	90.5856	64.1024	81.6722	245.136	162.623	145.189	-1.11959	7.01793	9.85e-05	0.00321	Arid4a
ENSMUSG00000030551_Nr2f2	10.2621	1.59591	4.45048	0	0.183134	0	6.3055	1.64674	0.000101	0.00327	Nr2f2
ENSMUSG00000046916_Myct1	165.588	121.688	138.686	264.893	277.814	298.845	-0.885325	7.70971	0.000101	0.00328	Myct1
ENSMUSG00000090733_Rps27	752.177	464.942	632.088	1403.8	1422.22	1048.5	-0.96414	9.87748	0.000102	0.00329	Rps27
ENSMUSG00000038836_Agbl3	6.46135	8.11254	8.78067	32.8745	36.993	20.0359	-1.83036	4.22466	0.000102	0.0033	Agbl3
ENSMUSG00000022422_Dscc1	46.243	48.0103	44.0236	12.8021	2.38074	13.1221	2.3767	4.84523	0.000103	0.00331	Dscc1
ENSMUSG00000029777_Gars	150.131	203.744	164.547	88.1922	106.584	90.0203	0.966959	7.0843	0.000103	0.00331	Gars
ENSMUSG00000027671_Actl6a	223.74	278.353	293.611	64.1685	120.136	146.883	1.35728	7.58183	0.000103	0.00333	Actl6a
ENSMUSG00000028211_Trp53inp1	8.23505	1.19693	3.24764	53.8952	61.8992	12.8399	-3.23028	4.51634	0.000104	0.00335	Trp53inp1
ENSMUSG00000031262_Cenpi	70.8214	68.6241	52.2029	2.37076	0	8.18366	4.23678	5.13256	0.000105	0.00336	Cenpi
ENSMUSG00000019579_Mydgf	118.838	145.627	146.024	55.3177	78.9306	76.1927	1.06312	6.71711	0.000106	0.00338	Mydgf
ENSMUSG00000039715_Wdr34	33.9537	49.6062	32.4764	6.16397	1.6482	11.7111	2.64599	4.55619	0.000106	0.0034	Wdr34
ENSMUSG00000017291_Taok1	49.537	63.9694	51.2406	119.644	130.391	106.811	-1.01105	6.42769	0.000107	0.00341	Taok1
ENSMUSG00000079363_Gbp4	4.43426	6.64962	10.9458	32.2423	22.5254	58.4144	-2.2636	4.49028	0.00011	0.00349	Gbp4
ENSMUSG00000022033_Pbk	361.962	480.901	321.757	20.5466	0.366267	39.084	4.35773	7.72219	0.00011	0.00349	Pbk
ENSMUSG00000021675_F2rl2	107.689	64.5013	142.896	10.5894	1.28194	22.8578	3.25782	5.91719	0.000111	0.0035	F2rl2
ENSMUSG00000056758_Hmga2	0.633465	2.52686	1.68396	8.69278	20.511	14.8152	-3.06839	3.03545	0.000111	0.0035	Hmga2
ENSMUSG00000028757_Ddost	367.917	482.63	386.831	192.98	203.278	270.907	0.987046	8.33036	0.000112	0.00352	Ddost
ENSMUSG00000037003_Tns2	3.92749	2.39386	0.360849	27.5008	27.4701	13.2632	-3.24483	3.62088	0.000111	0.00352	Tns2
ENSMUSG00000058174_Gm5148	11.2757	3.98977	5.65331	42.1995	21.4266	37.1087	-2.17217	4.32767	0.000112	0.00352	Gm5148
ENSMUSG00000022551_Cyc1	348.913	358.149	336.191	173.697	207.124	229.566	0.869879	8.12355	0.000112	0.00352	Cyc1
ENSMUSG00000037104_Socs5	31.0398	23.4067	20.9293	58.7948	104.569	57.1445	-1.44695	5.60478	0.000112	0.00352	Socs5
ENSMUSG00000052926_Rnaseh2a	152.792	136.051	172.727	50.102	93.3982	74.7817	1.1792	6.84832	0.000114	0.00356	Rnaseh2a
ENSMUSG00000038065_Mturn	1.9004	0.797955	0.841982	11.8538	10.6218	8.32476	-3.00295	2.53839	0.000116	0.00362	Mturn
ENSMUSG00000074220_Zfp382	4.43426	10.1074	10.5849	0.474151	0	0.846586	4.24721	2.28666	0.000116	0.00362	Zfp382
ENSMUSG00000042079_Hnrnpf	280.245	381.555	359.286	184.287	140.83	212.775	1.02372	8.04259	0.000117	0.00365	Hnrnpf
ENSMUSG00000013593_Ndufs2	222.346	227.949	191.972	125.176	86.4391	131.926	0.999262	7.37933	0.00012	0.00373	Ndufs2
ENSMUSG00000026646_Suv39h2	24.9585	31.6522	35.9647	13.1182	5.67715	8.32476	1.87523	4.36916	0.00012	0.00373	Suv39h2
ENSMUSG00000006586_Runx1t1	3.04063	0.398977	1.20283	10.9055	13.9182	25.2565	-3.33883	3.20151	0.000121	0.00374	Runx1t1
ENSMUSG00000024906_Mus81	27.7458	31.1202	29.9505	12.3279	4.21208	7.61927	1.97871	4.28664	0.000121	0.00375	Mus81
ENSMUSG00000098318_Lockd	142.656	132.992	125.696	18.0178	35.8942	67.3036	1.80754	6.48054	0.000122	0.00377	Lockd
ENSMUSG00000040385_Ppp1ca	1190.53	1234.44	1147.02	571.669	379.453	780.129	1.13798	9.80897	0.000124	0.00382	Ppp1ca
ENSMUSG00000052997_Uba2	209.55	338.998	264.743	125.966	115.008	164.52	1.10188	7.6897	0.000125	0.00385	Uba2
ENSMUSG00000027953_Slc50a1	262.888	171.56	188.484	437.642	429.998	385.902	-0.909563	8.2717	0.000126	0.00385	Slc50a1
ENSMUSG00000019432_Ddx39b	326.235	379.693	361.812	200.092	171.596	237.891	0.906432	8.14537	0.000127	0.00388	Ddx39b
ENSMUSG00000001082_Mfsd10	112.757	120.624	121.245	70.4905	51.6437	68.1501	0.997794	6.52651	0.000128	0.0039	Mfsd10
ENSMUSG00000002981_Clptm1	71.5816	121.156	80.4694	36.9838	25.8219	47.1266	1.40822	6.02895	0.000128	0.0039	Clptm1
ENSMUSG00000042616_Oscp1	5.19442	2.79284	3.12736	0	0	0.141098	5.82261	1.16339	0.000128	0.0039	Oscp1
ENSMUSG00000052369_Tmem106c	134.548	151.478	124.012	67.8037	62.4486	86.6339	1.0137	6.72921	0.000128	0.0039	Tmem106c
ENSMUSG00000038167_Plekhg6	0	0.398977	0	3.31906	9.70609	8.32476	-5.50847	1.91808	0.000129	0.00391	Plekhg6
ENSMUSG00000047867_Gimap6	282.145	171.959	230.944	516.983	405.824	587.107	-1.0454	8.49951	0.000129	0.00391	Gimap6
ENSMUSG00000038349_Plcl1	2.02709	2.39386	0.360849	18.9661	22.3423	8.18366	-3.25514	3.166	0.000133	0.00401	Plcl1
ENSMUSG00000016494_Cd34	371.211	307.479	292.529	139.242	97.7934	206.285	1.22068	7.9039	0.000135	0.00409	Cd34
ENSMUSG00000026421_Csrp1	120.105	123.151	113.668	37.2999	36.2605	73.2297	1.36851	6.42178	0.000136	0.00409	Csrp1
ENSMUSG00000096974_Gm26881	0.380079	0.265985	0.120283	6.48007	4.02894	4.93842	-4.15279	1.52543	0.000137	0.00413	Gm26881
ENSMUSG00000062980_Cped1	11.9091	5.05371	7.8184	0.790252	0	0.705488	4.06214	2.26648	0.000139	0.00416	Cped1
ENSMUSG00000020407_Upp1	9.62867	15.8261	14.6745	60.5333	26.7375	64.3405	-1.8171	4.98627	0.000139	0.00418	Upp1
ENSMUSG00000022210_Dhrs4	92.1059	109.32	107.172	43.3058	62.6317	51.9239	1.06859	6.30474	0.00014	0.00419	Dhrs4
ENSMUSG00000039231_Suv39h1	81.5903	145.76	90.8138	55.3177	34.7954	47.1266	1.31561	6.27384	0.000141	0.00421	Suv39h1
ENSMUSG00000097154_Gm26510	34.5872	21.9438	23.5755	77.4447	53.8413	89.1737	-1.36768	5.6338	0.000141	0.00421	Gm26510
ENSMUSG00000019842_Traf3ip2	0.760158	0.664962	0.481133	6.00592	12.27	5.50281	-3.50301	2.13615	0.000142	0.00422	Traf3ip2
ENSMUSG00000074088_Snrnp40	251.993	286.865	252.354	138.136	146.873	176.09	0.875893	7.72342	0.000143	0.00425	Snrnp40
ENSMUSG00000056498_Tmem154	11.9091	8.9105	4.33019	34.9292	24.3568	60.3898	-2.16769	4.5859	0.000146	0.00433	Tmem154
ENSMUSG00000068101_Cenpm	82.7306	103.468	112.826	2.37076	4.76148	27.514	3.17349	5.85148	0.000147	0.00434	Cenpm
ENSMUSG00000040749_Siah1b	43.9625	46.0154	37.5283	18.65	11.1712	18.9071	1.48143	4.91414	0.000148	0.00438	Siah1b
ENSMUSG00000041577_Prelp	0.886852	5.85167	5.77359	0	0	0	7.94969	1.31011	0.000148	0.00438	Prelp
ENSMUSG00000015656_Hspa8	1860.74	3563	2742.82	990.186	1414.16	1484.21	1.17017	10.9958	0.00015	0.00441	Hspa8
ENSMUSG00000019773_Fbxo5	106.549	128.604	107.533	21.3368	3.11327	33.299	2.65268	6.10594	0.00015	0.00441	Fbxo5
ENSMUSG00000045817_Zfp36l2	181.678	199.755	144.58	406.664	542.625	274.858	-1.11208	8.16552	0.00015	0.00441	Zfp36l2
ENSMUSG00000022332_Khdrbs3	45.7362	61.3095	58.5779	29.7135	17.764	21.8701	1.36037	5.32451	0.000151	0.00443	Khdrbs3
ENSMUSG00000069833_Ahnak	4.30756	2.12788	9.50237	37.1419	20.8772	36.9676	-2.46518	4.19745	0.000151	0.00443	Ahnak
ENSMUSG00000031289_Il13ra2	1.7737	3.05883	3.48821	0	0	0	7.35867	0.802415	0.000152	0.00444	Il13ra2
ENSMUSG00000021975_Ints9	62.0796	103.202	67.5991	18.808	20.3278	40.495	1.63515	5.74118	0.000153	0.00445	Ints9
ENSMUSG00000008373_Prpf31	131.887	175.683	146.866	88.8244	56.0389	84.9408	1.08373	6.85601	0.000155	0.0045	Prpf31
ENSMUSG00000054766_Set	605.34	653.126	627.397	308.515	390.807	419.06	0.850998	8.98438	0.000155	0.0045	Set
ENSMUSG00000073940_Hbb-bt	21.6645	13.5652	9.50237	58.0045	81.3114	32.1703	-1.83383	5.14445	0.000157	0.00455	Hbb-bt
ENSMUSG00000020593_Lpin1	12.2892	9.04349	4.69104	28.9232	31.499	45.0101	-1.93084	4.44612	0.000159	0.0046	Lpin1
ENSMUSG00000030541_Idh2	507.152	577.852	532.734	257.938	222.141	372.498	1.01798	8.7061	0.000159	0.0046	Idh2
ENSMUSG00000044734_Serpinb1a	249.839	220.236	219.878	140.191	49.8124	93.6888	1.385	7.36495	0.00016	0.00463	Serpinb1a
ENSMUSG00000054893_Zfp667	11.149	4.78773	4.45048	22.1271	32.9641	37.1087	-2.08879	4.22287	0.000161	0.00463	Zfp667
ENSMUSG00000030588_Yif1b	205.876	180.205	192.092	98.6235	91.75	129.386	0.948725	7.24511	0.000163	0.00468	Yif1b
ENSMUSG00000022177_Haus4	131.381	161.32	174.29	88.6663	69.5908	93.4066	0.992358	6.92617	0.000163	0.00469	Haus4
ENSMUSG00000057098_Ebf1	3.6741	1.7289	2.8868	0	0	0	7.3449	0.792175	0.000164	0.00469	Ebf1
ENSMUSG00000032409_Atr	59.4191	73.4118	79.026	30.6618	34.246	37.3909	1.15001	5.73958	0.000164	0.0047	Atr
ENSMUSG00000028953_Abcf2	126.06	198.957	130.868	67.0134	57.8703	89.3148	1.18512	6.82898	0.000166	0.00475	Abcf2
ENSMUSG00000024181_Mrpl28	264.915	297.903	297.46	149.042	141.562	196.408	0.917212	7.8303	0.000168	0.00477	Mrpl28
ENSMUSG00000035365_Parpbp	23.3115	38.1688	17.6816	7.11227	0.732535	1.69317	3.16028	3.95251	0.000167	0.00477	Parpbp
ENSMUSG00000070737_Tmem35b	53.7179	54.3939	49.5566	115.219	136.435	90.4436	-1.01216	6.3642	0.00017	0.00484	Tmem35b
ENSMUSG00000021268_Meg3	7.3482	0.797955	0	102.891	159.509	42.7526	-5.12975	5.6533	0.000172	0.00487	Meg3
ENSMUSG00000028792_Ak2	299.629	339.397	348.099	143.984	98.8922	212.634	1.20849	7.93453	0.000173	0.00491	Ak2
ENSMUSG00000021737_Psmd6	270.236	257.074	267.63	176.542	173.977	147.588	0.77793	7.76508	0.000174	0.00492	Psmd6
ENSMUSG00000039294_Cybc1	105.662	113.709	98.7524	68.4359	54.757	52.065	0.96377	6.38096	0.000174	0.00492	Cybc1
ENSMUSG00000052337_Immt	265.042	300.031	236.236	124.07	171.413	160.146	0.912261	7.72834	0.000174	0.00492	Immt
ENSMUSG00000036777_Anln	81.2103	97.6165	46.9104	0	5.86028	7.47817	4.15166	5.37099	0.00018	0.00507	Anln
ENSMUSG00000000751_Rpa1	145.57	248.696	178.26	58.3206	25.8219	93.5477	1.77778	7.00181	0.000182	0.00511	Rpa1
ENSMUSG00000018417_Myo1b	2.66055	1.46292	5.29246	0	0	0	7.53661	0.954618	0.000184	0.00515	Myo1b
ENSMUSG00000025428_Atp5a1	1408.07	1544.57	1352.1	947.197	688.033	950.998	0.834373	10.1801	0.000184	0.00515	Atp5a1
ENSMUSG00000042404_Dennd4b	6.96812	6.64962	11.3066	39.5126	26.7375	26.1031	-1.77695	4.27747	0.000184	0.00515	Dennd4b
ENSMUSG00000025492_Ifitm3	1132.13	1038.8	1119.84	1878.9	2436.96	1772.89	-0.785151	10.5953	0.000186	0.0052	Ifitm3
ENSMUSG00000046865_Fbl	155.326	149.085	136.762	88.9824	77.2824	91.9956	0.870441	6.88274	0.00019	0.00529	Fbl
ENSMUSG00000021697_Depdc1b	39.2749	89.105	47.8727	15.4889	4.76148	0.987683	3.18097	5.09377	0.000195	0.00542	Depdc1b
ENSMUSG00000029687_Ezh2	164.448	159.325	169.479	112.058	77.4656	92.4189	0.909057	7.03099	0.000195	0.00542	Ezh2
ENSMUSG00000024070_Prkd3	42.6956	43.7545	40.2948	96.7269	110.246	73.794	-1.04154	6.07026	0.000197	0.00545	Prkd3
ENSMUSG00000005371_Fbxo11	39.1482	30.4553	23.3349	78.5511	90.1018	62.9295	-1.21587	5.73984	0.000199	0.0055	Fbxo11
ENSMUSG00000074912_Gm14207	1.52032	0	0.360849	15.3309	13.3688	8.18366	-4.15771	2.69542	0.0002	0.00553	Gm14207
ENSMUSG00000023988_Bysl	44.596	64.1024	74.4553	24.3398	28.3857	27.514	1.29397	5.48977	0.0002	0.00553	Bysl
ENSMUSG00000026669_Mcm10	33.3203	64.7673	40.2948	1.42245	0	6.49049	4.17931	4.67503	0.000201	0.00554	Mcm10
ENSMUSG00000074024_4632427E13Rik	56.6318	66.8952	61.9458	156.628	99.8079	206.426	-1.22482	6.74398	0.000201	0.00554	4632427E13Rik
ENSMUSG00000022833_Ccdc14	25.592	21.0128	26.7029	10.5894	5.67715	6.20829	1.80884	4.04916	0.000202	0.00554	Ccdc14
ENSMUSG00000001119_Col6a1	0.760158	2.52686	13.7123	0	0	0	8.39679	1.71407	0.000203	0.00556	Col6a1
ENSMUSG00000026927_Entr1	67.6541	101.074	75.4175	42.0414	36.4436	42.1882	1.11725	5.95245	0.000206	0.00563	Entr1
ENSMUSG00000059554_Ccdc28a	39.4015	26.3325	27.4246	86.4536	68.1257	69.2789	-1.16454	5.70816	0.000206	0.00564	Ccdc28a
ENSMUSG00000053553_3110082I17Rik	58.5322	82.4553	82.0331	37.616	39.0075	34.0045	1.11694	5.82429	0.000209	0.00569	3110082I17Rik
ENSMUSG00000031715_Smarca5	206.383	269.975	285.793	101.785	141.379	155.772	1.03193	7.61904	0.000209	0.00571	Smarca5
ENSMUSG00000010517_Faf1	81.5903	134.721	107.894	40.1448	48.8967	60.8131	1.21014	6.33276	0.00021	0.00572	Faf1
ENSMUSG00000047220_Ccdc36	1.7737	3.98977	2.28538	0	0	0	7.30805	0.758776	0.000211	0.00575	Ccdc36
ENSMUSG00000034917_Tjp3	8.36174	10.7724	5.41274	1.42245	0.366267	0.705488	3.3651	2.30248	0.000213	0.00577	Tjp3
ENSMUSG00000028614_Ndc1	85.1377	125.146	52.684	31.294	14.2844	37.2498	1.75716	5.88362	0.000213	0.00577	Ndc1
ENSMUSG00000053541_Gm4759	74.8756	67.1612	84.6793	166.269	128.194	205.156	-1.04344	6.90846	0.000213	0.00577	Gm4759
ENSMUSG00000020211_Sf3a2	47.89	48.2763	41.4977	12.3279	12.8194	24.2688	1.56254	5.00309	0.000214	0.00577	Sf3a2
ENSMUSG00000032135_Mcam	7.09481	2.52686	2.40566	0.15805	0	0	5.91652	1.25745	0.000215	0.00578	Mcam
ENSMUSG00000060860_Ube2s	100.594	115.969	93.3397	47.5732	42.3039	64.6227	1.09748	6.29945	0.000215	0.00579	Ube2s
ENSMUSG00000001285_Myg1	92.4859	93.0947	93.7006	48.5215	44.6846	57.1445	0.989991	6.18521	0.000217	0.00582	Myg1
ENSMUSG00000030007_Cct7	797.28	1052.9	867.482	479.051	386.962	618.149	0.969117	9.47104	0.000218	0.00586	Cct7
ENSMUSG00000027296_Itpka	2.91394	2.12788	2.28538	0	0	0	7.16865	0.64587	0.000219	0.00587	Itpka
ENSMUSG00000040084_Bub1b	78.2963	159.192	84.9199	14.2245	7.14221	41.906	2.42614	6.05312	0.00022	0.00587	Bub1b
ENSMUSG00000028639_Ybx1	763.959	804.471	717.248	274.692	447.579	484.811	1.01471	9.20465	0.000221	0.0059	Ybx1
ENSMUSG00000066979_Bub3	438.485	581.975	522.149	309.463	289.351	333.131	0.827956	8.70432	0.000221	0.0059	Bub3
ENSMUSG00000028633_Ctps	88.1784	126.609	69.7642	29.5554	31.8653	52.7705	1.4062	6.08565	0.000223	0.00594	Ctps
ENSMUSG00000038827_Abitram	31.6733	35.509	64.3515	17.0695	8.42415	15.6618	1.77783	4.89362	0.000228	0.00606	Abitram
ENSMUSG00000035711_Dok3	4.68764	2.39386	2.40566	19.5983	12.4531	17.355	-2.28008	3.30022	0.00023	0.00611	Dok3
ENSMUSG00000004610_Etfb	321.927	301.627	344.852	185.551	226.72	186.249	0.796398	8.04332	0.000231	0.00611	Etfb
ENSMUSG00000004865_Srpk1	208.664	198.292	198.106	125.808	113.543	131.644	0.80432	7.36178	0.000233	0.00616	Srpk1
ENSMUSG00000101249_Gm29216	38.5147	24.6036	26.7029	79.0252	87.5379	58.1322	-1.21962	5.69415	0.000235	0.0062	Gm29216
ENSMUSG00000007739_Cct4	569.865	636.502	604.423	351.82	317.737	424.986	0.823806	8.93574	0.000235	0.0062	Cct4
ENSMUSG00000028037_Ifi44	13.3028	39.7647	49.1958	163.898	130.757	93.1244	-1.80428	6.3239	0.000237	0.00623	Ifi44
ENSMUSG00000029761_Cald1	3.6741	0.930947	15.0354	0	0.183134	0	6.58904	1.91061	0.000237	0.00623	Cald1
ENSMUSG00000022369_Mtbp	33.8271	30.4553	32.4764	14.3826	13.0025	11.4289	1.42041	4.53772	0.000241	0.00633	Mtbp
ENSMUSG00000037572_Wdhd1	69.1744	92.8287	69.0425	21.969	36.993	40.495	1.3097	5.81488	0.000243	0.00636	Wdhd1
ENSMUSG00000005899_Smpd4	41.682	40.4297	37.6486	3.63516	16.2989	10.4412	2.07466	4.69324	0.000245	0.00642	Smpd4
ENSMUSG00000019966_Kitl	0.760158	8.24553	7.57784	0	0	0.141098	6.42011	1.68422	0.000246	0.00643	Kitl
ENSMUSG00000024588_Fech	92.1059	94.9566	97.1888	49.7859	40.2894	58.5555	1.03146	6.19712	0.000247	0.00644	Fech
ENSMUSG00000030086_Chchd6	126.946	142.435	144.701	86.7697	69.2245	83.6709	0.889786	6.78692	0.000249	0.00645	Chchd6
ENSMUSG00000030652_Coq7	91.4724	71.5499	79.7477	34.1389	44.6846	45.0101	1.06699	5.95735	0.000248	0.00645	Coq7
ENSMUSG00000042675_Ypel3	175.343	75.4067	102.722	328.429	249.978	302.513	-1.22258	7.66386	0.000249	0.00645	Ypel3
ENSMUSG00000055065_Ddx17	98.4405	80.1945	78.4246	332.38	491.531	108.927	-1.74638	7.59435	0.000248	0.00645	Ddx17
ENSMUSG00000025651_Uqcrc1	615.728	695.95	684.772	335.383	287.337	472.113	0.961529	9.02865	0.000252	0.00652	Uqcrc1
ENSMUSG00000033952_Aspm	66.7673	67.9591	76.2595	2.21271	0	9.73573	4.1984	5.27529	0.000253	0.00653	Aspm
ENSMUSG00000050761_Gp1bb	7.60158	5.85167	9.74293	0.948303	0	0.705488	3.84026	2.196	0.000254	0.00656	Gp1bb
ENSMUSG00000024014_Pim1	51.5641	66.2302	60.8633	110.635	158.777	117.958	-1.01289	6.54654	0.000258	0.00664	Pim1
ENSMUSG00000005103_Wdr1	332.443	446.456	418.104	220.164	158.96	259.761	1.00406	8.27804	0.00026	0.00665	Wdr1
ENSMUSG00000015217_Hmgb3	363.482	455.499	419.548	224.906	131.49	257.926	1.10876	8.29252	0.00026	0.00665	Hmgb3
ENSMUSG00000020580_Rock2	135.688	136.051	108.135	282.278	278.363	195.843	-0.888715	7.5475	0.000259	0.00665	Rock2
ENSMUSG00000029084_Cd38	59.6724	34.844	62.7878	19.1241	7.69162	21.4468	1.79521	5.1393	0.000261	0.00665	Cd38
ENSMUSG00000030424_Zfp939	0.760158	12.5013	15.276	0.474151	0	0.141098	5.5169	2.42707	0.000261	0.00665	Zfp939
ENSMUSG00000036568_Bicral	9.37529	9.30947	11.908	31.452	40.2894	25.8209	-1.56363	4.40692	0.00026	0.00665	Bicral
ENSMUSG00000039640_Mrpl12	224.12	226.885	247.543	129.443	133.688	157.888	0.828443	7.56128	0.000261	0.00665	Mrpl12
ENSMUSG00000069301_H2ac11	8.86852	7.44758	6.61557	0.632202	0	0.987683	3.82849	2.17668	0.00026	0.00665	H2ac11
ENSMUSG00000109714_Gm35021	0.126693	0.132992	1.56368	25.2881	16.6652	3.95073	-4.46896	2.9735	0.000262	0.00665	Gm35021
ENSMUSG00000020840_Blmh	132.268	215.714	170.441	104.946	77.8318	90.3025	1.0291	7.06478	0.000264	0.00671	Blmh
ENSMUSG00000053819_Camk2d	53.0844	28.4604	37.4081	158.05	80.2126	91.5723	-1.36742	6.20129	0.000264	0.00671	Camk2d
ENSMUSG00000003380_Rabac1	277.078	184.594	232.146	468.936	463.328	401.987	-0.842346	8.38486	0.000266	0.00674	Rabac1
ENSMUSG00000036944_Tmem71	11.6558	15.2941	29.5896	93.882	38.6412	91.5723	-1.88057	5.5306	0.000267	0.00676	Tmem71
ENSMUSG00000026034_Clk1	419.734	320.778	353.512	682.936	616.062	703.372	-0.774158	8.99837	0.00027	0.0068	Clk1
ENSMUSG00000044471_Lncpint	2.40717	3.32481	3.48821	14.5406	14.2844	15.2385	-2.14793	3.16342	0.000271	0.0068	Lncpint
ENSMUSG00000054115_Skp2	25.0852	47.4783	15.9977	6.95422	9.88922	5.785	2.07289	4.26392	0.00027	0.0068	Skp2
ENSMUSG00000095567_Noc2l	184.465	285.003	198.467	92.7756	57.8703	132.632	1.33032	7.33632	0.00027	0.0068	Noc2l
ENSMUSG00000005732_Ranbp1	787.144	770.425	892.741	437.642	584.38	494.829	0.792971	9.38335	0.000274	0.00687	Ranbp1
ENSMUSG00000104030_5330406M23Rik	5.19442	2.39386	4.20991	17.7017	30.2171	12.981	-2.2559	3.59059	0.000274	0.00687	5330406M23Rik
ENSMUSG00000054364_Rhob	31.9267	16.4911	25.9812	58.4787	111.895	57.85	-1.51454	5.63618	0.000275	0.00687	Rhob
ENSMUSG00000002602_Axl	16.3434	9.57546	5.53302	31.9262	44.6846	41.7649	-1.82126	4.62958	0.000276	0.0069	Axl
ENSMUSG00000051223_Bzw1	699.219	816.574	687.298	380.586	357.111	525.024	0.897933	9.19181	0.000277	0.0069	Bzw1
ENSMUSG00000043333_Rhbdl2	3.16733	2.92583	1.4434	0	0	0	7.2058	0.675084	0.000278	0.00692	Rhbdl2
ENSMUSG00000035704_Alg8	81.337	133.524	76.0189	38.0902	26.1881	52.3472	1.4109	6.11719	0.000284	0.00707	Alg8
ENSMUSG00000024556_Me2	135.055	186.588	131.109	36.8258	25.0893	84.3764	1.71257	6.67707	0.000285	0.00709	Me2
ENSMUSG00000022432_Smc1b	0.886852	3.19182	6.73586	0	0	0	7.74272	1.13066	0.000286	0.00709	Smc1b
ENSMUSG00000001173_Ocrl	71.7083	64.2354	71.5685	135.449	152.367	119.933	-0.870953	6.66698	0.000286	0.0071	Ocrl
ENSMUSG00000027217_Tspan18	7.98166	2.26087	1.08255	0	0	0	7.77922	1.16207	0.000288	0.00712	Tspan18
ENSMUSG00000039183_Nubp2	179.017	226.087	233.229	114.429	65.1956	127.552	1.15329	7.32433	0.000288	0.00712	Nubp2
ENSMUSG00000047407_Tgif1	29.3928	32.1842	36.0849	72.8613	70.3233	73.5118	-1.04734	5.70162	0.000289	0.00712	Tgif1
ENSMUSG00000022957_Itsn1	39.5282	23.9386	38.7312	143.036	84.974	63.7761	-1.40218	6.01142	0.00029	0.00713	Itsn1
ENSMUSG00000106858_Gm43844	0	0	0	0.790252	3.84581	8.46586	-7.93161	1.27217	0.000292	0.00719	Gm43844
ENSMUSG00000002808_Epdr1	27.7458	44.1535	58.8184	17.2275	15.7495	6.63159	1.84268	4.87168	0.000294	0.00721	Epdr1
ENSMUSG00000062203_Gspt1	136.575	150.148	117.517	67.9617	86.6222	76.4749	0.906303	6.74491	0.000296	0.00727	Gspt1
ENSMUSG00000020439_Smtn	18.8773	27.5294	27.9057	1.2644	2.01447	7.90147	2.79541	3.9069	0.000299	0.00732	Smtn
ENSMUSG00000049800_Sertad2	26.7322	19.2839	12.0283	70.9647	82.4102	37.6731	-1.61347	5.35015	0.0003	0.00733	Sertad2
ENSMUSG00000108348_Gm42372	1.52032	0	1.08255	10.7474	13.9182	13.1221	-3.73494	2.76512	0.000301	0.00735	Gm42372
ENSMUSG00000019214_Chtf18	17.6103	39.3658	28.9882	3.00296	2.38074	10.0179	2.55247	4.14654	0.00031	0.00756	Chtf18
ENSMUSG00000029762_Akr1b8	1.64701	2.39386	3.00708	0	0	0	7.12029	0.606292	0.000312	0.00759	Akr1b8
ENSMUSG00000036782_Klhl13	0.253386	0	0	8.53473	1.83134	6.49049	-5.70598	1.59797	0.000314	0.00764	Klhl13
ENSMUSG00000032246_Calml4	6.33465	2.26087	3.36793	17.0695	25.0893	17.0728	-2.20567	3.56542	0.00032	0.00777	Calml4
ENSMUSG00000025027_Xpnpep1	84.2509	118.895	143.738	51.2084	43.2196	67.4447	1.198	6.435	0.000322	0.0078	Xpnpep1
ENSMUSG00000030554_Synm	1.9004	1.7289	3.84906	0	0	0	7.2064	0.677838	0.000323	0.00782	Synm
ENSMUSG00000027405_Nop56	606.987	697.279	661.918	283.385	213.534	453.205	1.14083	8.9482	0.000326	0.00789	Nop56
ENSMUSG00000024053_Emilin2	4.18087	12.7673	21.4104	0.15805	0.549401	1.83427	3.95562	2.88735	0.000332	0.00801	Emilin2
ENSMUSG00000032397_Tipin	521.089	468	483.298	230.28	280.378	347.523	0.872579	8.61861	0.000336	0.00811	Tipin
ENSMUSG00000038781_Stap2	6.84143	1.32992	1.80425	0	0	0	7.5993	1.00755	0.000337	0.00812	Stap2
ENSMUSG00000034361_Cpne2	165.081	176.348	145.182	79.6574	74.3523	110.762	0.971108	6.98938	0.000341	0.00819	Cpne2
ENSMUSG00000006442_Srm	409.219	556.839	602.739	201.04	308.214	315.212	1.02697	8.6616	0.000341	0.00819	Srm
ENSMUSG00000028332_Hemgn	78.6764	76.6037	93.9411	46.7829	49.263	39.5073	0.983909	6.02524	0.000343	0.00821	Hemgn
ENSMUSG00000031928_Mre11a	59.7991	58.3837	42.8208	21.4949	27.8363	10.7234	1.53323	5.23426	0.000343	0.00822	Mre11a
ENSMUSG00000104195_B230377A18Rik	5.4478	5.85167	3.60849	0	0	0.423293	4.95983	1.55745	0.000344	0.00823	B230377A18Rik
ENSMUSG00000020265_Sumo3	717.59	712.308	695.477	480.315	327.992	471.971	0.830389	9.16342	0.000345	0.00825	Sumo3
ENSMUSG00000022853_Ehhadh	5.95457	7.71356	10.9458	0	0.915669	0	4.85617	2.23726	0.000351	0.00836	Ehhadh
ENSMUSG00000051343_Rab11fip5	7.09481	2.39386	4.33019	25.7622	27.2869	14.5331	-2.1807	3.74949	0.000352	0.00838	Rab11fip5
ENSMUSG00000032314_Etfa	312.172	305.617	354.474	174.172	211.519	212.634	0.799674	8.0483	0.000354	0.0084	Etfa
ENSMUSG00000052137_Rbm12b2	11.2757	11.7033	14.3137	36.1936	30.0339	42.0471	-1.43777	4.59637	0.000353	0.0084	Rbm12b2
ENSMUSG00000023940_Sgo1	61.9529	97.4835	79.7477	7.27032	0	9.73573	3.89647	5.47373	0.000355	0.00843	Sgo1
ENSMUSG00000031971_Ccsap	8.48844	14.7622	23.3349	2.68686	1.46507	3.95073	2.60646	3.2785	0.000359	0.00849	Ccsap
ENSMUSG00000061288_Taok3	75.2557	96.6855	100.436	42.6736	52.01	49.9485	1.01477	6.14377	0.000359	0.00849	Taok3
ENSMUSG00000023845_Lnpep	83.364	54.5269	67.8397	154.415	215.182	112.314	-1.12306	6.81981	0.000361	0.00853	Lnpep
ENSMUSG00000027823_Gmps	223.107	267.98	256.925	149.358	152.184	163.814	0.785207	7.67622	0.000362	0.00855	Gmps
ENSMUSG00000012483_Rpa3	144.177	126.077	170.08	66.5393	102.005	61.9418	1.03952	6.82508	0.000365	0.0086	Rpa3
ENSMUSG00000097048_1600020E01Rik	32.8135	25.0026	34.8821	76.8125	65.3787	68.7145	-1.08345	5.64952	0.000373	0.00877	1600020E01Rik
ENSMUSG00000033182_Kbtbd12	2.91394	3.72379	2.8868	9.48303	21.6098	17.355	-2.24424	3.28255	0.000375	0.0088	Kbtbd12
ENSMUSG00000054408_Spcs3	227.541	349.371	263.3	69.8583	72.521	174.114	1.49444	7.62259	0.000379	0.00889	Spcs3
ENSMUSG00000021775_Nr1d2	10.0088	15.8261	14.9151	81.7121	30.7665	35.9799	-1.74925	4.95607	0.000385	0.00901	Nr1d2
ENSMUSG00000028407_Smim27	60.4326	40.8287	58.217	104.155	137.533	105.964	-1.02279	6.38723	0.000386	0.00901	Smim27
ENSMUSG00000038393_Txnip	408.332	312.532	345.694	1266.46	584.929	664.287	-1.13057	9.19654	0.000386	0.00901	Txnip
ENSMUSG00000036928_Stag3	2.53386	2.65985	3.48821	0.15805	0	0	5.46151	0.87104	0.000387	0.00902	Stag3
ENSMUSG00000115276_9930017N22Rik	3.6741	8.11254	5.65331	38.0902	34.246	12.5577	-2.16095	4.07101	0.000387	0.00902	9930017N22Rik
ENSMUSG00000021360_Gcnt2	117.825	156.266	121.125	346.921	292.281	197.96	-0.973055	7.66213	0.000389	0.00904	Gcnt2
ENSMUSG00000007872_Id3	105.789	14.2302	63.8703	5.21567	13.5519	13.5454	2.59	5.21338	0.00039	0.00905	Id3
ENSMUSG00000021266_Wars	81.717	114.108	93.0991	37.458	54.0244	54.0404	1.08747	6.20403	0.00039	0.00905	Wars
ENSMUSG00000054901_Arhgef33	0.126693	0	0	9.95718	4.21208	1.12878	-6.31398	1.43435	0.000391	0.00905	Arhgef33
ENSMUSG00000030603_Psmc4	368.804	359.346	418.345	242.133	186.064	259.761	0.835804	8.27267	0.000393	0.00908	Psmc4
ENSMUSG00000038544_Inip	131.001	145.494	150.354	86.7697	88.6367	85.364	0.813188	6.85809	0.000393	0.00909	Inip
ENSMUSG00000026126_Ptpn18	178.891	147.888	166.712	286.229	323.78	282.477	-0.754013	7.83921	0.000396	0.00912	Ptpn18
ENSMUSG00000027248_Pdia3	821.098	1274.87	908.619	425.946	391.906	677.551	1.10036	9.57326	0.000396	0.00912	Pdia3
ENSMUSG00000010048_Ifrd2	49.537	87.376	67.3586	9.95718	7.87475	32.0292	2.11219	5.4528	0.000397	0.00914	Ifrd2
ENSMUSG00000060675_Plaat3	128.467	104.399	124.613	237.708	247.414	190.058	-0.813236	7.41246	0.000399	0.00918	Plaat3
ENSMUSG00000106106_CT010467.1	2124.9	1001.7	1507.15	4422.41	4857.26	2407.83	-1.22947	11.3811	0.000401	0.0092	CT010467.1
ENSMUSG00000054619_Mettl7a1	18.7506	7.18159	5.89387	49.4698	42.487	34.0045	-1.88753	4.69586	0.000402	0.0092	Mettl7a1
ENSMUSG00000002055_Spag5	32.4334	78.9975	31.033	0	6.22655	3.52744	3.95868	4.72871	0.000402	0.00921	Spag5
ENSMUSG00000020361_Hspa4	130.494	179.274	209.894	79.0252	94.1307	103.283	1.01143	7.07536	0.000406	0.00927	Hspa4
ENSMUSG00000034850_Tmem127	12.1625	10.7724	8.5401	30.8198	31.8653	29.6305	-1.45223	4.3607	0.00041	0.00935	Tmem127
ENSMUSG00000050912_Tmem123	357.148	346.578	397.536	159.631	150.719	263.006	1.03357	8.14665	0.00041	0.00935	Tmem123
ENSMUSG00000001289_Pfdn5	136.702	100.675	125.696	249.878	334.402	188.083	-0.983696	7.54498	0.000412	0.00936	Pfdn5
ENSMUSG00000029447_Cct6a	567.205	691.428	591.192	311.518	390.624	419.624	0.819208	8.9683	0.000411	0.00936	Cct6a
ENSMUSG00000112808_Gm4739	23.3115	25.5346	21.1698	5.84787	3.29641	9.59464	1.98108	3.94728	0.000414	0.00939	Gm4739
ENSMUSG00000079614_Seh1l	180.158	176.348	196.543	96.885	112.444	122.896	0.833123	7.22311	0.000415	0.00941	Seh1l
ENSMUSG00000005886_Ncoa2	33.0669	30.1893	43.0614	89.9307	110.979	60.3898	-1.18671	5.91914	0.000418	0.00942	Ncoa2
ENSMUSG00000019179_Mdh2	671.22	772.952	699.928	410.615	306.383	506.399	0.90568	9.15032	0.000417	0.00942	Mdh2
ENSMUSG00000024369_Nelfe	113.137	120.624	127.741	72.3871	57.3209	76.3338	0.909958	6.5843	0.000417	0.00942	Nelfe
ENSMUSG00000072763_5430403G16Rik	16.5968	3.98977	11.908	40.3029	57.504	37.6731	-1.95898	4.78755	0.000417	0.00942	5430403G16Rik
ENSMUSG00000106943_Dancr	18.1171	12.6343	21.4104	37.9321	59.5185	49.5253	-1.39312	5.04306	0.000422	0.00951	Dancr
ENSMUSG00000022884_Eif4a2	412.133	377.167	395.972	660.019	684.92	700.267	-0.68755	9.06133	0.000427	0.00961	Eif4a2
ENSMUSG00000037278_Tmem97	78.1696	117.698	114.269	42.5156	22.5254	57.4267	1.43456	6.2054	0.000429	0.00963	Tmem97
ENSMUSG00000030929_Eri2	23.5649	38.0358	22.9741	6.48007	5.67715	12.2755	1.87468	4.23855	0.000431	0.00967	Eri2
ENSMUSG00000005672_Kit	286.706	194.169	198.587	476.68	775.205	359.658	-1.14276	8.55303	0.000437	0.00979	Kit
ENSMUSG00000004270_Lpcat3	107.562	95.4886	70.6062	45.6766	33.8797	54.0404	1.12618	6.10857	0.000438	0.00979	Lpcat3
ENSMUSG00000037149_Ddx1	380.079	366.261	417.022	190.925	118.854	260.466	1.12185	8.19723	0.000446	0.00998	Ddx1
ENSMUSG00000057132_Rpgrip1	6.84143	2.52686	4.08963	23.5495	21.0604	15.944	-2.06377	3.619	0.00045	0.01	Rpgrip1
ENSMUSG00000025393_Atp5b	2201.93	2534.3	2192.64	1197.55	960.719	1691.34	0.941812	10.8293	0.000453	0.0101	Atp5b
ENSMUSG00000057666_Gapdh	1007.21	961.27	863.272	524.412	369.198	670.072	0.950257	9.53429	0.000455	0.0101	Gapdh
ENSMUSG00000024235_Map3k8	9.1219	10.9054	11.3066	43.1478	24.3568	30.4771	-1.53739	4.42075	0.000459	0.0102	Map3k8
ENSMUSG00000006585_Cdt1	103.635	104.532	110.66	41.8834	7.69162	37.9553	1.96108	6.11853	0.000462	0.0103	Cdt1
ENSMUSG00000030826_Bcat2	75.6358	77.2686	76.9812	29.0813	49.9955	35.8388	1.10176	5.87009	0.000463	0.0103	Bcat2
ENSMUSG00000118106_AC115752.1	2.78725	3.05883	1.20283	0	0	0	7.11027	0.596587	0.000464	0.0103	AC115752.1
ENSMUSG00000028671_Gale	27.4924	36.5729	27.5448	3.31906	12.27	9.03025	1.99085	4.32926	0.000468	0.0103	Gale
ENSMUSG00000038763_Alpk3	0.633465	0.797955	0.841982	7.27032	9.33982	4.37403	-3.06505	2.00308	0.000467	0.0103	Alpk3
ENSMUSG00000054263_Lifr	6.33465	9.04349	0.240566	0	0	0	8.25004	1.57663	0.000468	0.0103	Lifr
ENSMUSG00000025647_Shisa5	195.234	167.438	176.936	401.448	261.332	441.494	-0.936979	8.08504	0.000469	0.0103	Shisa5
ENSMUSG00000006369_Fbln1	1.9004	12.9003	0.601416	0	0	0	8.23997	1.56568	0.00047	0.0104	Fbln1
ENSMUSG00000032412_Atp1b3	291.141	372.645	326.809	116.483	151.818	227.732	1.08944	7.97664	0.000475	0.0104	Atp1b3
ENSMUSG00000058355_Abce1	227.287	286.2	255.121	90.4049	168.3	143.496	1.03252	7.62959	0.000477	0.0105	Abce1
ENSMUSG00000007783_Cpt1c	1.9004	2.65985	4.81133	0	0.183134	0	5.52899	0.969746	0.000479	0.0105	Cpt1c
ENSMUSG00000015749_Anp32e	246.291	298.967	260.774	145.565	169.582	180.464	0.800227	7.77785	0.000481	0.0105	Anp32e
ENSMUSG00000062515_Fabp4	159.38	73.6778	205.684	11.5377	32.7809	0.987683	3.39547	6.38017	0.000483	0.0106	Fabp4
ENSMUSG00000034480_Diaph2	6.96812	7.58057	12.5094	26.7105	54.757	23.5633	-1.84261	4.44577	0.000489	0.0107	Diaph2
ENSMUSG00000031078_Cttn	151.272	150.016	101.639	79.8155	78.9306	70.6899	0.91235	6.73615	0.00049	0.0107	Cttn
ENSMUSG00000024790_Sac3d1	58.2788	87.642	71.0873	27.5008	44.6846	29.4894	1.19893	5.75933	0.000493	0.0107	Sac3d1
ENSMUSG00000008822_Acyp1	97.3003	79.1305	89.6109	172.117	206.209	141.803	-0.863177	7.01873	0.000495	0.0108	Acyp1
ENSMUSG00000019373_Cops3	285.82	285.535	324.885	170.22	145.225	212.916	0.858977	7.90954	0.000498	0.0108	Cops3
ENSMUSG00000066551_Hmgb1	1381.46	1323.94	1389.87	866.591	758.906	1005.04	0.736103	10.1442	0.000498	0.0108	Hmgb1
ENSMUSG00000036768_Kif15	84.1242	117.565	71.4482	6.16397	1.28194	25.8209	3.10212	5.72598	0.0005	0.0108	Kif15
ENSMUSG00000056724_Nbeal2	16.5968	15.9591	22.9741	66.8554	45.9666	38.9429	-1.33876	5.09499	0.000501	0.0108	Nbeal2
ENSMUSG00000026721_Rabgap1l	342.325	230.077	314.54	166.743	189.36	177.077	0.833069	7.90142	0.000503	0.0109	Rabgap1l
ENSMUSG00000024423_Impact	71.3282	42.0256	41.3774	101.785	131.856	119.086	-1.09431	6.3874	0.000506	0.0109	Impact
ENSMUSG00000028114_Mettl14	64.7402	53.596	71.809	32.2423	25.0893	35.6977	1.12797	5.589	0.000508	0.0109	Mettl14
ENSMUSG00000033671_Cep350	34.0804	37.6369	38.9717	104.629	76.9162	65.046	-1.04677	5.88046	0.000508	0.0109	Cep350
ENSMUSG00000047139_Cd24a	238.31	191.642	292.288	541.323	404.542	474.935	-0.873094	8.46594	0.000507	0.0109	Cd24a
ENSMUSG00000061479_Snrpa	270.743	260	213.262	106.842	90.1018	174.114	1.0924	7.56004	0.000508	0.0109	Snrpa
ENSMUSG00000023015_Racgap1	218.039	232.205	186.679	21.4949	8.05788	83.5298	2.56344	7.00858	0.000513	0.011	Racgap1
ENSMUSG00000036980_Taf6	61.1928	92.2968	54.2477	26.5525	33.5135	35.8388	1.21156	5.69056	0.000514	0.011	Taf6
ENSMUSG00000038976_Ppp1r9b	21.5378	15.2941	12.0283	50.102	86.4391	30.0538	-1.66308	5.14227	0.000519	0.0111	Ppp1r9b
ENSMUSG00000057236_Rbbp4	281.765	382.353	299.385	123.912	76.5499	206.708	1.33238	7.8632	0.000518	0.0111	Rbbp4
ENSMUSG00000063884_Ptcd3	143.29	131.131	117.637	52.9469	42.6702	88.186	1.18044	6.61032	0.000523	0.0112	Ptcd3
ENSMUSG00000052730_Gm5111	14.9498	8.7775	14.434	30.8198	45.7834	37.2498	-1.47613	4.6548	0.000524	0.0112	Gm5111
ENSMUSG00000020395_Itk	0.886852	4.25576	2.8868	0	0	0	7.30962	0.759807	0.000531	0.0113	Itk
ENSMUSG00000029366_Dck	70.3147	100.143	82.6345	21.4949	7.69162	40.2128	1.95029	5.79048	0.000531	0.0113	Dck
ENSMUSG00000000171_Sdhd	461.67	499.786	468.984	300.454	256.387	341.879	0.768399	8.61564	0.000533	0.0113	Sdhd
ENSMUSG00000038612_Mcl1	122.512	75.0078	111.382	244.346	216.281	176.795	-0.941077	7.28356	0.000536	0.0114	Mcl1
ENSMUSG00000029554_Mad1l1	40.9219	76.3377	39.8137	10.7474	17.9471	24.551	1.64997	5.17306	0.000539	0.0114	Mad1l1
ENSMUSG00000030357_Fkbp4	494.483	707.254	533.335	269.792	187.712	389.57	1.12803	8.77236	0.00054	0.0114	Fkbp4
ENSMUSG00000052676_Zmat1	8.23505	15.4271	11.908	62.4299	25.0893	38.2374	-1.71155	4.73291	0.000539	0.0114	Zmat1
ENSMUSG00000118107_Gm34455	0.886852	0.53197	0.360849	5.84787	5.67715	6.91378	-3.24673	1.82598	0.000542	0.0114	Gm34455
ENSMUSG00000020798_Spns3	48.0167	55.7238	23.8161	4.74151	0.732535	11.7111	2.95633	4.64855	0.000545	0.0115	Spns3
ENSMUSG00000066687_Zbtb16	5.4478	7.44758	1.32311	0.15805	0.183134	0.282195	4.47178	1.50902	0.000545	0.0115	Zbtb16
ENSMUSG00000063524_Eno1	664.632	731.725	622.225	342.179	287.154	493.983	0.938575	9.05114	0.000546	0.0115	Eno1
ENSMUSG00000042229_Rabif	119.218	134.854	90.3326	71.5969	50.3618	63.635	0.990874	6.48465	0.000547	0.0115	Rabif
ENSMUSG00000026917_Wdr5	70.568	103.202	92.1369	43.938	55.4895	40.0717	1.03704	6.10218	0.000556	0.0117	Wdr5
ENSMUSG00000021932_Rnaseh2b	140.629	105.463	139.889	89.9307	55.6726	62.7884	0.993065	6.64873	0.000559	0.0117	Rnaseh2b
ENSMUSG00000022220_Adcy4	5.06772	0.930947	2.28538	0	0	0	7.33706	0.786529	0.000559	0.0117	Adcy4
ENSMUSG00000027742_Cog6	71.3282	101.074	77.9435	45.9927	41.022	47.2677	0.998864	6.02645	0.000559	0.0117	Cog6
ENSMUSG00000024981_Acsl5	200.809	292.849	229.861	97.9913	87.721	164.802	1.13758	7.50912	0.00056	0.0117	Acsl5
ENSMUSG00000016758_Bik	5.32111	0.664962	3.24764	0	0	0	7.49512	0.919872	0.000563	0.0117	Bik
ENSMUSG00000049130_C5ar1	12.4159	0.797955	1.32311	0	0	0	8.13267	1.47527	0.000563	0.0117	C5ar1
ENSMUSG00000020213_Glipr1l1	6.96812	4.12277	2.40566	24.0237	22.5254	14.8152	-2.08106	3.63319	0.000565	0.0117	Glipr1l1
ENSMUSG00000047879_Usp14	275.051	295.11	315.382	182.232	147.789	207.272	0.819162	7.9067	0.000565	0.0117	Usp14
ENSMUSG00000008540_Mgst1	28.886	33.1151	42.8208	82.5024	107.316	61.9418	-1.15365	5.87723	0.000567	0.0118	Mgst1
ENSMUSG00000022241_Tars	117.064	196.563	167.073	96.5689	78.3812	87.6216	0.976899	6.97407	0.000567	0.0118	Tars
ENSMUSG00000057729_Prtn3	115.924	117.299	95.9859	189.819	201.813	216.867	-0.788773	7.27747	0.00057	0.0118	Prtn3
ENSMUSG00000013539_Tango2	72.4684	78.4656	103.925	32.7165	33.5135	53.1938	1.18738	5.9936	0.000572	0.0118	Tango2
ENSMUSG00000006705_Pknox1	17.8637	20.0819	20.3278	7.74447	4.94461	6.20829	1.72324	3.74459	0.000574	0.0119	Pknox1
ENSMUSG00000011179_Odc1	178.004	211.724	191.731	48.6796	96.1452	118.099	1.23567	7.16373	0.000576	0.0119	Odc1
ENSMUSG00000032096_Arcn1	222.726	289.924	227.576	114.745	144.493	166.072	0.895677	7.62103	0.000576	0.0119	Arcn1
ENSMUSG00000026768_Itga8	2.40717	1.7289	1.80425	0	0	0	6.86791	0.404871	0.000577	0.0119	Itga8
ENSMUSG00000040663_Clcf1	4.68764	3.19182	2.28538	25.6042	10.6218	14.9563	-2.22611	3.35325	0.000582	0.012	Clcf1
ENSMUSG00000003810_Mast2	15.8366	18.7519	16.8396	6.95422	2.1976	2.82195	2.20702	3.47191	0.000584	0.012	Mast2
ENSMUSG00000038943_Prc1	246.165	367.192	250.069	7.27032	0.366267	43.317	4.1455	7.30286	0.000584	0.012	Prc1
ENSMUSG00000032551_1110059G10Rik	53.0844	39.4988	35.0024	91.6693	95.7789	82.5421	-0.982066	6.0366	0.000587	0.012	1110059G10Rik
ENSMUSG00000024677_Ms4a6b	36.1075	22.8747	22.9741	89.7727	47.7979	78.4503	-1.30185	5.61912	0.000589	0.0121	Ms4a6b
ENSMUSG00000020034_Tcp11l2	73.2286	42.2916	51.7217	147.303	89.5524	213.057	-1.33989	6.67159	0.000592	0.0121	Tcp11l2
ENSMUSG00000023456_Tpi1	895.087	930.548	854.371	583.206	556.543	646.368	0.683918	9.55227	0.000594	0.0121	Tpi1
ENSMUSG00000031467_Agpat5	171.416	217.31	178.5	77.7608	129.476	104.977	0.961091	7.21537	0.000596	0.0122	Agpat5
ENSMUSG00000048012_Zfp473	12.9227	1.46292	1.56368	0	0.183134	0	6.25577	1.60967	0.000598	0.0122	Zfp473
ENSMUSG00000022962_Gart	111.87	236.86	122.087	38.4063	66.1113	81.1311	1.43579	6.80471	0.000604	0.0122	Gart
ENSMUSG00000059409_Ppp2r5d	40.035	51.4681	23.9363	9.48303	14.4676	16.3673	1.60754	4.73954	0.000603	0.0122	Ppp2r5d
ENSMUSG00000087088_Gm16638	0.506772	0	0.240566	5.53177	4.94461	4.65622	-4.14432	1.49703	0.000602	0.0122	Gm16638
ENSMUSG00000108455_Gm44745	0	0	0	1.10635	3.47954	3.10415	-7.14785	0.590696	0.000604	0.0122	Gm44745
ENSMUSG00000006289_Osgep	198.021	210.66	241.168	118.538	147.972	134.325	0.798559	7.46898	0.000605	0.0123	Osgep
ENSMUSG00000027074_Slc43a3	97.1736	97.2175	88.6487	29.5554	36.6267	62.0829	1.22876	6.12837	0.000607	0.0123	Slc43a3
ENSMUSG00000031546_Gins4	110.73	149.218	117.276	53.5791	76.3668	75.0639	0.977726	6.62282	0.000617	0.0125	Gins4
ENSMUSG00000031168_Ebp	99.9608	76.8696	69.5236	37.2999	49.4461	43.8814	1.01166	5.99481	0.000621	0.0125	Ebp
ENSMUSG00000040481_Bptf	90.0788	82.0564	66.5166	238.024	159.143	124.871	-1.02182	6.96487	0.000621	0.0125	Bptf
ENSMUSG00000024163_Mapk8ip3	21.1577	29.1253	13.8326	85.3473	57.504	44.3046	-1.43718	5.36681	0.000622	0.0125	Mapk8ip3
ENSMUSG00000100801_Gm15459	24.3251	39.7647	29.2288	9.95718	9.33982	14.5331	1.55602	4.45318	0.000626	0.0126	Gm15459
ENSMUSG00000029246_Ppat	179.651	194.568	151.076	60.2172	90.8343	115.559	1.06898	7.06717	0.000632	0.0127	Ppat
ENSMUSG00000061533_Cep128	36.2342	46.4144	40.1746	13.2762	6.95908	20.7413	1.66965	4.81606	0.000632	0.0127	Cep128
ENSMUSG00000004748_Mtfp1	36.2342	40.9617	20.809	5.05762	13.3688	10.8645	1.83379	4.45383	0.000635	0.0127	Mtfp1
ENSMUSG00000019982_Myb	260.101	269.177	194.738	426.578	595.368	396.766	-0.868831	8.46381	0.000634	0.0127	Myb
ENSMUSG00000030218_Mgp	1.7737	3.5908	1.32311	0	0	0	7.03939	0.53832	0.000634	0.0127	Mgp
ENSMUSG00000029234_Tmem165	110.73	132.195	115.111	69.7003	80.9451	61.0953	0.862409	6.58722	0.000637	0.0127	Tmem165
ENSMUSG00000100280_Gm28417	24.1984	18.087	18.0425	83.2926	54.3907	34.8511	-1.4052	5.25578	0.000639	0.0127	Gm28417
ENSMUSG00000031311_Nono	402.251	459.223	421.352	248.139	238.623	311.967	0.780569	8.45449	0.000641	0.0128	Nono
ENSMUSG00000002718_Cse1l	267.702	258.936	248.144	79.6574	62.6317	174.114	1.37593	7.53513	0.000644	0.0128	Cse1l
ENSMUSG00000020277_Pfkl	155.072	227.417	146.144	79.9735	66.8438	115.559	1.10374	7.06663	0.000651	0.0129	Pfkl
ENSMUSG00000021595_Nsun2	242.237	360.41	368.668	154.573	158.594	217.29	0.971039	7.98947	0.000656	0.013	Nsun2
ENSMUSG00000091971_Hspa1a	12.9227	19.1509	0	0	0	0	9.28599	2.53872	0.00066	0.0131	Hspa1a
ENSMUSG00000107668_Gm44424	0	0	0	1.42245	4.94461	1.69317	-7.19954	0.627264	0.000662	0.0131	Gm44424
ENSMUSG00000003847_Nfat5	72.7218	37.7699	38.8515	199.776	170.314	73.9351	-1.46381	6.59613	0.000665	0.0131	Nfat5
ENSMUSG00000040732_Erg	30.533	40.5627	30.0708	71.913	81.4945	67.1625	-1.02124	5.73361	0.000665	0.0131	Erg
ENSMUSG00000030224_Strap	223.74	259.601	222.283	113.954	134.97	166.636	0.858946	7.56449	0.000669	0.0132	Strap
ENSMUSG00000028763_Hspg2	2.53386	2.39386	1.20283	0	0	0	6.91037	0.43701	0.000673	0.0133	Hspg2
ENSMUSG00000063804_Lin28b	0	0.930947	1.08255	4.42541	29.8508	8.74805	-4.26562	2.90732	0.000675	0.0133	Lin28b
ENSMUSG00000020929_Eftud2	121.499	182.865	127.26	64.4846	17.5808	63.9172	1.66062	6.62126	0.000679	0.0134	Eftud2
ENSMUSG00000040464_Gtpbp10	47.3832	33.2481	43.4222	16.7534	22.5254	10.4412	1.42822	4.88985	0.00068	0.0134	Gtpbp10
ENSMUSG00000030921_Trim30a	61.1928	57.5857	75.177	140.191	164.82	101.731	-0.959901	6.62952	0.000685	0.0134	Trim30a
ENSMUSG00000029661_Col1a2	4.18087	8.24553	5.89387	0.316101	0.549401	0.987683	3.3466	1.91583	0.000686	0.0134	Col1a2
ENSMUSG00000001794_Capns1	70.8214	61.9745	58.8184	127.073	157.495	101.731	-0.907401	6.57456	0.000692	0.0135	Capns1
ENSMUSG00000020457_Drg1	396.803	381.688	378.05	294.606	193.023	231.4	0.788316	8.30117	0.000695	0.0135	Drg1
ENSMUSG00000026914_Psmd14	313.185	351.765	378.05	213.368	218.112	239.019	0.737843	8.17302	0.000693	0.0135	Psmd14
ENSMUSG00000030060_Hmces	106.549	96.0206	106.451	47.5732	43.0364	70.4077	1.03228	6.31627	0.000694	0.0135	Hmces
ENSMUSG00000031004_Mki67	330.035	395.387	371.915	20.0724	5.67715	111.89	3.06176	7.73202	0.000694	0.0135	Mki67
ENSMUSG00000031683_Lsm6	273.024	281.279	300.467	166.743	197.784	188.224	0.729271	7.88865	0.000692	0.0135	Lsm6
ENSMUSG00000038025_Phf2	11.4024	9.70845	11.1863	35.7194	33.6966	23.7044	-1.41897	4.37626	0.000692	0.0135	Phf2
ENSMUSG00000048148_Nwd1	21.9179	20.7468	21.1698	77.1286	80.3957	30.7593	-1.44608	5.36897	0.000687	0.0135	Nwd1
ENSMUSG00000056608_Chd9	110.096	91.8978	115.472	206.414	200.531	176.09	-0.77345	7.21694	0.000695	0.0135	Chd9
ENSMUSG00000058392_Rrp1b	54.0979	88.972	84.3185	38.7224	34.6123	40.6361	1.09887	5.85847	0.000689	0.0135	Rrp1b
ENSMUSG00000058440_Nrf1	59.6724	65.4323	56.8939	27.8169	28.3857	36.5443	1.06717	5.545	0.000691	0.0135	Nrf1
ENSMUSG00000062232_Rapgef2	7.85497	4.52174	2.76651	22.4432	24.3568	16.9317	-1.97248	3.71013	0.000697	0.0135	Rapgef2
ENSMUSG00000033004_Mycbp2	150.258	111.98	144.46	224.432	291.366	250.307	-0.813997	7.59847	0.000705	0.0136	Mycbp2
ENSMUSG00000042208_0610010F05Rik	64.3601	86.9771	75.177	39.0385	45.7834	38.8018	0.977078	5.89074	0.000706	0.0136	0610010F05Rik
ENSMUSG00000046818_Ddit4l	2.78725	1.06394	2.64623	0	0	0	6.99763	0.50923	0.000706	0.0136	Ddit4l
ENSMUSG00000021377_Dek	447.48	455.765	454.43	324.794	218.295	298.845	0.789897	8.53231	0.000709	0.0136	Dek
ENSMUSG00000032245_Cln6	65.1202	80.1945	74.0944	44.5702	42.487	32.5935	0.981872	5.84303	0.000709	0.0136	Cln6
ENSMUSG00000054426_A930005H10Rik	37.7545	25.0026	19.2453	77.2867	72.521	55.0281	-1.22001	5.56144	0.000716	0.0138	A930005H10Rik
ENSMUSG00000018076_Med13l	26.6055	19.4169	24.0566	80.4477	54.9401	42.7526	-1.23699	5.35258	0.000719	0.0138	Med13l
ENSMUSG00000036223_Ska1	54.8581	62.5065	41.7382	7.11227	0	7.33707	3.54346	4.91095	0.00072	0.0138	Ska1
ENSMUSG00000019768_Esr1	9.1219	11.3044	4.20991	26.5525	48.8967	22.8578	-1.89254	4.34141	0.000724	0.0138	Esr1
ENSMUSG00000060470_Adgrg3	56.3784	62.7724	59.7807	26.7105	31.6821	10.4412	1.49389	5.39849	0.000726	0.0139	Adgrg3
ENSMUSG00000063694_Cycs	197.008	209.596	223.486	78.7091	156.03	95.5231	1.03484	7.34245	0.000726	0.0139	Cycs
ENSMUSG00000069769_Msi2	66.1338	50.8031	70.8468	180.652	156.762	91.0079	-1.07883	6.66085	0.000727	0.0139	Msi2
ENSMUSG00000034614_Pik3ip1	99.5808	56.2558	64.592	181.442	142.112	143.92	-0.985422	6.82398	0.000734	0.014	Pik3ip1
ENSMUSG00000001416_Cct3	502.591	719.622	589.989	382.956	339.164	402.269	0.789776	8.95049	0.000737	0.014	Cct3
ENSMUSG00000015290_Ubl4a	164.701	161.054	166.352	104.787	86.0728	112.031	0.798268	7.06687	0.000737	0.014	Ubl4a
ENSMUSG00000053801_Grwd1	106.422	175.417	125.936	74.9159	25.2725	60.3898	1.44668	6.59462	0.000737	0.014	Grwd1
ENSMUSG00000042447_Mios	109.59	110.916	72.0496	36.6677	18.4965	55.5925	1.48662	6.10162	0.000738	0.014	Mios
ENSMUSG00000021508_Cxcl14	1.26693	2.52686	2.04481	0	0	0	6.84964	0.389209	0.000743	0.014	Cxcl14
ENSMUSG00000025613_Cct8	999.862	1201.72	1126.93	537.846	698.838	794.662	0.809162	9.81956	0.000742	0.014	Cct8
ENSMUSG00000026739_Bmi1	51.6908	46.0154	48.9552	93.882	99.0753	91.7134	-0.855644	6.15757	0.000741	0.014	Bmi1
ENSMUSG00000028932_Psmc2	299.502	323.039	314.059	218.9	183.683	210.8	0.711562	8.02671	0.000741	0.014	Psmc2
ENSMUSG00000060802_B2m	5380.27	4244.45	5137.29	8108.46	9380.48	7759.8	-0.673127	12.6899	0.000743	0.014	B2m
ENSMUSG00000066150_Slc31a1	60.8127	73.5448	117.156	32.4004	21.6098	46.7033	1.41595	5.91126	0.000741	0.014	Slc31a1
ENSMUSG00000031388_Naa10	132.521	144.164	126.418	81.7121	90.1018	80.5667	0.776924	6.78767	0.000745	0.014	Naa10
ENSMUSG00000029061_Mmp23	4.05418	1.46292	1.32311	0	0	0	7.06175	0.559642	0.000746	0.014	Mmp23
ENSMUSG00000002058_Unc119	199.288	188.583	184.153	93.0917	73.986	137.147	1.00212	7.21183	0.00075	0.0141	Unc119
ENSMUSG00000021684_Pde8b	0	0	0	14.6987	0.183134	3.66854	-8.38591	1.68677	0.000751	0.0141	Pde8b
ENSMUSG00000022771_Ppil2	158.62	206.404	196.061	84.8731	80.3957	132.208	1.00939	7.1844	0.000753	0.0141	Ppil2
ENSMUSG00000074227_Spint2	330.035	262.128	315.743	617.029	512.774	483.4	-0.72603	8.70044	0.000754	0.0141	Spint2
ENSMUSG00000000275_Trim25	39.1482	26.9975	27.4246	98.4655	66.2944	57.85	-1.14546	5.70153	0.000767	0.0143	Trim25
ENSMUSG00000000902_Smarcb1	222.093	274.895	245.498	170.853	125.813	160.71	0.800272	7.65972	0.000769	0.0144	Smarcb1
ENSMUSG00000004393_Ddx56	141.389	220.103	129.906	99.5718	72.1547	90.4436	1.0075	6.99273	0.00077	0.0144	Ddx56
ENSMUSG00000017999_Ddx27	122.512	152.276	124.012	71.5969	62.4486	90.8669	0.921882	6.72104	0.000773	0.0144	Ddx27
ENSMUSG00000028532_Cachd1	0	0	0	0.948303	2.74701	4.09183	-7.17576	0.617614	0.000777	0.0145	Cachd1
ENSMUSG00000102840_Gm38037	1.52032	5.3197	1.08255	0	0	0	7.28364	0.736179	0.000784	0.0146	Gm38037
ENSMUSG00000064368_mt-Nd6	235.142	134.455	205.203	423.101	606.173	297.716	-1.10187	8.28531	0.000785	0.0146	mt-Nd6
ENSMUSG00000006235_Epor	52.4509	55.4579	30.4316	24.6559	12.6362	17.4961	1.43474	5.04097	0.000793	0.0147	Epor
ENSMUSG00000061086_Myl4	3.42071	1.32992	1.56368	0	0	0	6.94997	0.470386	0.000795	0.0147	Myl4
ENSMUSG00000033075_Senp1	83.2374	98.8134	75.2972	33.3487	45.7834	53.3349	1.0517	6.04725	0.000799	0.0148	Senp1
ENSMUSG00000000420_Galnt1	222.98	235.131	249.347	126.915	61.8992	148.717	1.16282	7.46806	0.0008	0.0148	Galnt1
ENSMUSG00000114907_Gm47794	0.380079	0.265985	0.481133	5.21567	2.38074	8.74805	-3.7083	1.64361	0.000811	0.015	Gm47794
ENSMUSG00000040723_Rcsd1	38.7681	34.1791	35.9647	100.046	82.4102	57.7089	-1.03237	5.84578	0.000818	0.0151	Rcsd1
ENSMUSG00000063415_Cyp26b1	0.380079	0	0.962265	15.647	6.59281	4.37403	-4.12225	2.24182	0.000819	0.0151	Cyp26b1
ENSMUSG00000086750_Gm11770	4.18087	3.98977	4.69104	17.8597	19.229	12.5577	-1.83596	3.38491	0.000817	0.0151	Gm11770
ENSMUSG00000025279_Dnase1l3	22.0446	14.4962	35.0024	0	4.21208	0.56439	4.01616	3.74967	0.000822	0.0151	Dnase1l3
ENSMUSG00000020706_Ftsj3	110.223	143.366	100.076	66.6973	73.4366	65.7515	0.881926	6.56188	0.000829	0.0152	Ftsj3
ENSMUSG00000034883_Lrr1	26.6055	30.5883	24.5378	0	0	3.10415	4.72991	3.90046	0.00083	0.0152	Lrr1
ENSMUSG00000035024_Ncapd3	115.924	102.803	129.304	77.2867	47.7979	67.0214	0.958276	6.51268	0.000832	0.0152	Ncapd3
ENSMUSG00000017861_Mybl2	20.651	23.9386	29.1085	3.00296	0	0	4.72455	3.7578	0.000836	0.0153	Mybl2
ENSMUSG00000054720_Lrrc8c	50.5505	81.1254	66.3963	39.5126	29.8508	18.6249	1.28456	5.60336	0.00084	0.0154	Lrrc8c
ENSMUSG00000106032_Gm42463	0.253386	0	0	7.58642	23.4411	0.282195	-6.5791	2.39205	0.00084	0.0154	Gm42463
ENSMUSG00000072774_Zfp951	9.37529	6.91561	3.36793	26.5525	18.3134	32.1703	-1.8807	4.00836	0.000854	0.0156	Zfp951
ENSMUSG00000017221_Psmd3	103.001	153.34	93.3397	65.1168	34.6123	63.9172	1.19319	6.44398	0.000862	0.0157	Psmd3
ENSMUSG00000021990_Spata13	24.9585	6.25065	15.3962	56.1079	88.6367	37.8142	-1.86658	5.2289	0.000861	0.0157	Spata13
ENSMUSG00000022676_Snai2	0.253386	6.25065	5.53302	0	0	0	7.89578	1.26208	0.000867	0.0158	Snai2
ENSMUSG00000022228_Zscan26	8.10836	7.97955	12.75	29.3974	76.733	19.1893	-2.00289	4.66044	0.000869	0.0158	Zscan26
ENSMUSG00000076432_Ywhaq	290.761	368.522	348.34	192.189	190.459	240.148	0.79252	8.1032	0.000868	0.0158	Ywhaq
ENSMUSG00000024764_Naa40	63.7266	94.4246	56.6534	38.8804	37.3593	19.6126	1.2755	5.71995	0.000877	0.0159	Naa40
ENSMUSG00000024991_Eif3a	447.607	578.517	554.746	341.705	355.279	336.518	0.716402	8.78107	0.000877	0.0159	Eif3a
ENSMUSG00000069744_Psmb3	344.478	343.786	342.566	201.198	195.77	255.951	0.754972	8.14802	0.000878	0.0159	Psmb3
ENSMUSG00000024231_Cul2	116.304	144.031	109.097	45.2024	49.9955	84.7997	1.12653	6.5433	0.000884	0.016	Cul2
ENSMUSG00000031669_Gins3	42.1888	50.4041	42.9411	16.9114	27.8363	14.6741	1.29709	5.05467	0.000883	0.016	Gins3
ENSMUSG00000103940_Gm38227	1.64701	1.06394	4.20991	0	0	0	7.09773	0.590412	0.000882	0.016	Gm38227
ENSMUSG00000023927_Satb1	5.70119	3.72379	6.73586	21.6529	21.0604	16.2262	-1.75588	3.64571	0.000887	0.016	Satb1
ENSMUSG00000026869_Psmd5	282.526	273.566	257.045	199.144	147.423	176.654	0.736571	7.81229	0.000886	0.016	Psmd5
ENSMUSG00000026509_Capn2	24.3251	17.954	12.8703	61.3236	44.5015	40.6361	-1.30744	5.05495	0.000893	0.0161	Capn2
ENSMUSG00000015165_Hnrnpl	117.825	112.778	80.1086	43.1478	62.998	59.4021	1.00305	6.33166	0.000898	0.0161	Hnrnpl
ENSMUSG00000016637_Ift27	129.227	103.335	98.151	58.7948	76.9162	52.4883	0.915227	6.45145	0.000902	0.0162	Ift27
ENSMUSG00000027108_Ola1	111.49	133.923	120.524	51.3664	89.5524	45.1512	1.08291	6.54488	0.000903	0.0162	Ola1
ENSMUSG00000071068_Treml2	61.6995	36.9719	66.8774	128.811	158.96	95.382	-1.10395	6.49645	0.00091	0.0163	Treml2
ENSMUSG00000039055_Eme1	24.7052	34.578	12.6297	0.316101	0	3.80964	4.14672	3.7422	0.000913	0.0163	Eme1
ENSMUSG00000024789_Jak2	54.0979	49.4732	66.3963	152.361	125.813	87.1983	-0.993402	6.46158	0.000914	0.0163	Jak2
ENSMUSG00000020571_Pdia6	503.225	718.691	606.949	300.296	313.342	440.366	0.891289	8.9275	0.000916	0.0164	Pdia6
ENSMUSG00000085972_1110028F11Rik	1.52032	1.86189	0.841982	10.5894	7.69162	8.74805	-2.56709	2.4167	0.000925	0.0165	1110028F11Rik
ENSMUSG00000021474_Sfxn1	235.016	308.41	304.437	143.984	163.538	198.383	0.843003	7.8368	0.000927	0.0165	Sfxn1
ENSMUSG00000027306_Nusap1	256.68	322.108	221.321	10.7474	0.183134	40.2128	4.03439	7.19788	0.000929	0.0165	Nusap1
ENSMUSG00000039323_Igfbp2	2.66055	2.39386	0.962265	0	0	0	6.88193	0.414383	0.000929	0.0165	Igfbp2
ENSMUSG00000009207_Lnpk	51.9442	38.5678	48.1133	21.3368	16.1158	25.8209	1.22387	5.10537	0.00093	0.0165	Lnpk
ENSMUSG00000036578_Fxyd7	0	0.53197	0	7.42837	9.70609	2.82195	-5.00943	1.81765	0.000933	0.0166	Fxyd7
ENSMUSG00000002320_Tm9sf1	79.8166	118.496	76.7406	24.1817	17.9471	55.1692	1.58193	5.99217	0.000935	0.0166	Tm9sf1
ENSMUSG00000000753_Serpinf1	136.575	84.8492	106.932	235.653	174.893	267.944	-0.952891	7.37788	0.00094	0.0166	Serpinf1
ENSMUSG00000013629_Cad	87.1648	97.0845	86.6039	52.9469	58.2365	50.3718	0.847814	6.19063	0.000952	0.0168	Cad
ENSMUSG00000019988_Nedd1	97.1736	100.276	88.1675	48.2054	14.4676	45.5745	1.49499	6.06708	0.000952	0.0168	Nedd1
ENSMUSG00000028150_Rorc	0	0.797955	0	8.37668	7.69162	7.33707	-4.70422	2.05695	0.000952	0.0168	Rorc
ENSMUSG00000035754_Wdr18	132.268	179.274	167.675	60.5333	41.022	106.811	1.29119	6.87021	0.00096	0.0169	Wdr18
ENSMUSG00000003814_Calr	578.607	756.195	594.559	272.637	402.345	437.403	0.890171	9.00385	0.000963	0.0169	Calr
ENSMUSG00000026341_Actr3	379.953	420.256	426.524	188.554	221.409	305.335	0.872267	8.35744	0.000962	0.0169	Actr3
ENSMUSG00000107136_Gm42466	2.15378	1.59591	0.962265	9.00888	8.79042	10.159	-2.4649	2.48126	0.000967	0.017	Gm42466
ENSMUSG00000075702_Selenom	38.6414	36.041	43.7831	106.684	83.3258	64.7638	-0.995552	5.9436	0.00097	0.017	Selenom
ENSMUSG00000034066_Farp2	3.42071	1.99489	0.962265	0	0	0	6.96238	0.478917	0.000975	0.0171	Farp2
ENSMUSG00000034928_Rnf44	16.2167	20.3478	12.9906	60.2172	86.9885	23.8455	-1.67319	5.17396	0.000992	0.0174	Rnf44
ENSMUSG00000005575_Ube2m	173.063	160.788	159.375	68.752	61.3498	119.933	1.06859	6.97663	0.000994	0.0174	Ube2m
ENSMUSG00000007050_Lsm2	170.656	149.883	140.611	94.9883	91.75	103.989	0.762517	6.98483	0.000995	0.0174	Lsm2
ENSMUSG00000045328_Cenpe	107.562	153.34	153.602	10.9055	13.3688	66.5981	2.26164	6.44221	0.000999	0.0175	Cenpe
ENSMUSG00000005683_Cs	133.661	221.432	173.689	93.882	78.5644	114.289	0.981584	7.10907	0.00101	0.0176	Cs
ENSMUSG00000023341_Mx2	0	2.26087	0	27.1847	28.752	14.9563	-4.8333	3.58313	0.00101	0.0176	Mx2
ENSMUSG00000050910_Cdr2l	0.886852	3.85678	5.41274	0	0.183134	0	5.64256	1.06976	0.00101	0.0176	Cdr2l
ENSMUSG00000000628_Hk2	28.6326	27.5294	29.2288	63.6943	97.244	47.1266	-1.17646	5.59573	0.00102	0.0177	Hk2
ENSMUSG00000028161_Ppp3ca	90.0788	36.9719	50.6392	186.5	169.765	103.848	-1.26963	6.70632	0.00102	0.0177	Ppp3ca
ENSMUSG00000028207_Asph	80.4501	57.4527	65.434	41.0931	24.7231	36.121	1.09319	5.69335	0.00102	0.0177	Asph
ENSMUSG00000028455_Stoml2	243.124	258.803	263.661	145.565	148.338	188.506	0.763085	7.7171	0.00102	0.0177	Stoml2
ENSMUSG00000052368_Gm9873	0.126693	0	0	1.2644	5.31088	3.10415	-5.68232	0.878073	0.00103	0.0178	Gm9873
ENSMUSG00000054072_Iigp1	50.4238	81.6574	56.2925	203.095	211.519	83.9531	-1.28904	6.81258	0.00103	0.0178	Iigp1
ENSMUSG00000059325_Hopx	1.14024	1.32992	0	11.5377	7.50848	13.8276	-3.62703	2.58538	0.00103	0.0178	Hopx
ENSMUSG00000006219_Fblim1	2.40717	5.85167	4.45048	0	0.366267	0	5.13471	1.35688	0.00103	0.0179	Fblim1
ENSMUSG00000017721_Pigt	27.4924	29.1253	18.6439	8.37668	9.33982	10.7234	1.49599	4.1584	0.00104	0.0179	Pigt
ENSMUSG00000058773_H1f5	51.5641	55.9898	34.2807	10.4313	0.366267	9.31244	2.90545	4.80716	0.00104	0.018	H1f5
ENSMUSG00000074063_Osgin1	1.39362	4.78773	3.60849	14.8567	10.2555	34.2867	-2.50676	3.54236	0.00105	0.018	Osgin1
ENSMUSG00000035697_Arhgap45	55.1115	75.9387	57.9765	128.495	123.982	114.571	-0.853842	6.52271	0.00105	0.018	Arhgap45
ENSMUSG00000020869_Lrrc59	129.354	266.251	215.668	19.7563	65.5619	96.2286	1.83877	7.08484	0.00105	0.018	Lrrc59
ENSMUSG00000041355_Ssr2	401.617	321.443	348.099	213.052	196.686	262.583	0.766851	8.19736	0.00105	0.018	Ssr2
ENSMUSG00000040794_C1qtnf4	1.7737	1.46292	0.601416	14.6987	8.24102	5.9261	-2.79047	2.46739	0.00105	0.0181	C1qtnf4
ENSMUSG00000097350_4732491K20Rik	1.01354	3.32481	1.20283	16.9114	15.2001	6.49049	-2.6756	2.88263	0.00106	0.0182	4732491K20Rik
ENSMUSG00000022973_Synj1	20.9044	9.30947	14.1934	38.0902	56.2221	35.9799	-1.45209	4.85001	0.00107	0.0182	Synj1
ENSMUSG00000023938_Aars2	5.95457	12.6343	8.29954	2.37076	1.28194	1.12878	2.58954	2.51524	0.00107	0.0182	Aars2
ENSMUSG00000034459_Ifit1	5.4478	15.0281	20.9293	44.8863	96.8777	35.5566	-1.97971	5.16461	0.00107	0.0182	Ifit1
ENSMUSG00000026347_Tmem163	5.19442	2.12788	3.12736	0.316101	0	0	4.92355	1.10467	0.00107	0.0183	Tmem163
ENSMUSG00000025912_Mybl1	2.78725	4.65474	2.52595	0.316101	0	0	4.86156	1.05064	0.00108	0.0183	Mybl1
ENSMUSG00000036278_Macrod1	60.5593	61.1765	47.6321	25.13	13.735	32.3113	1.33959	5.35819	0.00108	0.0183	Macrod1
ENSMUSG00000014867_Surf4	245.024	282.742	222.644	124.86	98.3428	182.721	0.978371	7.61119	0.00108	0.0184	Surf4
ENSMUSG00000072294_Klf12	2.78725	2.52686	1.4434	19.7563	10.8049	7.47817	-2.37593	2.90611	0.00108	0.0184	Klf12
ENSMUSG00000028693_Nasp	180.791	166.64	183.913	42.3575	119.403	79.579	1.2362	7.03302	0.00109	0.0185	Nasp
ENSMUSG00000021178_Psmc1	370.831	385.944	375.043	204.043	174.526	287.275	0.859153	8.24508	0.00111	0.0188	Psmc1
ENSMUSG00000078812_Eif5a	2967.79	3308.99	3180.77	1563.12	1196.23	2408.82	0.964289	11.2709	0.00112	0.019	Eif5a
ENSMUSG00000059005_Hnrnpa3	247.558	248.43	221.201	156.154	177.273	139.404	0.703622	7.64403	0.00113	0.0191	Hnrnpa3
ENSMUSG00000029787_Avl9	23.5649	17.023	18.0425	70.1744	40.6557	40.2128	-1.25924	5.11121	0.00113	0.0191	Avl9
ENSMUSG00000030662_Ipo5	181.044	164.645	163.104	126.124	107.133	90.8669	0.755003	7.13002	0.00113	0.0191	Ipo5
ENSMUSG00000033355_Rtp4	52.3242	72.6139	75.7784	170.695	180.387	96.5108	-1.04396	6.73633	0.00114	0.0192	Rtp4
ENSMUSG00000044934_Zfp367	55.1115	57.5857	54.368	18.808	29.4845	32.1703	1.14775	5.39734	0.00114	0.0192	Zfp367
ENSMUSG00000074733_Zfp950	85.8979	67.5602	68.4411	221.271	121.601	129.951	-0.985927	6.83627	0.00114	0.0192	Zfp950
ENSMUSG00000097403_9230116N13Rik	12.2892	9.17648	9.2618	21.811	32.4147	36.2621	-1.46496	4.33599	0.00114	0.0192	9230116N13Rik
ENSMUSG00000018654_Ikzf1	47.6366	43.2226	52.684	104.787	159.693	71.6776	-1.11824	6.30203	0.00115	0.0193	Ikzf1
ENSMUSG00000022610_Mapk12	4.81434	4.92072	2.1651	19.2822	46.1497	7.61927	-2.50347	3.80202	0.00115	0.0193	Mapk12
ENSMUSG00000063108_Zfp26	16.2167	30.5883	18.6439	58.7948	54.5738	51.3595	-1.22678	5.25057	0.00115	0.0193	Zfp26
ENSMUSG00000030431_Tmem238	56.8852	45.2174	44.625	26.2364	27.6532	20.6002	1.08095	5.2303	0.00116	0.0194	Tmem238
ENSMUSG00000026860_Sh3glb2	62.5864	59.5806	68.8019	37.9321	36.993	32.3113	0.936436	5.65836	0.00116	0.0195	Sh3glb2
ENSMUSG00000027639_Samhd1	73.9888	62.1075	60.2618	115.219	184.599	109.492	-0.95719	6.64209	0.00116	0.0195	Samhd1
ENSMUSG00000031505_Naxd	129.987	126.875	116.915	62.746	87.3548	75.7694	0.825502	6.66075	0.00117	0.0195	Naxd
ENSMUSG00000051906_Cd209f	1.7737	1.59591	5.17217	0.15805	0	0	5.44606	0.858673	0.00118	0.0197	Cd209f
ENSMUSG00000001403_Ube2c	312.805	445.924	342.446	3.00296	0	34.71	4.92457	7.62102	0.00118	0.0197	Ube2c
ENSMUSG00000047832_Cdca4	103.382	143.233	84.4388	40.619	58.9691	66.457	1.08913	6.39708	0.00118	0.0197	Cdca4
ENSMUSG00000019945_Cabcoco1	11.5291	5.45269	9.9835	45.0444	30.2171	19.3304	-1.69796	4.32324	0.00119	0.0197	Cabcoco1
ENSMUSG00000021177_Tdp1	68.4143	179.407	125.696	24.0237	5.31088	48.5376	2.34727	6.28039	0.00119	0.0197	Tdp1
ENSMUSG00000021930_Spryd7	24.9585	26.7315	37.0472	53.263	77.0993	76.8982	-1.12337	5.61719	0.00119	0.0197	Spryd7
ENSMUSG00000030610_Det1	37.5012	44.2865	33.1981	20.7046	8.97355	16.2262	1.42278	4.78262	0.00119	0.0197	Det1
ENSMUSG00000040785_Ttc3	168.882	179.54	179.222	342.179	283.491	284.171	-0.68238	7.89253	0.00119	0.0197	Ttc3
ENSMUSG00000029275_Gfi1	1.7737	0	0	12.1699	24.1737	13.6865	-4.69915	3.10338	0.0012	0.0198	Gfi1
ENSMUSG00000045665_Mfsd5	75.5091	97.8825	90.8138	47.7312	36.8099	57.4267	0.992774	6.10616	0.0012	0.0199	Mfsd5
ENSMUSG00000050890_Pdik1l	77.2828	40.8287	53.1651	13.9084	14.1013	32.8757	1.57027	5.31041	0.0012	0.0199	Pdik1l
ENSMUSG00000104960_Snhg8	38.5147	23.8057	43.7831	88.0341	82.9596	69.1378	-1.07277	5.8366	0.00121	0.02	Snhg8
ENSMUSG00000032062_2310030G06Rik	0.760158	2.92583	2.52595	0	0	0	6.94243	0.462037	0.00121	0.0201	2310030G06Rik
ENSMUSG00000026234_Ncl	1435.05	1499.76	1835.64	1098.61	994.599	1105.5	0.678751	10.388	0.00122	0.0201	Ncl
ENSMUSG00000037683_Armc3	25.592	11.0384	15.1557	62.2719	51.2774	35.5566	-1.42153	5.04607	0.00122	0.0201	Armc3
ENSMUSG00000026238_Ptma	1385.64	1257.04	1360.4	903.259	943.505	956.924	0.61342	10.1583	0.00124	0.0203	Ptma
ENSMUSG00000030036_Mogs	46.243	105.862	42.7005	22.9173	27.2869	27.514	1.4252	5.53906	0.00124	0.0203	Mogs
ENSMUSG00000107000_Gm43481	2.02709	1.99489	1.32311	12.486	6.40968	11.1467	-2.3848	2.59212	0.00124	0.0203	Gm43481
ENSMUSG00000074805_Il1bos	2.40717	0.930947	2.04481	0	0	0	6.72756	0.297341	0.00125	0.0204	Il1bos
ENSMUSG00000048756_Foxo3	30.533	23.2737	26.342	74.5998	66.4775	43.8814	-1.09857	5.44968	0.00125	0.0205	Foxo3
ENSMUSG00000075420_Smim6	19.8908	13.1663	15.7571	42.5156	36.6267	41.0594	-1.20115	4.8091	0.00125	0.0205	Smim6
ENSMUSG00000032359_Ctsh	17.737	7.71356	2.64623	55.7918	35.7111	38.5196	-2.11706	4.69675	0.00126	0.0207	Ctsh
ENSMUSG00000032495_Lrrc2	3.42071	1.59591	0.962265	0	0	0	6.8691	0.405716	0.00128	0.0209	Lrrc2
ENSMUSG00000018476_Kdm6b	4.94103	2.79284	3.60849	8.85083	29.8508	16.2262	-2.1732	3.46747	0.00128	0.0209	Kdm6b
ENSMUSG00000024982_Zdhhc6	143.417	140.573	101.76	84.557	50.728	76.1927	0.964363	6.65568	0.00128	0.0209	Zdhhc6
ENSMUSG00000026042_Col5a2	0.380079	3.32481	4.93161	0	0	0	7.42027	0.85423	0.00128	0.0209	Col5a2
ENSMUSG00000027803_Wwtr1	8.99521	0.664962	2.8868	0	0.183134	0	5.91524	1.31058	0.00129	0.021	Wwtr1
ENSMUSG00000029322_Plac8	127.327	183.131	207.97	57.0562	57.6871	118.099	1.24583	6.99856	0.00129	0.0211	Plac8
ENSMUSG00000029207_Apbb2	18.3705	8.9105	10.9458	3.63516	3.11327	3.10415	2.04641	3.08005	0.0013	0.0212	Apbb2
ENSMUSG00000017550_Atad5	68.2876	58.3837	58.217	23.3915	33.5135	37.1087	1.0686	5.56598	0.00131	0.0212	Atad5
ENSMUSG00000027959_Sass6	28.2526	31.3862	16.8396	6.63812	1.46507	9.03025	2.23528	4.02303	0.00131	0.0212	Sass6
ENSMUSG00000021176_Efcab11	23.5649	21.4118	28.2665	5.37372	0	2.68085	3.27862	3.83305	0.00131	0.0212	Efcab11
ENSMUSG00000029823_Luc7l2	97.6804	52.532	71.6887	189.028	164.82	120.78	-0.993029	6.83958	0.00131	0.0212	Luc7l2
ENSMUSG00000060429_Sntb1	12.4159	6.51663	1.80425	0.790252	0.732535	0.282195	3.59212	2.0488	0.00131	0.0212	Sntb1
ENSMUSG00000027800_Tm4sf1	30.153	15.8261	35.8444	5.21567	12.8194	6.49049	1.84287	4.19928	0.00131	0.0212	Tm4sf1
ENSMUSG00000028214_Gem	14.6964	8.37853	18.6439	60.6914	29.8508	39.2251	-1.52869	4.82245	0.00132	0.0213	Gem
ENSMUSG00000030792_Dkkl1	62.2063	46.4144	39.092	148.409	68.492	150.974	-1.22309	6.41028	0.00132	0.0213	Dkkl1
ENSMUSG00000036594_H2-Aa	85.8979	25.0026	34.0401	172.275	131.673	125.012	-1.47049	6.55385	0.00132	0.0214	H2-Aa
ENSMUSG00000032431_Crtap	75.2557	68.8901	87.4458	47.2571	28.5689	45.5745	1.03051	5.90355	0.00133	0.0214	Crtap
ENSMUSG00000078851_H2aw	15.0765	12.1023	17.6816	48.0473	30.5833	38.5196	-1.28026	4.74702	0.00134	0.0215	H2aw
ENSMUSG00000020674_Pxdn	4.18087	1.86189	0.721699	0	0	0	7.04322	0.543863	0.00134	0.0216	Pxdn
ENSMUSG00000035385_Ccl2	3.42071	0.664962	2.40566	0	0	0	6.99241	0.505756	0.00135	0.0217	Ccl2
ENSMUSG00000032047_Acat1	330.035	334.742	371.915	208.785	192.107	259.62	0.747534	8.1599	0.00136	0.0218	Acat1
ENSMUSG00000038147_Cd84	96.2867	80.3274	81.1911	138.294	158.411	180.041	-0.791615	6.92691	0.00136	0.0218	Cd84
ENSMUSG00000068744_Psrc1	56.125	53.463	45.9482	10.4313	5.31088	27.514	1.91985	5.09556	0.00136	0.0219	Psrc1
ENSMUSG00000026604_Ptpn14	2.78725	3.85678	4.20991	7.74447	44.8678	13.4043	-2.49022	3.66999	0.00137	0.0219	Ptpn14
ENSMUSG00000027353_Mcm8	25.4653	48.5422	33.559	2.21271	10.988	12.5577	2.1485	4.52985	0.00137	0.022	Mcm8
ENSMUSG00000027424_Mgme1	93.2461	102.138	82.2737	45.3605	35.5279	63.7761	1.03187	6.16213	0.00139	0.0222	Mgme1
ENSMUSG00000024824_Rad9a	69.1744	65.6983	68.6817	19.4402	31.3159	43.0348	1.20661	5.66232	0.00139	0.0223	Rad9a
ENSMUSG00000023110_Prmt5	105.662	138.179	88.4081	39.3546	29.6677	73.5118	1.30693	6.33608	0.0014	0.0223	Prmt5
ENSMUSG00000058704_Memo1	124.413	127.54	141.934	61.7977	99.991	63.2117	0.912409	6.70747	0.0014	0.0223	Memo1
ENSMUSG00000026131_Dst	56.125	34.3121	24.2972	103.839	78.9306	91.4312	-1.16222	6.00194	0.0014	0.0224	Dst
ENSMUSG00000117358_Gm31645	21.0311	6.51663	15.276	38.5643	41.9376	57.5678	-1.59817	4.90518	0.00141	0.0224	Gm31645
ENSMUSG00000018909_Arrb1	16.5968	16.0921	19.967	68.2778	47.0654	28.7839	-1.33748	5.01697	0.00142	0.0225	Arrb1
ENSMUSG00000035198_Tubg1	85.1377	127.939	97.9105	13.7504	16.1158	59.261	1.87863	6.10134	0.00142	0.0225	Tubg1
ENSMUSG00000039221_Rpl22l1	183.325	153.34	225.771	333.012	409.853	305.335	-0.793585	8.05484	0.00142	0.0225	Rpl22l1
ENSMUSG00000078671_Chd2	25.592	35.775	45.3467	92.3015	75.268	71.3954	-1.05381	5.83618	0.00143	0.0226	Chd2
ENSMUSG00000040681_Hmgn1	388.821	455.366	380.937	261.89	305.833	252.141	0.68189	8.42495	0.00144	0.0228	Hmgn1
ENSMUSG00000064373_Selenop	540.726	375.039	471.63	313.888	156.03	278.244	0.989171	8.49164	0.00146	0.023	Selenop
ENSMUSG00000116097_Gm36738	7.3482	3.32481	4.93161	19.1241	25.0893	14.6741	-1.80957	3.63148	0.00146	0.0231	Gm36738
ENSMUSG00000032192_Gnb5	25.4653	32.4502	36.3255	15.0148	13.0025	13.6865	1.27919	4.54268	0.00147	0.0232	Gnb5
ENSMUSG00000031196_F8	34.5872	24.6036	31.033	0	6.59281	1.83427	3.51911	4.10602	0.00147	0.0232	F8
ENSMUSG00000032462_Pik3cb	14.5697	27.1305	13.4717	3.63516	6.95908	5.22061	1.90109	3.62959	0.00147	0.0232	Pik3cb
ENSMUSG00000040856_Dlk1	3.92749	5.45269	3.84906	20.0724	12.4531	16.9317	-1.798	3.39387	0.00147	0.0232	Dlk1
ENSMUSG00000038037_Socs1	7.22151	9.70845	10.8255	28.291	20.8772	34.0045	-1.48307	4.21013	0.00148	0.0232	Socs1
ENSMUSG00000019935_Slc17a8	0	0.53197	0	13.1182	25.2725	0.423293	-5.95365	2.69737	0.00148	0.0232	Slc17a8
ENSMUSG00000030048_Gkn3	2.66055	3.05883	2.52595	12.9601	14.1013	8.88915	-2.01052	2.89712	0.00148	0.0233	Gkn3
ENSMUSG00000027285_Haus2	84.2509	73.8108	80.3491	33.9809	28.3857	55.3103	1.10723	5.91898	0.00149	0.0233	Haus2
ENSMUSG00000097777_Gm16794	6.08127	1.86189	0.360849	31.7681	15.2001	20.8824	-2.93547	3.65168	0.00149	0.0234	Gm16794
ENSMUSG00000027010_Slc25a12	74.3688	107.99	108.856	41.5673	67.0269	44.5868	1.03292	6.23497	0.0015	0.0235	Slc25a12
ENSMUSG00000005611_Mrvi1	5.32111	0.132992	6.73586	0	0	0	7.90147	1.27173	0.00152	0.0237	Mrvi1
ENSMUSG00000113313_Gm32036	1.01354	0.664962	0.721699	11.0635	5.12774	3.95073	-2.93058	1.95999	0.00152	0.0238	Gm32036
ENSMUSG00000062937_Mtap	163.434	173.422	190.528	119.802	119.403	108.504	0.704629	7.20283	0.00153	0.0238	Mtap
ENSMUSG00000104950_4833413G10Rik	0	0.53197	0.601416	3.00296	9.33982	6.77268	-3.90881	1.82438	0.00153	0.0238	4833413G10Rik
ENSMUSG00000025083_Afap1l2	9.50198	0.53197	1.08255	0	0	0	7.7474	1.13592	0.00153	0.0238	Afap1l2
ENSMUSG00000043155_Hpdl	2.02709	2.26087	0.841982	0	0	0	6.65534	0.238589	0.00153	0.0239	Hpdl
ENSMUSG00000075014_Gm10800	1.52032	9.84144	3.36793	59.1109	254.373	2.11646	-4.29291	5.72751	0.00154	0.0239	Gm10800
ENSMUSG00000098068_Gm7909	0	0	0	1.10635	2.01447	1.83427	-6.51543	0.0915182	0.00154	0.0239	Gm7909
ENSMUSG00000044629_Cnrip1	17.6103	12.9003	22.4929	91.8273	30.2171	46.5622	-1.5578	5.1863	0.00154	0.0239	Cnrip1
ENSMUSG00000063281_Zfp35	80.7035	75.5397	68.2005	12.9601	12.4531	45.1512	1.74336	5.65968	0.00155	0.024	Zfp35
ENSMUSG00000001445_Mrpl10	92.9927	91.3658	73.8538	53.4211	44.1352	54.0404	0.865386	6.1135	0.00155	0.0241	Mrpl10
ENSMUSG00000037373_Ctbp1	234.889	330.752	230.342	83.7668	97.7934	190.482	1.18453	7.63117	0.00156	0.0241	Ctbp1
ENSMUSG00000038416_Cdc16	163.941	266.118	219.998	123.121	111.712	144.625	0.876699	7.44268	0.00156	0.0241	Cdc16
ENSMUSG00000034647_Ankrd12	64.6135	58.1177	68.4411	152.519	95.9621	128.54	-0.877717	6.55339	0.00156	0.0241	Ankrd12
ENSMUSG00000023272_Creld2	95.78	179.274	137.243	37.1419	48.8967	89.0326	1.32536	6.64541	0.00157	0.0242	Creld2
ENSMUSG00000031431_Tsc22d3	264.408	227.683	229.38	485.689	330.19	586.966	-0.865076	8.45662	0.00157	0.0242	Tsc22d3
ENSMUSG00000040274_Cdk6	296.082	263.857	286.635	191.399	204.011	113.866	0.841753	7.83235	0.00157	0.0242	Cdk6
ENSMUSG00000026193_Fn1	0.506772	3.19182	9.14152	0	0.183134	0	5.97708	1.36576	0.00158	0.0243	Fn1
ENSMUSG00000041028_Ghitm	354.361	423.714	412.812	227.119	227.452	299.973	0.755552	8.35737	0.00158	0.0243	Ghitm
ENSMUSG00000021361_Tmem14c	218.672	193.371	224.448	127.231	137.533	151.257	0.711451	7.46965	0.00158	0.0243	Tmem14c
ENSMUSG00000030254_Rad18	148.991	212.389	208.812	50.4181	4.94461	64.3405	2.3438	6.88706	0.00158	0.0243	Rad18
ENSMUSG00000033047_Eif3l	303.81	344.716	313.939	192.664	82.0439	199.512	1.11823	7.9251	0.00158	0.0243	Eif3l
ENSMUSG00000097779_4833407H14Rik	0.380079	0.265985	0.120283	6.00592	2.38074	2.96305	-3.70389	1.14765	0.00159	0.0244	4833407H14Rik
ENSMUSG00000109324_Prmt1	104.902	96.5525	78.6652	55.7918	19.5953	46.5622	1.29639	6.09198	0.00159	0.0244	Prmt1
ENSMUSG00000039814_Xkr5	15.5832	9.17648	6.85614	2.52881	1.6482	2.68085	2.28118	2.77345	0.0016	0.0245	Xkr5
ENSMUSG00000020063_Sirt1	27.9992	24.3376	18.5236	46.1507	52.3762	65.4693	-1.11838	5.28456	0.00161	0.0246	Sirt1
ENSMUSG00000021196_Pfkp	117.444	155.069	138.446	46.3088	17.764	80.2845	1.5961	6.56685	0.00161	0.0246	Pfkp
ENSMUSG00000041530_Ago1	25.0852	17.289	31.2736	89.7727	79.6632	36.5443	-1.36817	5.51931	0.00161	0.0246	Ago1
ENSMUSG00000030872_Gga2	56.5051	63.8364	41.0165	19.7563	18.8628	33.299	1.25291	5.31369	0.00162	0.0246	Gga2
ENSMUSG00000064351_mt-Co1	3589.34	2884.21	3656.61	5495.42	5946.72	5294.97	-0.623036	12.1167	0.00162	0.0246	mt-Co1
ENSMUSG00000060798_Intu	3.80079	1.59591	3.84906	7.42837	30.7665	14.5331	-2.40362	3.37025	0.00162	0.0246	Intu
ENSMUSG00000105201_Gm43362	22.8048	8.9105	8.78067	63.5363	47.981	27.6551	-1.67678	4.87943	0.00162	0.0246	Gm43362
ENSMUSG00000006281_Tep1	11.2757	4.78773	9.02123	28.133	42.8533	18.2016	-1.72101	4.23724	0.00163	0.0247	Tep1
ENSMUSG00000028073_Pear1	43.8358	51.8671	42.9411	98.3074	163.355	68.2912	-1.14188	6.26785	0.00162	0.0247	Pear1
ENSMUSG00000042682_Selenok	311.792	283.673	334.026	477.629	698.838	499.485	-0.748173	8.74938	0.00163	0.0247	Selenok
ENSMUSG00000043384_Gprasp1	31.9267	30.8543	36.8066	82.6604	136.068	46.28	-1.29947	5.90316	0.00163	0.0247	Gprasp1
ENSMUSG00000021319_Sfrp4	1.26693	0.132992	16.9599	0	0	0	8.50826	1.81711	0.00164	0.0248	Sfrp4
ENSMUSG00000025371_Chmp6	89.4453	112.379	110.901	36.0355	17.3977	64.7638	1.49042	6.20117	0.00164	0.0248	Chmp6
ENSMUSG00000028476_Reck	1.64701	0.132992	1.08255	4.89957	16.2989	9.17134	-3.28663	2.49565	0.00164	0.0248	Reck
ENSMUSG00000071855_Ccdc112	13.4295	13.2992	14.7948	33.8228	44.8678	27.9373	-1.25282	4.61792	0.00165	0.0249	Ccdc112
ENSMUSG00000006998_Psmd2	286.073	431.694	383.703	143.668	167.567	268.085	1.02018	8.15351	0.00166	0.025	Psmd2
ENSMUSG00000032449_Slc25a36	82.6039	52.665	38.25	132.446	166.102	101.026	-1.10375	6.55737	0.00166	0.025	Slc25a36
ENSMUSG00000015647_Lama5	1.39362	1.06394	0.962265	6.48007	8.05788	6.77268	-2.52329	2.09839	0.00167	0.025	Lama5
ENSMUSG00000022306_Zfpm2	1.26693	2.65985	3.12736	0	0.183134	0	5.11883	0.634653	0.00166	0.025	Zfpm2
ENSMUSG00000096210_H1f0	165.588	177.013	173.929	307.25	279.462	279.938	-0.64417	7.83841	0.00167	0.025	H1f0
ENSMUSG00000015243_Abca1	13.0494	5.85167	11.908	40.3029	34.9785	22.4345	-1.55537	4.40699	0.00167	0.025	Abca1
ENSMUSG00000018800_Abca5	11.7825	3.85678	4.45048	32.4004	29.6677	17.6372	-1.88525	4.04078	0.00167	0.0251	Abca5
ENSMUSG00000036306_Lzts1	3.29402	1.86189	1.08255	9.64108	11.9037	11.4289	-2.30277	2.73325	0.00167	0.0251	Lzts1
ENSMUSG00000079553_Kifc1	3.54741	6.25065	1.32311	0	0	0.282195	5.04547	1.17787	0.00167	0.0251	Kifc1
ENSMUSG00000014959_Gorasp2	126.313	192.972	183.793	52.9469	76.1836	114.571	1.13795	6.98743	0.00168	0.0251	Gorasp2
ENSMUSG00000041040_Fam117b	21.1577	11.7033	18.5236	40.1448	76.733	33.299	-1.44094	5.05315	0.00168	0.0251	Fam117b
ENSMUSG00000009079_Ewsr1	321.927	407.223	338.477	186.183	161.89	270.766	0.880745	8.15404	0.00168	0.0251	Ewsr1
ENSMUSG00000026174_Cnot9	129.227	120.225	109.458	73.6515	58.0534	83.5298	0.832838	6.59871	0.00168	0.0251	Cnot9
ENSMUSG00000027533_Fabp5	146.077	136.184	144.099	59.427	104.02	82.8243	0.890439	6.82771	0.00168	0.0251	Fabp5
ENSMUSG00000051557_Pusl1	37.1211	31.6522	39.8137	9.16693	20.1447	15.2385	1.38374	4.71324	0.00169	0.0251	Pusl1
ENSMUSG00000018548_Trim37	48.7768	87.775	82.5142	36.3516	37.7255	38.6607	1.0623	5.81737	0.0017	0.0252	Trim37
ENSMUSG00000020027_Socs2	33.8271	46.9463	37.1675	120.909	90.6512	58.5555	-1.08296	5.99613	0.0017	0.0252	Socs2
ENSMUSG00000022385_Gtse1	20.5243	59.0487	28.9882	0	3.11327	6.34939	3.58677	4.36834	0.0017	0.0252	Gtse1
ENSMUSG00000043279_Trim56	29.5195	21.8108	21.4104	62.2719	79.48	38.0964	-1.19878	5.37807	0.0017	0.0252	Trim56
ENSMUSG00000053168_9030619P08Rik	55.1115	27.2635	54.0071	114.271	77.2824	158.735	-1.26916	6.33061	0.0017	0.0252	9030619P08Rik
ENSMUSG00000025409_Mbd6	12.5426	14.7622	13.1109	48.2054	46.516	21.3057	-1.40687	4.68792	0.00171	0.0253	Mbd6
ENSMUSG00000043556_Fbxl7	0.633465	3.4578	5.77359	0.15805	0	0	5.65778	1.03357	0.00171	0.0254	Fbxl7
ENSMUSG00000006095_Tbcb	157.226	155.601	135.8	101.785	101.09	93.1244	0.701028	6.96905	0.00172	0.0255	Tbcb
ENSMUSG00000086841_2410006H16Rik	79.5633	43.2226	87.6864	165.163	146.69	138.276	-0.993375	6.76729	0.00173	0.0256	2410006H16Rik
ENSMUSG00000000058_Cav2	31.6733	25.4016	18.6439	68.1198	64.4631	44.4457	-1.12157	5.38104	0.00173	0.0256	Cav2
ENSMUSG00000039942_Ptger4	4.81434	15.5601	13.8326	49.944	28.0195	42.8937	-1.71129	4.6813	0.00173	0.0256	Ptger4
ENSMUSG00000038879_Nipal2	3.29402	1.99489	4.08963	22.6012	7.32535	16.3673	-2.19283	3.22254	0.00174	0.0256	Nipal2
ENSMUSG00000025085_Ablim1	5.32111	4.78773	9.02123	51.3664	13.5519	19.4715	-2.02031	4.09134	0.00174	0.0257	Ablim1
ENSMUSG00000025702_Marchf8	10.2621	6.78262	5.65331	19.9144	21.976	29.6305	-1.56511	3.97634	0.00176	0.0259	Marchf8
ENSMUSG00000026245_Farsb	165.968	222.762	198.828	118.222	142.295	112.173	0.761298	7.3379	0.00176	0.0259	Farsb
ENSMUSG00000039852_Rere	19.2573	15.0281	32.1156	62.746	73.8029	42.1882	-1.31571	5.3363	0.00176	0.0259	Rere
ENSMUSG00000051329_Nup160	64.4868	108.522	63.2689	26.0783	52.1931	22.1523	1.34297	5.8385	0.00176	0.0259	Nup160
ENSMUSG00000021375_Kif13a	10.5155	17.954	16.3585	60.2172	48.7136	24.551	-1.456	4.87435	0.00178	0.0262	Kif13a
ENSMUSG00000038290_Smg6	36.4876	36.7059	41.7382	74.1257	73.986	76.0516	-0.862128	5.81314	0.00178	0.0262	Smg6
ENSMUSG00000038299_Wdr36	87.6716	130.865	85.6416	40.1448	34.4291	68.8556	1.17423	6.24977	0.00179	0.0262	Wdr36
ENSMUSG00000022667_Cd200r1	27.4924	14.8952	17.0802	73.9676	46.8822	37.8142	-1.31003	5.16503	0.0018	0.0263	Cd200r1
ENSMUSG00000037321_Tap1	117.698	141.637	141.212	90.4049	88.0873	79.579	0.7386	6.79448	0.00181	0.0265	Tap1
ENSMUSG00000030082_Sec61a1	91.7258	134.189	87.8067	35.0872	27.1038	69.9844	1.33293	6.24731	0.00181	0.0265	Sec61a1
ENSMUSG00000040363_Bcor	24.4518	30.7213	29.7099	54.0533	69.7739	57.5678	-0.992092	5.46404	0.00182	0.0265	Bcor
ENSMUSG00000006800_Sulf2	0.633465	1.86189	3.72878	0	0	0	6.94978	0.470287	0.00182	0.0265	Sulf2
ENSMUSG00000009293_Ube2g2	27.3657	73.6778	54.1274	12.486	17.9471	25.8209	1.5581	5.18249	0.00182	0.0265	Ube2g2
ENSMUSG00000033769_Exoc6b	29.0127	15.1611	11.1863	36.9838	58.7859	67.5857	-1.47569	5.17811	0.00183	0.0266	Exoc6b
ENSMUSG00000025580_Eif4a3	478.393	485.422	520.706	264.26	278.73	388.018	0.767936	8.66968	0.00183	0.0267	Eif4a3
ENSMUSG00000019359_Gdpd2	0.126693	2.12788	12.2689	0	0	0	8.17215	1.51144	0.00186	0.027	Gdpd2
ENSMUSG00000023505_Cdca3	168.882	154.803	98.5119	6.16397	2.1976	46.7033	2.99577	6.35927	0.00186	0.027	Cdca3
ENSMUSG00000021814_Anxa7	60.5593	81.7904	79.1463	151.728	160.791	113.301	-0.834565	6.74005	0.00186	0.027	Anxa7
ENSMUSG00000061615_H2ac4	11.4024	5.18671	5.41274	0.632202	0	1.26988	3.54029	2.13583	0.00187	0.0271	H2ac4
ENSMUSG00000025980_Hspd1	408.712	508.563	486.545	238.182	293.38	347.523	0.772255	8.5886	0.00188	0.0272	Hspd1
ENSMUSG00000020496_Rnf187	207.143	299.765	236.116	155.206	108.781	170.728	0.8721	7.63555	0.00188	0.0273	Rnf187
ENSMUSG00000037736_Limch1	3.16733	0.664962	5.77359	0	0.183134	0	5.55307	0.999529	0.00188	0.0273	Limch1
ENSMUSG00000103768_Gm37856	0	0.132992	0.120283	9.00888	1.28194	1.83427	-5.19738	1.16167	0.00189	0.0274	Gm37856
ENSMUSG00000027907_S100a11	203.089	135.253	157.21	314.995	298.508	267.521	-0.729689	7.82799	0.0019	0.0274	S100a11
ENSMUSG00000037257_Aagab	53.0844	71.151	60.9835	32.8745	37.9087	32.3113	0.9486	5.61138	0.0019	0.0274	Aagab
ENSMUSG00000061578_Ksr2	0.886852	0	0.120283	9.95718	3.66267	6.20829	-4.13951	1.85597	0.0019	0.0274	Ksr2
ENSMUSG00000062585_Cnr2	0.633465	13.0333	17.2005	0	0	0.705488	5.37672	2.53767	0.0019	0.0274	Cnr2
ENSMUSG00000050708_Ftl1	1980.09	1477.15	1782.96	3237.98	2592.07	3015.54	-0.655731	11.1846	0.00191	0.0274	Ftl1
ENSMUSG00000001029_Icam2	145.064	135.253	147.708	80.6058	63.1811	105.682	0.872662	6.83929	0.00192	0.0276	Icam2
ENSMUSG00000059363_Fxn	107.056	110.65	105.368	51.9986	70.1402	71.9598	0.831798	6.44946	0.00194	0.0279	Fxn
ENSMUSG00000034107_Ano7	0.380079	0.398977	0	1.73856	5.31088	10.7234	-4.36575	1.72544	0.00194	0.0279	Ano7
ENSMUSG00000040621_Gemin8	19.1307	35.642	20.6887	8.06058	7.50848	11.57	1.56695	4.14815	0.00195	0.0279	Gemin8
ENSMUSG00000026307_Scly	47.0031	50.9361	29.8302	17.5436	23.6242	18.766	1.19062	4.99795	0.00195	0.0279	Scly
ENSMUSG00000031788_Kifc3	1.01354	1.19693	2.40566	0	0	0	6.51787	0.138281	0.00196	0.028	Kifc3
ENSMUSG00000020387_Jade2	8.10836	4.92072	15.1557	29.3974	54.9401	23.14	-1.81577	4.48342	0.00196	0.0281	Jade2
ENSMUSG00000022844_Pdia5	39.9083	55.5909	46.1887	8.37668	28.2026	15.8029	1.53744	5.05433	0.00196	0.0281	Pdia5
ENSMUSG00000039531_Zup1	56.5051	56.5218	50.3986	84.399	122.333	109.915	-0.856348	6.31343	0.00197	0.0281	Zup1
ENSMUSG00000101609_Kcnq1ot1	204.483	140.972	187.401	367.467	413.15	245.933	-0.839939	8.00374	0.00198	0.0282	Kcnq1ot1
ENSMUSG00000020897_Aurkb	223.74	290.988	220.599	20.0724	0	29.3483	3.97965	7.08045	0.00198	0.0283	Aurkb
ENSMUSG00000049521_Cdc42ep1	4.43426	1.99489	0.481133	0	0	0	7.07229	0.567026	0.00199	0.0283	Cdc42ep1
ENSMUSG00000037348_Paqr7	6.96812	10.9054	5.29246	23.2334	56.2221	15.3796	-1.92161	4.27983	0.00201	0.0286	Paqr7
ENSMUSG00000068329_Htra2	97.5537	94.2917	91.776	42.5156	26.7375	65.7515	1.15928	6.15233	0.00203	0.0289	Htra2
ENSMUSG00000045751_Mms22l	44.596	47.0793	70.4859	15.3309	26.1881	30.0538	1.27539	5.31999	0.00204	0.029	Mms22l
ENSMUSG00000027115_Kif18a	77.0294	90.9668	63.5095	20.0724	7.32535	42.1882	1.81308	5.68899	0.00204	0.029	Kif18a
ENSMUSG00000090877_Hspa1b	14.0629	24.8696	12.8703	0	3.11327	2.53976	3.27473	3.3462	0.00207	0.0293	Hspa1b
ENSMUSG00000040447_Spns2	62.9665	96.5525	84.4388	137.82	178.006	154.925	-0.84526	6.88617	0.00207	0.0294	Spns2
ENSMUSG00000024570_Rbfa	63.8533	71.151	76.3798	29.7135	28.5689	49.102	1.0685	5.7608	0.00209	0.0296	Rbfa
ENSMUSG00000042742_Bmt2	23.0581	13.1663	26.9434	42.1995	67.3932	53.0527	-1.26296	5.22423	0.0021	0.0297	Bmt2
ENSMUSG00000001100_Poldip2	123.146	139.11	104.406	92.3015	66.6607	62.224	0.834037	6.6298	0.0021	0.0297	Poldip2
ENSMUSG00000021754_Map3k1	29.2661	25.2686	33.559	59.1109	133.688	48.6787	-1.3456	5.75973	0.0021	0.0297	Map3k1
ENSMUSG00000038370_Pcp4l1	31.0398	36.5729	21.5307	54.3694	77.6487	68.009	-1.06872	5.58141	0.00211	0.0297	Pcp4l1
ENSMUSG00000062591_Tubb4a	3.6741	1.46292	1.68396	0.15805	0	0	5.10629	0.582386	0.00211	0.0297	Tubb4a
ENSMUSG00000116673_A630089N07Rik	24.7052	46.6804	55.6911	18.3339	15.9326	19.7537	1.3377	4.95603	0.00211	0.0298	A630089N07Rik
ENSMUSG00000024664_Fads3	5.06772	7.0486	4.45048	18.1758	24.7231	13.9687	-1.67019	3.61402	0.00212	0.0298	Fads3
ENSMUSG00000030095_Tmem43	68.4143	65.2993	57.1345	44.4122	27.2869	32.0292	0.981412	5.63987	0.00212	0.0298	Tmem43
ENSMUSG00000030413_Pglyrp1	11.149	7.0486	3.60849	40.3029	19.229	22.2934	-1.8064	4.09713	0.00212	0.0298	Pglyrp1
ENSMUSG00000025626_Phf6	137.462	177.944	151.316	78.0769	39.0075	103.989	1.17078	6.86702	0.00213	0.0299	Phf6
ENSMUSG00000020901_Pik3r5	1.52032	3.4578	1.68396	0	0.183134	0	5.03095	0.56346	0.00213	0.0299	Pik3r5
ENSMUSG00000029206_Nsun7	1.26693	1.06394	1.20283	14.3826	4.21208	6.49049	-2.70028	2.28976	0.00214	0.03	Nsun7
ENSMUSG00000037243_Zfp692	33.1936	39.3658	38.4906	23.3915	12.6362	14.5331	1.24094	4.78609	0.00214	0.03	Zfp692
ENSMUSG00000021610_Clptm1l	152.792	227.949	164.668	104.629	107.499	121.908	0.806702	7.21343	0.00216	0.0302	Clptm1l
ENSMUSG00000049717_Lig4	1.26693	2.65985	0.841982	0	0	0	6.55501	0.161568	0.00219	0.0307	Lig4
ENSMUSG00000037089_Slc35b2	130.114	223.959	132.071	107.79	77.8318	85.9284	0.944478	6.99931	0.0022	0.0307	Slc35b2
ENSMUSG00000022945_Chaf1b	175.47	211.192	235.033	83.9248	45.6003	142.509	1.28228	7.24775	0.00221	0.0308	Chaf1b
ENSMUSG00000114608_Gm36161	2.40717	0.398977	4.08963	0	0	0	7.08855	0.584197	0.00221	0.0308	Gm36161
ENSMUSG00000018651_Tada2a	49.537	60.9105	84.6793	33.3487	17.2146	36.4032	1.26453	5.58865	0.00221	0.0308	Tada2a
ENSMUSG00000017686_Rhot1	75.2557	105.064	101.038	64.6427	53.2919	46.8444	0.879596	6.23644	0.00222	0.0309	Rhot1
ENSMUSG00000020549_Elac2	49.537	46.1484	37.5283	19.2822	12.8194	27.0907	1.25755	5.03746	0.00222	0.0309	Elac2
ENSMUSG00000035439_Haus8	59.5457	77.4016	67.118	6.00592	34.6123	22.8578	1.78008	5.51823	0.00222	0.0309	Haus8
ENSMUSG00000031629_Cenpu	45.2294	29.1253	28.6274	13.2762	0.732535	4.23293	2.60204	4.38759	0.00223	0.0309	Cenpu
ENSMUSG00000038379_Ttk	29.0127	66.6292	48.2335	0.15805	0.183134	8.46586	4.07467	4.73829	0.00222	0.0309	Ttk
ENSMUSG00000020873_Slc35b1	93.6262	95.4886	99.9553	37.7741	64.4631	59.261	0.936961	6.25344	0.00224	0.031	Slc35b1
ENSMUSG00000024610_Cd74	121.752	21.1458	32.5967	185.709	206.392	273.024	-1.84222	7.10616	0.00224	0.031	Cd74
ENSMUSG00000024056_Ndc80	91.0923	122.885	115.352	6.00592	0.549401	30.7593	3.20631	5.98652	0.00225	0.0312	Ndc80
ENSMUSG00000034120_Srsf2	591.15	722.282	589.628	278.485	299.424	500.05	0.911134	8.97634	0.00225	0.0312	Srsf2
ENSMUSG00000040328_Olfr56	0.760158	2.12788	1.56368	0	0	0	6.46343	0.095071	0.00225	0.0312	Olfr56
ENSMUSG00000026389_Steap3	6.33465	10.9054	8.17925	0.948303	0	1.69317	3.30303	2.35934	0.00226	0.0312	Steap3
ENSMUSG00000047757_Fancb	26.0988	32.0512	37.0472	2.52881	0	7.47817	3.31177	4.20302	0.00226	0.0312	Fancb
ENSMUSG00000022148_Fyb	91.8525	77.8006	104.646	48.2054	29.4845	61.2364	1.07476	6.13204	0.00227	0.0313	Fyb
ENSMUSG00000032377_Plscr4	44.976	25.0026	37.1675	70.0164	92.2994	69.8433	-1.01515	5.80914	0.00227	0.0313	Plscr4
ENSMUSG00000033192_Lpcat2	3.54741	2.79284	2.76651	15.805	10.6218	10.3001	-1.90197	2.95	0.00227	0.0313	Lpcat2
ENSMUSG00000040537_Adam22	7.98166	10.3734	6.73586	37.9321	15.2001	28.2195	-1.59422	4.14403	0.00228	0.0314	Adam22
ENSMUSG00000032264_Zw10	54.478	67.5602	59.7807	28.9232	25.6387	40.3539	1.0313	5.55627	0.00228	0.0314	Zw10
ENSMUSG00000017491_Rarb	2.91394	1.46292	1.56368	6.00592	12.6362	13.1221	-2.32163	2.68449	0.00229	0.0314	Rarb
ENSMUSG00000021356_Irf4	0	0	0	3.00296	0.183134	7.47817	-7.63582	1.01938	0.0023	0.0315	Irf4
ENSMUSG00000038866_Zcchc2	15.4566	11.1714	13.592	48.8376	52.1931	19.3304	-1.46731	4.72267	0.0023	0.0316	Zcchc2
ENSMUSG00000037725_Ckap2	169.389	186.455	136.161	64.3266	7.50848	59.261	2.0027	6.73237	0.00231	0.0316	Ckap2
ENSMUSG00000039153_Runx2	31.1665	24.8696	19.8467	67.0134	52.01	48.8198	-1.0437	5.3319	0.00231	0.0316	Runx2
ENSMUSG00000042155_Klhl23	72.8485	76.4707	63.1486	11.5377	34.9785	37.2498	1.43078	5.65955	0.00231	0.0316	Klhl23
ENSMUSG00000029066_Mrpl20	181.805	161.719	162.863	92.4595	126.729	107.657	0.730682	7.1323	0.00232	0.0317	Mrpl20
ENSMUSG00000068732_Tmem167b	37.1211	38.8338	39.092	16.4373	22.8917	18.4838	1.09424	4.88108	0.00232	0.0317	Tmem167b
ENSMUSG00000033966_Cdkl4	0	0.132992	0	2.68686	0.183134	16.5084	-6.68641	1.81031	0.00233	0.0318	Cdkl4
ENSMUSG00000025130_P4hb	442.032	625.73	443.965	174.488	212.069	378.847	1.07074	8.59148	0.00235	0.032	P4hb
ENSMUSG00000041685_Fcho2	109.716	64.9003	65.9152	163.266	187.895	131.362	-0.904363	6.89608	0.00235	0.032	Fcho2
ENSMUSG00000048126_Col6a3	1.14024	2.26087	4.81133	0.15805	0	0.141098	4.60839	0.831812	0.00234	0.032	Col6a3
ENSMUSG00000018433_Nol11	95.1465	120.757	118.479	74.5998	63.3643	70.6899	0.782818	6.51856	0.00235	0.0321	Nol11
ENSMUSG00000069631_Strada	53.5912	53.729	40.1746	27.1847	24.1737	27.3729	1.00254	5.26304	0.00236	0.0321	Strada
ENSMUSG00000109946_Brd3os	3.54741	0	1.68396	26.5525	13.0025	17.4961	-3.33797	3.36663	0.00236	0.0321	Brd3os
ENSMUSG00000026687_Aldh9a1	130.24	171.826	127.019	44.7283	58.0534	103.989	1.14029	6.75483	0.00237	0.0322	Aldh9a1
ENSMUSG00000030512_Snrpa1	343.465	296.174	340.522	207.362	255.105	202.475	0.661692	8.11057	0.00237	0.0322	Snrpa1
ENSMUSG00000105681_Gm43428	0	0	0	9.16693	11.1712	0	-8.51219	1.79167	0.00237	0.0322	Gm43428
ENSMUSG00000058101_1700084J12Rik	0.760158	0.398977	0.601416	5.05762	5.67715	4.09183	-2.93237	1.55882	0.00239	0.0324	1700084J12Rik
ENSMUSG00000074165_Zfp788	24.7052	12.1023	16.8396	55.6338	41.3882	38.5196	-1.23495	4.96562	0.00239	0.0324	Zfp788
ENSMUSG00000039701_Usp53	5.32111	8.9105	11.4269	32.8745	27.8363	19.7537	-1.53243	4.13774	0.0024	0.0324	Usp53
ENSMUSG00000036992_Nxt1	169.135	149.617	175.132	85.8214	78.3812	126.282	0.858444	7.0504	0.0024	0.0325	Nxt1
ENSMUSG00000038642_Ctss	7.85497	3.98977	11.066	12.1699	55.4895	34.4278	-2.05437	4.37242	0.0024	0.0325	Ctss
ENSMUSG00000021270_Hsp90aa1	1007.34	1146.53	1284.74	658.438	788.208	847.432	0.683304	9.91424	0.00241	0.0325	Hsp90aa1
ENSMUSG00000001864_Aif1l	4.30756	9.70845	3.36793	0.790252	0	0	4.48456	1.77716	0.00241	0.0325	Aif1l
ENSMUSG00000005378_Bud23	111.997	138.977	93.2194	72.5452	39.1906	70.4077	1.01516	6.47649	0.00241	0.0325	Bud23
ENSMUSG00000035042_Ccl5	0.253386	0	0.240566	0	70.5065	4.23293	-6.98398	3.61521	0.00242	0.0325	Ccl5
ENSMUSG00000055296_Tmem245	35.8541	21.1458	20.2076	75.7062	79.2969	40.0717	-1.23149	5.48352	0.00242	0.0325	Tmem245
ENSMUSG00000058881_Zfp516	5.82788	1.7289	2.8868	13.7504	16.8483	14.6741	-2.01669	3.22434	0.00242	0.0325	Zfp516
ENSMUSG00000075486_Commd6	96.16	76.3377	98.5119	177.175	165.553	140.392	-0.729701	6.96151	0.00242	0.0325	Commd6
ENSMUSG00000001576_Ergic1	68.1609	80.5934	62.1864	45.6766	43.769	29.9127	0.928848	5.80297	0.00244	0.0328	Ergic1
ENSMUSG00000001020_S100a4	10.8956	6.38364	7.45755	21.0207	34.6123	19.8948	-1.50697	4.05777	0.00245	0.0329	S100a4
ENSMUSG00000071042_Rasgrp3	5.19442	2.65985	3.12736	0.474151	0	0	4.48785	1.1807	0.00247	0.0331	Rasgrp3
ENSMUSG00000036672_Cenpt	47.7633	49.0742	38.3703	85.3473	98.1597	75.6283	-0.836202	6.02752	0.00248	0.0332	Cenpt
ENSMUSG00000039879_Heca	8.61513	8.37853	17.4411	39.1965	47.0654	22.4345	-1.54052	4.56214	0.00249	0.0333	Heca
ENSMUSG00000020250_Txnrd1	125.553	133.657	107.413	87.718	76.9162	72.5242	0.730648	6.66746	0.00249	0.0333	Txnrd1
ENSMUSG00000032199_Polr2m	271.757	403.1	313.819	222.377	157.129	224.345	0.812008	8.06881	0.0025	0.0334	Polr2m
ENSMUSG00000020235_Fzr1	66.5139	159.059	86.3633	53.8952	53.1088	45.9978	1.13416	6.30125	0.0025	0.0334	Fzr1
ENSMUSG00000016018_Mtrex	108.323	154.005	118.84	65.749	80.2126	84.0942	0.827216	6.69035	0.00252	0.0336	Mtrex
ENSMUSG00000021171_Esyt2	25.4653	38.8338	41.4977	99.5718	80.5788	57.2856	-1.05299	5.82274	0.00253	0.0337	Esyt2
ENSMUSG00000037544_Dlgap5	87.1648	69.5551	75.4175	0	13.1856	8.74805	3.48904	5.45603	0.00253	0.0337	Dlgap5
ENSMUSG00000061759_Armt1	66.7673	69.821	54.2477	23.5495	20.511	43.7403	1.20528	5.56873	0.00253	0.0337	Armt1
ENSMUSG00000022503_Nubp1	97.6804	86.4451	101.88	33.0326	61.3498	58.6966	0.996812	6.21746	0.00253	0.0337	Nubp1
ENSMUSG00000038456_Dennd2a	0.633465	0.664962	0.120283	6.63812	9.33982	1.97537	-3.5098	1.74599	0.00254	0.0337	Dennd2a
ENSMUSG00000036478_Btg1	69.5545	36.041	68.3208	121.857	116.839	125.859	-0.968709	6.4754	0.00254	0.0337	Btg1
ENSMUSG00000028167_Bdh2	21.1577	12.2353	19.3656	73.6515	34.6123	36.6854	-1.34892	5.02469	0.00255	0.0338	Bdh2
ENSMUSG00000025213_Kazald1	17.2303	4.92072	3.24764	33.9809	42.487	30.7593	-1.98696	4.44837	0.00256	0.0338	Kazald1
ENSMUSG00000031107_Rbmx2	41.0486	40.9617	40.6557	22.1271	22.8917	20.7413	1.00107	5.00199	0.00255	0.0338	Rbmx2
ENSMUSG00000070868_Skint3	0	0	0	24.4978	0	1.97537	-8.88592	2.15151	0.00255	0.0338	Skint3
ENSMUSG00000035293_G2e3	93.3728	79.3965	47.6321	37.616	35.8942	41.7649	1.02805	5.82768	0.00256	0.0339	G2e3
ENSMUSG00000031661_Nkd1	1.26693	0.797955	2.28538	0	0	0	6.43144	0.0754433	0.00256	0.0339	Nkd1
ENSMUSG00000069300_H2bc11	11.4024	11.8363	12.0283	0.948303	3.66267	3.38634	2.22671	2.94228	0.00257	0.034	H2bc11
ENSMUSG00000028179_Cth	5.19442	0.797955	0.841982	0	0	0	7.05374	0.554208	0.00259	0.0341	Cth
ENSMUSG00000062867_Impdh2	288.86	315.059	287.356	224.116	216.83	171.292	0.647002	7.97982	0.00261	0.0344	Impdh2
ENSMUSG00000097519_4930558J18Rik	2.53386	1.7289	0.601416	0	0	0	6.5749	0.178626	0.00261	0.0344	4930558J18Rik
ENSMUSG00000014633_Cmc2	92.9927	78.7315	74.9364	34.297	58.4197	45.2923	0.935583	6.02362	0.00262	0.0345	Cmc2
ENSMUSG00000029352_Crybb3	2.15378	0.930947	1.08255	0	0	0	6.35771	0.0206259	0.00262	0.0345	Crybb3
ENSMUSG00000031162_Gata1	91.4724	144.962	109.578	25.2881	0.549401	23.4222	2.90804	6.08933	0.00263	0.0346	Gata1
ENSMUSG00000032101_Ddx25	2.78725	1.7289	3.00708	36.9838	11.3543	4.23293	-2.67009	3.30461	0.00263	0.0346	Ddx25
ENSMUSG00000019986_Ahi1	31.2932	18.6189	26.342	61.3236	45.6003	66.1748	-1.08671	5.36915	0.00266	0.0349	Ahi1
ENSMUSG00000026229_Psmd1	377.419	377.034	404.512	190.451	143.027	303.783	0.953956	8.24662	0.00266	0.0349	Psmd1
ENSMUSG00000027404_Snrpb	1090.32	1057.02	1169.15	778.399	671.002	853.499	0.625119	9.88308	0.0027	0.0354	Snrpb
ENSMUSG00000073902_Gm1966	5.19442	16.7571	10.2241	36.3516	39.9231	27.9373	-1.5836	4.49608	0.0027	0.0354	Gm1966
ENSMUSG00000026709_Dars2	29.0127	67.8262	33.1981	10.9055	8.79042	23.4222	1.67722	4.89748	0.00271	0.0354	Dars2
ENSMUSG00000038002_Cramp1l	9.88206	1.99489	4.93161	24.6559	31.1327	16.5084	-2.00131	3.88036	0.00271	0.0354	Cramp1l
ENSMUSG00000026603_Smyd2	130.494	133.79	139.408	97.9913	87.5379	85.2229	0.679244	6.82699	0.00274	0.0358	Smyd2
ENSMUSG00000046806_Cyren	24.1984	17.422	17.5613	42.8317	50.3618	39.3662	-1.06244	4.98975	0.00274	0.0358	Cyren
ENSMUSG00000026020_Nop58	377.672	465.74	498.814	302.825	243.202	326.641	0.721825	8.54338	0.00275	0.0359	Nop58
ENSMUSG00000074151_Nlrc5	12.796	13.5652	23.2146	50.5762	34.6123	42.3293	-1.25504	4.87599	0.00275	0.0359	Nlrc5
ENSMUSG00000040596_Pogk	10.8956	9.84144	18.7642	49.1537	46.3328	22.4345	-1.4595	4.69719	0.00277	0.036	Pogk
ENSMUSG00000065968_Ifitm7	3.04063	0.797955	0.360849	13.5923	9.70609	8.60695	-2.81963	2.60744	0.00277	0.036	Ifitm7
ENSMUSG00000069274_H4c6	1.64701	1.19693	0.841982	0	0	0	6.18398	-0.104	0.00277	0.036	H4c6
ENSMUSG00000048170_Mcmbp	91.3457	115.437	60.1416	40.619	45.234	55.1692	1.01388	6.1104	0.00277	0.0361	Mcmbp
ENSMUSG00000036053_Fmnl2	14.3163	13.5652	5.05189	62.9041	29.6677	24.551	-1.72229	4.62163	0.00279	0.0363	Fmnl2
ENSMUSG00000001034_Mapk7	8.99521	22.2097	9.86322	3.63516	1.6482	0.141098	3.04054	3.04597	0.0028	0.0363	Mapk7
ENSMUSG00000029203_Ube2k	160.267	120.491	149.151	106.842	84.0584	85.7873	0.737811	6.8936	0.0028	0.0363	Ube2k
ENSMUSG00000029247_Paics	641.067	640.226	747.319	458.346	254.739	477.333	0.867727	9.08427	0.0028	0.0363	Paics
ENSMUSG00000044244_Il20rb	1.64701	3.98977	2.64623	0	0	0.282195	4.62835	0.832754	0.0028	0.0363	Il20rb
ENSMUSG00000040354_Mars1	89.4453	151.079	99.1133	58.9528	31.499	71.1132	1.16717	6.41149	0.00281	0.0364	Mars1
ENSMUSG00000004100_Ppan	106.676	161.453	98.6322	63.2202	57.1377	83.2476	0.944197	6.59294	0.00284	0.0367	Ppan
ENSMUSG00000004591_Pkn2	55.1115	55.9898	62.1864	150.306	106.034	85.6462	-0.87104	6.40875	0.00284	0.0367	Pkn2
ENSMUSG00000033713_Foxn3	114.404	110.783	105.849	244.03	169.948	172.986	-0.721789	7.24408	0.00284	0.0367	Foxn3
ENSMUSG00000042349_Ikbke	10.6422	19.0179	21.4104	53.4211	56.5883	29.6305	-1.33448	4.97538	0.00284	0.0367	Ikbke
ENSMUSG00000105970_Gm43360	0.380079	0	0.120283	5.53177	3.47954	2.11646	-4.22898	1.08641	0.00284	0.0367	Gm43360
ENSMUSG00000029063_Nadk	61.4461	120.624	75.4175	36.3516	56.4052	35.9799	1.10634	6.0339	0.00285	0.0367	Nadk
ENSMUSG00000021747_4930452B06Rik	8.10836	2.79284	1.92453	0	0	0.423293	4.74165	1.36159	0.00286	0.0367	4930452B06Rik
ENSMUSG00000024300_Myo1f	15.4566	13.5652	12.75	23.3915	45.234	40.2128	-1.28608	4.64696	0.00286	0.0367	Myo1f
ENSMUSG00000027489_Necab3	0.760158	1.59591	1.4434	0	0	0	6.23742	-0.0671295	0.00286	0.0367	Necab3
ENSMUSG00000046834_Krt1	1.26693	0.53197	0.721699	3.47711	11.5374	5.36171	-2.89009	1.9873	0.00286	0.0367	Krt1
ENSMUSG00000102657_Gm37899	0	0.132992	0	26.0783	0	4.51512	-7.27876	2.36122	0.00286	0.0367	Gm37899
ENSMUSG00000032555_Topbp1	135.308	84.0512	120.885	65.1168	76.0005	62.3651	0.842223	6.5184	0.00287	0.0369	Topbp1
ENSMUSG00000024597_Slc12a2	30.153	11.5703	10.5849	45.2024	74.1692	41.2005	-1.52255	5.12974	0.0029	0.0371	Slc12a2
ENSMUSG00000020864_Ankrd40	22.9314	26.5985	18.4033	80.1316	82.7764	27.9373	-1.37556	5.40628	0.0029	0.0371	Ankrd40
ENSMUSG00000089832_Shkbp1	17.8637	21.0128	29.1085	7.11227	11.5374	7.61927	1.47878	4.02573	0.00291	0.0372	Shkbp1
ENSMUSG00000063382_Bcl9l	10.3888	8.64451	4.08963	28.6071	38.6412	14.8152	-1.72024	4.11707	0.00292	0.0373	Bcl9l
ENSMUSG00000025809_Itgb1	285.693	282.476	396.453	203.253	192.84	226.885	0.731718	8.06355	0.00293	0.0374	Itgb1
ENSMUSG00000040651_Tasor	52.1975	39.3658	43.4222	122.963	70.5065	83.6709	-0.93446	6.08777	0.00293	0.0374	Tasor
ENSMUSG00000073739_Gm16287	0.886852	2.65985	3.60849	13.5923	10.0724	12.8399	-2.23309	2.88556	0.00293	0.0374	Gm16287
ENSMUSG00000002064_Sdf2	98.0604	92.2968	87.2053	151.57	187.895	143.92	-0.698367	6.97585	0.00294	0.0375	Sdf2
ENSMUSG00000053965_Pde5a	28.886	12.7673	5.77359	1.89661	5.31088	1.41098	2.55743	3.2918	0.00295	0.0375	Pde5a
ENSMUSG00000020601_Trib2	1.14024	1.46292	0.601416	7.27032	6.77595	5.785	-2.51293	2.0005	0.00297	0.0377	Trib2
ENSMUSG00000027496_Aurka	133.788	222.762	134.717	10.9055	0	26.3853	3.79419	6.51261	0.00297	0.0377	Aurka
ENSMUSG00000036504_Phpt1	90.9656	75.1407	85.7619	167.059	188.078	114.571	-0.7924	6.89498	0.00297	0.0377	Phpt1
ENSMUSG00000022477_Aco2	130.494	188.45	124.854	97.6752	47.6148	88.186	1.02629	6.83982	0.00297	0.0377	Aco2
ENSMUSG00000042498_Radx	0	5.45269	12.3892	0	0	0	8.46601	1.77607	0.00299	0.0379	Radx
ENSMUSG00000024242_Map4k3	7.60158	16.6241	6.37501	48.9957	53.475	15.6618	-1.83085	4.60698	0.003	0.038	Map4k3
ENSMUSG00000041958_Pigs	56.5051	68.0921	51.4812	36.6677	21.976	34.0045	1.02422	5.51124	0.003	0.038	Pigs
ENSMUSG00000058715_Fcer1g	76.776	24.4706	65.9152	170.853	179.837	99.1916	-1.32223	6.65903	0.003	0.038	Fcer1g
ENSMUSG00000011831_Evi5	17.2303	14.7622	8.90095	35.5614	80.9451	22.2934	-1.65598	4.88238	0.00302	0.0381	Evi5
ENSMUSG00000091649_Phf11b	8.61513	7.84656	9.62265	26.7105	18.4965	26.9496	-1.36709	4.03636	0.00301	0.0381	Phf11b
ENSMUSG00000050148_Ubqln2	13.1761	16.4911	20.4481	41.0931	74.9017	27.2318	-1.40055	4.99383	0.00302	0.0382	Ubqln2
ENSMUSG00000035095_Fam167a	1.01354	1.19693	1.08255	0	0	0	6.02982	-0.210064	0.00304	0.0384	Fam167a
ENSMUSG00000018209_Stk4	103.508	73.4118	68.0803	197.247	130.391	142.65	-0.840001	6.88203	0.00305	0.0385	Stk4
ENSMUSG00000107481_4833403J16Rik	4.18087	1.99489	0.721699	20.8627	35.5279	3.10415	-2.99235	3.44369	0.00306	0.0385	4833403J16Rik
ENSMUSG00000004530_Coro1c	38.2613	75.9387	53.7666	17.5436	14.8338	34.8511	1.40936	5.33232	0.00306	0.0385	Coro1c
ENSMUSG00000024601_Isoc1	214.745	290.855	247.663	169.43	164.088	172.703	0.675148	7.72789	0.00307	0.0387	Isoc1
ENSMUSG00000036639_Nudt1	69.4278	65.1663	73.7336	38.4063	16.8483	42.1882	1.19013	5.70065	0.00311	0.0391	Nudt1
ENSMUSG00000066306_Numa1	66.7673	46.4144	73.0119	145.881	165.736	85.364	-0.982438	6.58418	0.00311	0.0391	Numa1
ENSMUSG00000068036_Afdn	32.6868	26.8645	30.5519	62.1138	58.9691	57.2856	-0.883705	5.47604	0.00311	0.0391	Afdn
ENSMUSG00000003032_Klf4	2.78725	4.25576	12.0283	14.8567	35.3448	36.8265	-2.08382	4.1444	0.00312	0.0391	Klf4
ENSMUSG00000049709_Nlrp10	4.05418	7.71356	3.36793	0.790252	0.366267	0	3.7847	1.63028	0.00312	0.0392	Nlrp10
ENSMUSG00000038582_Pptc7	21.9179	27.2635	21.8915	8.85083	12.6362	9.03025	1.32277	4.1272	0.00313	0.0392	Pptc7
ENSMUSG00000056019_Zfp709	8.99521	24.3376	11.3066	3.95126	0.549401	3.66854	2.53377	3.22407	0.00313	0.0392	Zfp709
ENSMUSG00000029439_Sfswap	16.9769	25.5346	21.651	52.4728	44.3184	45.1512	-1.04042	5.09548	0.00316	0.0395	Sfswap
ENSMUSG00000026708_Cenpl	99.8341	114.905	109.698	37.1419	11.7206	63.7761	1.61148	6.22239	0.00318	0.0396	Cenpl
ENSMUSG00000103808_Gm37060	1.39362	2.52686	0.601416	0	0	0	6.47697	0.103346	0.00317	0.0396	Gm37060
ENSMUSG00000116165_Pdxp	14.8231	24.6036	25.6203	8.85083	8.97355	8.04256	1.43574	3.97449	0.00317	0.0396	Pdxp
ENSMUSG00000020083_Fam241b	2.02709	0.930947	0	11.8538	9.70609	10.3001	-3.32271	2.55848	0.00318	0.0397	Fam241b
ENSMUSG00000002550_Uck1	83.8708	128.338	104.165	56.266	61.1667	69.9844	0.854643	6.41343	0.0032	0.0399	Uck1
ENSMUSG00000032714_Syde1	8.36174	9.84144	6.97642	21.6529	40.8388	16.6495	-1.54283	4.11173	0.0032	0.0399	Syde1
ENSMUSG00000033222_Ttf2	28.886	50.8031	23.4552	15.647	15.9326	12.4166	1.33331	4.65348	0.0032	0.0399	Ttf2
ENSMUSG00000041777_Cir1	32.18	28.5934	33.1981	73.6515	60.251	54.1815	-0.895549	5.54485	0.0032	0.0399	Cir1
ENSMUSG00000044906_4930503L19Rik	60.4326	44.5525	73.0119	40.3029	27.6532	20.8824	1.11313	5.49989	0.00321	0.0399	4930503L19Rik
ENSMUSG00000023942_Slc29a1	96.5401	168.102	122.569	35.2453	70.5065	79.579	1.15684	6.60436	0.00322	0.0399	Slc29a1
ENSMUSG00000031666_Rbl2	54.0979	39.7647	52.4434	155.996	115.741	62.6473	-1.0796	6.30149	0.00322	0.0399	Rbl2
ENSMUSG00000075015_Gm10801	0.506772	1.7289	0.360849	11.5377	41.3882	0.423293	-4.21743	3.19542	0.00322	0.0399	Gm10801
ENSMUSG00000029345_Tfip11	30.2796	42.4246	31.5142	14.3826	13.3688	20.3181	1.20893	4.70446	0.00324	0.0402	Tfip11
ENSMUSG00000044456_Rin3	26.8589	31.1202	21.4104	45.9927	71.4221	56.0157	-1.02801	5.38895	0.00326	0.0404	Rin3
ENSMUSG00000002688_Prkd1	0	0	0	0	11.1712	6.34939	-8.33145	1.62518	0.00327	0.0404	Prkd1
ENSMUSG00000020176_Grb10	47.5099	28.3274	49.9175	80.4477	194.122	69.2789	-1.34407	6.26836	0.00327	0.0404	Grb10
ENSMUSG00000038227_Hoxa9	76.0158	88.307	69.8845	112.058	154.382	182.298	-0.844151	6.82361	0.00327	0.0405	Hoxa9
ENSMUSG00000104392_Gm37962	0.380079	1.32992	5.29246	0	0	0	7.12269	0.610897	0.00328	0.0405	Gm37962
ENSMUSG00000028393_Alad	120.612	154.138	139.649	80.2896	89.3693	97.3573	0.733356	6.84515	0.00328	0.0405	Alad
ENSMUSG00000022875_Kng1	2.15378	0	19.3656	0	0	0	8.73517	2.02609	0.00328	0.0405	Kng1
ENSMUSG00000026754_Golga1	27.3657	10.9054	21.2901	71.4388	29.4845	81.1311	-1.52025	5.32018	0.00329	0.0405	Golga1
ENSMUSG00000115037_Gm49262	0.126693	0	0	1.73856	1.83134	1.97537	-4.88492	0.242119	0.00329	0.0405	Gm49262
ENSMUSG00000022283_Pabpc1	663.365	452.972	521.307	1045.66	1342.74	716.07	-0.818118	9.60716	0.0033	0.0406	Pabpc1
ENSMUSG00000021037_Ahsa1	337.257	449.781	372.878	198.669	274.151	272.177	0.737215	8.32621	0.00331	0.0407	Ahsa1
ENSMUSG00000066839_Ecsit	49.6637	86.4451	65.9152	26.3944	23.0748	44.869	1.19019	5.65934	0.00331	0.0407	Ecsit
ENSMUSG00000073664_Nbeal1	24.3251	12.9003	16.5991	40.1448	37.5424	53.476	-1.19343	4.94156	0.00333	0.0408	Nbeal1
ENSMUSG00000064037_Gpn1	118.585	156.532	138.927	47.4151	69.9571	101.449	1.01097	6.7462	0.00334	0.041	Gpn1
ENSMUSG00000026395_Ptprc	216.518	206.803	231.425	395.442	335.867	340.468	-0.607975	8.15808	0.00334	0.041	Ptprc
ENSMUSG00000022940_Pigp	107.182	66.3632	87.3256	157.734	177.457	143.92	-0.776497	6.93359	0.00336	0.0411	Pigp
ENSMUSG00000109764_Klkb1	0	0	0	2.21271	2.01447	0.56439	-6.44423	0.0349862	0.00336	0.0411	Klkb1
ENSMUSG00000050002_Idnk	44.3426	47.0793	54.368	93.7239	108.415	75.4872	-0.822078	6.13003	0.00337	0.0413	Idnk
ENSMUSG00000031671_Setd6	51.5641	51.2021	49.7972	26.8686	30.5833	29.7716	0.905743	5.3461	0.00338	0.0413	Setd6
ENSMUSG00000030243_Recql	43.2023	56.5218	44.0236	12.644	23.258	28.7839	1.24221	5.15426	0.00339	0.0414	Recql
ENSMUSG00000043644_0610009L18Rik	20.9044	9.30947	10.7052	44.5702	39.1906	28.6428	-1.35607	4.66165	0.00341	0.0416	0610009L18Rik
ENSMUSG00000014905_Dnajb9	44.596	30.1893	55.4505	70.3325	93.9476	137.147	-1.11853	6.16258	0.00342	0.0416	Dnajb9
ENSMUSG00000021597_Slf1	79.0565	79.2635	68.2005	36.1936	28.3857	55.0281	1.01048	5.87634	0.00342	0.0416	Slf1
ENSMUSG00000025978_Rftn2	1.52032	0.53197	2.40566	0	0	0	6.46506	0.10103	0.00342	0.0416	Rftn2
ENSMUSG00000026104_Stat1	72.4684	71.284	49.9175	134.975	133.871	97.4984	-0.81603	6.53002	0.00342	0.0416	Stat1
ENSMUSG00000066440_Zfyve26	6.08127	6.91561	3.48821	22.7593	13.3688	19.7537	-1.6621	3.59754	0.00342	0.0416	Zfyve26
ENSMUSG00000038530_Rgs4	0	3.98977	13.9528	0	0	0	8.47535	1.78533	0.00343	0.0417	Rgs4
ENSMUSG00000014303_Glis2	0.506772	3.98977	0.601416	9.48303	26.5544	8.32476	-3.00093	3.04249	0.00344	0.0418	Glis2
ENSMUSG00000034059_Ypel4	0.253386	0	0	6.00592	5.67715	0.705488	-5.24141	1.17661	0.00345	0.0419	Ypel4
ENSMUSG00000018293_Pfn1	2104.88	1956.45	2150.3	1473.03	1445.84	1596.66	0.559379	10.814	0.00346	0.0419	Pfn1
ENSMUSG00000104034_2900092N22Rik	2.78725	2.92583	0.841982	8.37668	13.9182	10.8645	-2.23854	2.75105	0.00346	0.0419	2900092N22Rik
ENSMUSG00000059336_Slc14a1	219.052	220.369	246.34	67.1715	36.4436	159.158	1.46588	7.33642	0.00347	0.042	Slc14a1
ENSMUSG00000004980_Hnrnpa2b1	2005.8	2290.66	2123.24	1434.78	1385.22	1700.51	0.60442	10.8442	0.00348	0.042	Hnrnpa2b1
ENSMUSG00000027199_Gatm	100.341	142.169	88.0472	43.6219	57.6871	76.0516	0.990325	6.42752	0.00348	0.042	Gatm
ENSMUSG00000026039_Sgo2a	28.6326	30.7213	31.9953	6.63812	0	0.282195	3.84309	4.10235	0.00348	0.0421	Sgo2a
ENSMUSG00000055994_Nod2	0	0.132992	0	3.79321	3.29641	0.705488	-5.32438	0.603179	0.0035	0.0423	Nod2
ENSMUSG00000015568_Lpl	13.1761	29.1253	31.3939	8.21863	0.915669	6.77268	2.30885	3.96803	0.00351	0.0423	Lpl
ENSMUSG00000028328_Tmod1	8.86852	15.5601	11.6675	3.31906	0.549401	3.38634	2.39395	2.94829	0.0035	0.0423	Tmod1
ENSMUSG00000028656_Cap1	139.616	135.652	103.804	68.91	77.8318	90.1614	0.772416	6.69875	0.00351	0.0423	Cap1
ENSMUSG00000032115_Hyou1	8.23505	5.58568	14.434	1.89661	2.38074	2.25756	2.20735	2.64308	0.00351	0.0423	Hyou1
ENSMUSG00000038005_Hpf1	218.165	213.586	217.592	149.2	152.184	155.066	0.608565	7.53829	0.00351	0.0423	Hpf1
ENSMUSG00000020863_Luc7l3	155.832	107.325	100.557	271.531	291.366	159.864	-0.885713	7.48034	0.00352	0.0423	Luc7l3
ENSMUSG00000023992_Trem2	3.80079	0.398977	1.56368	0	0	0	6.81612	0.367033	0.00352	0.0423	Trem2
ENSMUSG00000031441_Atp11a	11.2757	11.8363	9.02123	23.2334	33.6966	25.8209	-1.26354	4.25778	0.00352	0.0423	Atp11a
ENSMUSG00000057388_Mrpl18	328.135	267.714	294.694	218.742	223.606	172.139	0.638889	7.98036	0.00353	0.0423	Mrpl18
ENSMUSG00000011256_Adam19	2.53386	0.265985	3.60849	0	0	0	6.98155	0.498565	0.00355	0.0426	Adam19
ENSMUSG00000041219_Arhgap11a	48.6501	36.041	46.5496	15.0148	1.28194	14.2509	2.19302	4.80108	0.00355	0.0426	Arhgap11a
ENSMUSG00000022817_Itgb5	0	1.06394	0	14.6987	9.33982	3.80964	-4.53826	2.28404	0.00356	0.0427	Itgb5
ENSMUSG00000021420_Fars2	52.9577	66.4962	64.3515	18.0178	29.1183	40.6361	1.15668	5.53312	0.00357	0.0428	Fars2
ENSMUSG00000049091_Sephs2	85.3911	109.187	78.9057	26.0783	28.9351	66.0337	1.2591	6.07078	0.00358	0.0428	Sephs2
ENSMUSG00000003423_Pih1d1	138.476	144.164	124.373	88.5083	86.8054	97.0751	0.677425	6.83821	0.00358	0.0428	Pih1d1
ENSMUSG00000032040_Dcps	123.906	173.156	158.894	101.468	104.02	91.5723	0.723093	6.98751	0.00358	0.0428	Dcps
ENSMUSG00000030094_Xpc	20.1442	30.9872	13.2311	79.3413	53.1088	38.9429	-1.30352	5.27704	0.00359	0.0428	Xpc
ENSMUSG00000048120_Entpd1	6.33465	5.71868	4.93161	10.2733	21.976	26.8085	-1.70769	3.6757	0.00363	0.0433	Entpd1
ENSMUSG00000018339_Gpx3	7.72828	4.78773	26.342	1.2644	0	2.25756	3.52117	2.93351	0.00363	0.0433	Gpx3
ENSMUSG00000028468_Rgp1	12.5426	9.17648	12.8703	33.1906	62.0823	17.0728	-1.58557	4.59572	0.00365	0.0434	Rgp1
ENSMUSG00000038173_Enpp6	15.2032	5.45269	23.8161	0	1.83134	2.68085	3.36424	3.12747	0.00365	0.0434	Enpp6
ENSMUSG00000008450_Nutf2	154.185	163.315	173.569	82.5024	105.851	122.332	0.756573	7.08029	0.00366	0.0436	Nutf2
ENSMUSG00000103192_Gm37645	0.760158	0	0.240566	5.53177	2.56387	7.76037	-3.83561	1.5914	0.00367	0.0437	Gm37645
ENSMUSG00000021993_Mipep	42.0621	50.9361	28.5071	26.0783	15.2001	11.8522	1.30172	4.89393	0.00368	0.0438	Mipep
ENSMUSG00000086782_E130102H24Rik	12.5426	3.85678	7.93869	34.7711	26.3713	19.8948	-1.62992	4.12308	0.00371	0.044	E130102H24Rik
ENSMUSG00000025289_Prdx4	221.079	200.287	207.007	159.947	149.254	130.656	0.617719	7.48681	0.00373	0.0442	Prdx4
ENSMUSG00000031283_Chrdl1	0.760158	0.265985	17.6816	0	0.183134	0	6.50977	1.85439	0.00372	0.0442	Chrdl1
ENSMUSG00000021067_Sav1	10.2621	8.24553	8.29954	2.21271	3.11327	1.69317	2.03511	2.59551	0.00374	0.0442	Sav1
ENSMUSG00000023046_Igfbp6	0	0	0	3.63516	1.83134	0.423293	-6.73443	0.258767	0.00374	0.0442	Igfbp6
ENSMUSG00000027597_Ahcy	49.6637	62.9054	46.6699	33.5067	14.8338	27.6551	1.16617	5.32255	0.00375	0.0443	Ahcy
ENSMUSG00000024498_Tcerg1	213.858	243.908	245.979	158.209	138.632	177.783	0.667308	7.63248	0.00375	0.0444	Tcerg1
ENSMUSG00000014164_Klhl3	7.72828	1.7289	2.1651	32.5584	17.9471	10.4412	-2.28239	3.58019	0.00376	0.0444	Klhl3
ENSMUSG00000041781_Cpsf2	101.354	123.018	96.5874	60.0592	61.7161	77.0393	0.786984	6.4562	0.00376	0.0444	Cpsf2
ENSMUSG00000038429_Usp5	67.5274	115.836	78.0637	53.4211	54.9401	34.2867	0.984049	6.09475	0.00377	0.0444	Usp5
ENSMUSG00000039485_Tspyl4	1.39362	0.398977	2.52595	14.0665	13.3688	4.23293	-2.73445	2.59665	0.00377	0.0444	Tspyl4
ENSMUSG00000054474_Thnsl2	1.26693	2.39386	0	12.486	8.79042	16.6495	-3.27195	2.81382	0.00377	0.0444	Thnsl2
ENSMUSG00000024811_Tnks2	63.5999	62.6395	58.3373	115.219	153.832	86.2106	-0.838261	6.4772	0.0038	0.0447	Tnks2
ENSMUSG00000024143_Rhoq	2.66055	12.5013	3.36793	21.0207	26.3713	32.8757	-2.01564	4.04047	0.0038	0.0447	Rhoq
ENSMUSG00000040599_Mis12	95.78	81.2584	42.5802	26.0783	16.8483	45.5745	1.39186	5.71237	0.0038	0.0447	Mis12
ENSMUSG00000108456_4732496C06Rik	1.26693	0.664962	1.68396	0	0	0	6.16539	-0.114712	0.00381	0.0447	4732496C06Rik
ENSMUSG00000031938_4931406C07Rik	13.4295	12.1023	13.9528	27.0266	38.0918	29.7716	-1.16205	4.48288	0.00381	0.0447	4931406C07Rik
ENSMUSG00000018189_Uchl5	303.43	329.821	329.335	209.417	253.274	211.787	0.61552	8.1037	0.00382	0.0448	Uchl5
ENSMUSG00000038909_Kat7	113.77	127.939	103.564	54.2113	84.2415	72.1009	0.811884	6.55202	0.00382	0.0448	Kat7
ENSMUSG00000025888_Casp1	101.481	76.7367	85.5213	178.439	128.377	164.52	-0.738844	6.92615	0.00383	0.0449	Casp1
ENSMUSG00000025260_Hsd17b10	324.334	259.202	306.722	544.01	595.734	393.662	-0.679088	8.64308	0.00384	0.0449	Hsd17b10
ENSMUSG00000032726_Bmp8a	0.126693	0	0.120283	16.1212	2.74701	0.141098	-5.85346	1.72118	0.00384	0.0449	Bmp8a
ENSMUSG00000026679_Enkur	1.7737	0.930947	2.04481	13.7504	5.67715	6.91378	-2.3475	2.40722	0.00385	0.0451	Enkur
ENSMUSG00000017697_Ada	69.6812	80.5934	72.8916	40.777	27.1038	52.4883	0.983756	5.86543	0.00386	0.0451	Ada
ENSMUSG00000020719_Ddx5	797.533	834.927	991.253	1419.61	1523.86	1303.18	-0.590535	10.1504	0.00387	0.0451	Ddx5
ENSMUSG00000035851_Ythdc1	113.39	105.862	130.146	232.492	203.828	168.188	-0.684273	7.30032	0.00386	0.0451	Ythdc1
ENSMUSG00000042606_Hirip3	48.9035	53.197	43.0614	21.3368	31.3159	25.962	0.98403	5.24815	0.00386	0.0451	Hirip3
ENSMUSG00000053641_Dennd4a	27.8725	26.5985	26.1014	71.4388	55.8558	42.3293	-0.965775	5.36953	0.0039	0.0455	Dennd4a
ENSMUSG00000028556_Dock7	50.9306	36.041	57.2548	87.56	118.671	82.401	-0.896547	6.16111	0.00392	0.0457	Dock7
ENSMUSG00000042807_Hecw2	9.50198	0.664962	1.4434	0.15805	0.183134	0	5.01477	1.22445	0.00392	0.0457	Hecw2
ENSMUSG00000105504_Gbp5	9.88206	4.25576	2.8868	33.8228	12.6362	22.8578	-1.92932	3.83975	0.00393	0.0457	Gbp5
ENSMUSG00000020808_Pimreg	150.638	151.611	131.83	8.21863	0	27.2318	3.681	6.34028	0.00395	0.0459	Pimreg
ENSMUSG00000039254_Pomt1	28.2526	48.2763	47.5118	23.5495	10.8049	19.6126	1.3034	4.92888	0.00395	0.0459	Pomt1
ENSMUSG00000005813_Metap1	64.7402	59.4476	76.3798	42.6736	39.9231	39.084	0.823754	5.76852	0.00396	0.0459	Metap1
ENSMUSG00000055322_Tns1	21.0311	15.2941	12.9906	59.9011	48.5304	23.7044	-1.31142	4.89919	0.00398	0.0461	Tns1
ENSMUSG00000059714_Flot1	109.716	112.113	94.4223	189.661	165.919	174.961	-0.645939	7.13125	0.00398	0.0461	Flot1
ENSMUSG00000034317_Trim59	150.131	197.76	173.208	48.9957	11.7206	95.8053	1.81853	6.85642	0.00398	0.0461	Trim59
ENSMUSG00000106959_Gm42548	1.39362	0.265985	5.65331	0	0	0	7.18068	0.65997	0.00399	0.0462	Gm42548
ENSMUSG00000112462_Gm48772	0	0	0	1.5805	1.28194	0.705488	-6.03103	-0.256081	0.004	0.0462	Gm48772
ENSMUSG00000020415_Pttg1	61.9529	59.5806	86.4836	148.726	162.256	98.345	-0.86605	6.67006	0.00401	0.0463	Pttg1
ENSMUSG00000045962_Wnk1	65.7537	49.2072	59.1793	161.528	210.97	63.3528	-1.21084	6.64149	0.00401	0.0463	Wnk1
ENSMUSG00000031422_Morf4l2	395.282	463.878	536.583	253.987	282.942	360.928	0.73411	8.59527	0.00402	0.0464	Morf4l2
ENSMUSG00000020859_Spag9	41.3019	39.0998	46.309	92.4595	110.246	57.5678	-0.928293	5.99621	0.00404	0.0466	Spag9
ENSMUSG00000026655_Fam107b	305.837	254.149	293.611	496.437	416.629	481.002	-0.607838	8.53915	0.00405	0.0467	Fam107b
ENSMUSG00000022215_Fitm1	0.886852	0.797955	1.56368	0	0	0	6.01563	-0.217977	0.00405	0.0467	Fitm1
ENSMUSG00000020098_Pcbd1	28.2526	15.1611	22.9741	62.1138	53.1088	38.8018	-1.10827	5.18524	0.00406	0.0467	Pcbd1
ENSMUSG00000000266_Mid2	0.886852	0.265985	2.40566	18.3339	7.32535	5.22061	-2.96909	2.53538	0.00407	0.0468	Mid2
ENSMUSG00000087179_Gm14230	1.52032	1.59591	1.68396	0.15805	0	0	4.61222	0.204367	0.00409	0.047	Gm14230
ENSMUSG00000038127_Ccdc50	68.7943	40.9617	61.7052	113.006	125.996	93.8299	-0.853969	6.37993	0.00409	0.047	Ccdc50
ENSMUSG00000020758_Itgb4	0.760158	0.930947	2.04481	0	0	0	6.2176	-0.0786657	0.0041	0.0471	Itgb4
ENSMUSG00000087691_Cd55os	2.40717	0.398977	1.92453	0	0	0	6.54179	0.158007	0.0041	0.0471	Cd55os
ENSMUSG00000021615_Xrcc4	20.3976	21.2788	23.5755	52.9469	46.1497	38.6607	-0.970782	5.07263	0.00412	0.0472	Xrcc4
ENSMUSG00000023092_Fhl1	74.1155	69.6881	70.3656	41.4092	53.1088	33.0168	0.853757	5.85087	0.00412	0.0472	Fhl1
ENSMUSG00000028811_Yars	119.218	168.235	132.432	35.2453	40.4726	103.566	1.31046	6.67378	0.00412	0.0472	Yars
ENSMUSG00000106157_4930555A03Rik	16.9769	16.7571	24.658	48.3635	41.2051	40.6361	-1.05014	4.96812	0.00412	0.0472	4930555A03Rik
ENSMUSG00000116021_Gm49474	0.126693	0	0	0.15805	10.988	3.38634	-6.26578	1.37982	0.00412	0.0472	Gm49474
ENSMUSG00000057531_Dtnbp1	333.583	250.957	288.319	208.311	134.786	208.824	0.758072	7.90535	0.00415	0.0474	Dtnbp1
ENSMUSG00000103706_6820402A03Rik	1.52032	1.06394	0.721699	6.95422	8.24102	4.51512	-2.45479	1.99513	0.00415	0.0475	6820402A03Rik
ENSMUSG00000025939_Ube2w	71.0748	52.399	29.8302	116.483	108.598	102.014	-0.997148	6.30745	0.00418	0.0477	Ube2w
ENSMUSG00000028910_Mecr	50.2972	58.2507	63.7501	36.9838	35.1617	20.3181	1.01017	5.4877	0.00419	0.0478	Mecr
ENSMUSG00000030591_Psmd8	280.372	297.637	321.036	186.658	152.184	239.019	0.733833	7.95989	0.00421	0.048	Psmd8
ENSMUSG00000037376_Trmt6	103.762	107.591	113.307	53.7372	81.3114	67.3036	0.78245	6.47532	0.00422	0.0481	Trmt6
ENSMUSG00000000078_Klf6	129.48	105.596	253.557	403.029	256.937	540.404	-1.19799	8.12479	0.00426	0.0484	Klf6
ENSMUSG00000022437_Samm50	185.099	211.059	139.288	119.328	91.5669	124.73	0.770646	7.19703	0.00426	0.0484	Samm50
ENSMUSG00000027326_Knl1	157.479	160.256	121.125	16.4373	0.183134	33.299	3.21168	6.39461	0.00426	0.0485	Knl1
ENSMUSG00000016386_Mpped2	1.9004	5.98466	1.32311	15.805	28.3857	7.76037	-2.37824	3.34228	0.00429	0.0488	Mpped2
ENSMUSG00000027752_Exosc8	249.079	323.571	307.083	136.24	207.49	207.413	0.772662	7.91523	0.0043	0.0488	Exosc8
ENSMUSG00000027014_Cwc22	44.4693	47.6113	45.7076	28.291	12.27	24.8332	1.17274	5.11353	0.00432	0.049	Cwc22
ENSMUSG00000024097_Srsf7	1503.47	1760.29	1630.56	1097.82	1120.6	1280.88	0.583205	10.4615	0.00432	0.049	Srsf7
ENSMUSG00000026159_Agfg1	60.0525	81.2584	70.967	37.9321	39.9231	47.691	0.855736	5.8391	0.00434	0.0492	Agfg1
ENSMUSG00000022978_Mis18a	132.648	126.343	90.5732	62.2719	87.1716	64.3405	0.80897	6.56853	0.00437	0.0495	Mis18a
ENSMUSG00000022858_Tra2b	437.091	497.791	482.456	268.212	303.819	377.859	0.673709	8.63884	0.00438	0.0496	Tra2b
ENSMUSG00000056501_Cebpb	30.153	29.7903	37.6486	55.0016	59.3353	101.872	-1.05575	5.70607	0.00438	0.0496	Cebpb
ENSMUSG00000069911_Insyn2b	0	0	0	1.73856	0.366267	3.66854	-6.75436	0.288348	0.00438	0.0496	Insyn2b
ENSMUSG00000108268_Gm44187	0	0	0	1.42245	4.21208	0.423293	-6.77878	0.280515	0.0044	0.0497	Gm44187
ENSMUSG00000036109_Mbnl3	31.4199	23.8057	36.5661	18.1758	10.8049	12.981	1.23228	4.51638	0.00441	0.0497	Mbnl3
ENSMUSG00000037664_Cdkn1c	21.0311	15.0281	19.7264	39.1965	32.2315	67.4447	-1.22689	5.01893	0.00441	0.0497	Cdkn1c
ENSMUSG00000043794_D830025C05Rik	2.66055	1.7289	1.80425	10.5894	10.4386	6.49049	-2.03667	2.52045	0.00441	0.0497	D830025C05Rik
ENSMUSG00000066621_Tecpr1	7.85497	5.05371	0.601416	24.8139	27.1038	19.7537	-2.31179	3.81542	0.00441	0.0497	Tecpr1
ENSMUSG00000011267_Zfp296	11.149	17.156	12.3892	5.21567	2.93014	5.07951	1.71335	3.24222	0.00442	0.0497	Zfp296
ENSMUSG00000041841_Rpl37	658.551	453.77	567.857	983.232	1128.29	772.65	-0.676416	9.55614	0.00442	0.0497	Rpl37
ENSMUSG00000053907_Mat2a	402.884	571.336	578.923	350.24	234.045	371.933	0.800839	8.7253	0.00443	0.0498	Mat2a
ENSMUSG00000031862_Atp13a1	66.8939	74.2098	51.4812	37.616	39.74	36.8265	0.85375	5.69703	0.00443	0.0498	Atp13a1
ENSMUSG00000022303_Dcstamp	0	0	0	9.95718	0	4.93842	-8.08196	1.41189	0.00446	0.0501	Dcstamp
ENSMUSG00000036256_Igfbp7	129.734	47.8773	71.809	0.15805	10.988	0	4.5896	5.48948	0.00447	0.0501	Igfbp7
ENSMUSG00000027939_Nup210l	0	0	0	1.73856	1.6482	0.56439	-6.17109	-0.161741	0.00447	0.0501	Nup210l
ENSMUSG00000056310_Tyw1	26.9856	54.1279	55.6911	16.1212	14.6507	27.3729	1.32859	5.06332	0.00447	0.0501	Tyw1
ENSMUSG00000037876_Jmjd1c	140.883	89.5039	113.427	244.03	173.061	206.144	-0.758545	7.3195	0.00448	0.0502	Jmjd1c
ENSMUSG00000067336_Bmpr2	36.4876	20.4808	42.9411	87.56	101.273	50.3718	-1.14864	5.8021	0.00448	0.0502	Bmpr2
ENSMUSG00000079018_Ly6c1	20.2709	5.98466	7.57784	0	1.28194	2.11646	3.35673	2.73545	0.00452	0.0505	Ly6c1
ENSMUSG00000040231_Syngr4	0.380079	2.52686	1.68396	0	0	0	6.51048	0.128844	0.00453	0.0506	Syngr4
ENSMUSG00000025008_Tctn3	17.9904	26.5985	28.7477	13.4343	6.22655	9.59464	1.42951	4.14495	0.00454	0.0507	Tctn3
ENSMUSG00000025503_Taldo1	325.221	320.113	338.838	214.633	177.64	263.147	0.682732	8.1088	0.00458	0.0511	Taldo1
ENSMUSG00000106734_Gm20559	22.6781	23.6727	24.658	57.2143	43.2196	45.5745	-0.935607	5.16986	0.00458	0.0511	Gm20559
ENSMUSG00000020806_Rhbdf2	2.40717	0.265985	0	10.7474	22.5254	6.49049	-3.78131	2.8195	0.00459	0.0512	Rhbdf2
ENSMUSG00000078762_Haus5	20.9044	46.1484	23.5755	3.79321	16.1158	7.47817	1.83053	4.34895	0.0046	0.0512	Haus5
ENSMUSG00000062825_Actg1	564.671	684.512	626.435	346.605	314.074	516.276	0.766533	9.00789	0.0046	0.0512	Actg1
ENSMUSG00000025351_Cd63	592.924	533.034	598.048	1030.02	1010.9	756.565	-0.592898	9.54434	0.00461	0.0513	Cd63
ENSMUSG00000113126_Gm47588	2.78725	1.19693	0.481133	0	0	0	6.44948	0.0865267	0.00462	0.0514	Gm47588
ENSMUSG00000021767_Kat6b	11.2757	9.17648	13.4717	22.9173	26.1881	41.4827	-1.3239	4.37966	0.00463	0.0514	Kat6b
ENSMUSG00000042613_Pbxip1	8.61513	16.2251	12.2689	39.1965	45.234	20.3181	-1.38147	4.55053	0.00464	0.0515	Pbxip1
ENSMUSG00000017119_Nbr1	49.7904	32.0512	34.7618	76.4964	74.1692	74.0762	-0.848854	5.82065	0.00465	0.0516	Nbr1
ENSMUSG00000039126_Prune2	1.7737	2.79284	0.841982	11.2216	11.9037	5.6439	-2.29437	2.53377	0.00465	0.0516	Prune2
ENSMUSG00000000631_Myo18a	20.5243	28.0614	15.6368	57.2143	44.6846	42.4704	-1.06491	5.10975	0.00467	0.0516	Myo18a
ENSMUSG00000020212_Mdm1	54.8581	58.1177	55.3302	22.2851	2.93014	23.4222	1.882	5.21824	0.00467	0.0516	Mdm1
ENSMUSG00000040843_Tiprl	127.833	132.195	137.002	106.684	68.492	81.2722	0.734253	6.78207	0.00466	0.0516	Tiprl
ENSMUSG00000041346_Wrap53	38.388	39.8977	18.1628	16.9114	12.6362	11.7111	1.32468	4.55534	0.00468	0.0516	Wrap53
ENSMUSG00000047613_A430005L14Rik	141.643	137.913	122.087	102.101	73.4366	90.0203	0.696677	6.81118	0.00468	0.0516	A430005L14Rik
ENSMUSG00000057863_Rpl36	580.888	375.571	479.328	933.604	937.461	648.767	-0.707492	9.34813	0.00466	0.0516	Rpl36
ENSMUSG00000079965_Gm14853	0	0	0	2.05466	0.732535	0.987683	-6.11795	-0.190862	0.00467	0.0516	Gm14853
ENSMUSG00000026581_Sell	19.8908	51.7341	61.585	18.1758	7.32535	20.177	1.64462	4.94537	0.0047	0.0519	Sell
ENSMUSG00000007880_Arid1a	97.0469	60.3786	66.0354	173.381	142.478	110.479	-0.828529	6.74231	0.00471	0.0519	Arid1a
ENSMUSG00000027569_Mrgbp	85.0111	92.5628	70.7265	33.5067	12.8194	53.3349	1.40194	5.8904	0.00472	0.052	Mrgbp
ENSMUSG00000023904_Hcfc1r1	58.1521	40.0307	46.5496	104.155	97.6103	72.9475	-0.82028	6.11417	0.00473	0.052	Hcfc1r1
ENSMUSG00000026281_Dtymk	352.587	315.857	350.986	180.178	258.951	244.522	0.673795	8.16258	0.00473	0.0521	Dtymk
ENSMUSG00000039953_Clstn1	13.0494	10.6394	13.7123	54.0533	31.3159	19.6126	-1.37301	4.55253	0.00473	0.0521	Clstn1
ENSMUSG00000048489_Depp1	29.5195	32.3172	13.4717	5.68982	3.47954	0	3.15723	3.87884	0.00475	0.0522	Depp1
ENSMUSG00000030120_Mlf2	244.011	258.138	207.128	136.081	127.095	190.2	0.738732	7.61436	0.00476	0.0523	Mlf2
ENSMUSG00000068739_Sars	142.023	172.358	180.786	103.049	79.6632	125.295	0.782483	7.08364	0.00476	0.0523	Sars
ENSMUSG00000091133_Gm17108	2.66055	1.19693	0.481133	0	0	0	6.40883	0.0566976	0.00478	0.0525	Gm17108
ENSMUSG00000020649_Rrm2	149.751	297.903	225.411	16.2792	0	36.4032	3.75509	6.9709	0.00479	0.0526	Rrm2
ENSMUSG00000041852_Tcf20	10.0088	8.7775	9.86322	23.2334	25.2725	22.8578	-1.21368	4.06164	0.00481	0.0527	Tcf20
ENSMUSG00000020393_Kremen1	5.4478	2.92583	3.48821	20.0724	17.3977	8.04256	-1.82549	3.25815	0.00482	0.0527	Kremen1
ENSMUSG00000031875_Cmtm3	86.0246	58.3837	62.1864	45.6766	34.7954	40.9183	0.864378	5.79188	0.00483	0.0528	Cmtm3
ENSMUSG00000025792_Slc25a10	24.9585	51.0691	37.5283	2.84491	15.5664	0.705488	2.69198	4.52373	0.00484	0.053	Slc25a10
ENSMUSG00000014778_Fhod1	7.22151	2.52686	2.04481	18.0178	26.1881	9.31244	-2.07671	3.43701	0.00485	0.053	Fhod1
ENSMUSG00000015748_Prpf3	58.9123	87.775	53.2854	45.2024	18.1302	31.4648	1.17963	5.64532	0.00486	0.053	Prpf3
ENSMUSG00000032827_Ppp1r9a	45.1027	28.5934	38.9717	76.0223	92.6657	59.261	-0.912172	5.81423	0.00485	0.053	Ppp1r9a
ENSMUSG00000036613_Eipr1	73.9888	68.2251	64.9529	37.9321	8.79042	34.0045	1.45459	5.61621	0.00486	0.053	Eipr1
ENSMUSG00000113035_5830428M24Rik	7.09481	3.98977	4.81133	26.8686	15.7495	11.7111	-1.66158	3.54624	0.00486	0.053	5830428M24Rik
ENSMUSG00000032369_Plscr1	78.0429	88.972	113.186	44.8863	49.8124	67.3036	0.88695	6.22807	0.00487	0.053	Plscr1
ENSMUSG00000030213_Atf7ip	60.686	81.9234	53.2854	164.214	119.403	98.4861	-0.856147	6.57438	0.0049	0.0533	Atf7ip
ENSMUSG00000027479_Mapre1	447.48	541.944	474.276	256.358	206.209	401.14	0.853282	8.61856	0.00491	0.0535	Mapre1
ENSMUSG00000029521_Chek2	69.1744	101.872	69.2831	15.0148	24.1737	55.0281	1.43129	5.83775	0.00492	0.0535	Chek2
ENSMUSG00000044201_Cdc25c	38.1346	42.9566	35.4835	0	0	5.50281	4.43519	4.416	0.00493	0.0536	Cdc25c
ENSMUSG00000007891_Ctsd	119.345	197.627	122.569	92.3015	88.4536	89.4559	0.804107	6.90369	0.00494	0.0536	Ctsd
ENSMUSG00000042500_Ago4	5.70119	8.11254	5.65331	22.7593	33.3303	10.5823	-1.65981	3.83496	0.00494	0.0536	Ago4
ENSMUSG00000024500_Ppp2r2b	0	0	0	0	11.5374	4.09183	-8.16046	1.46541	0.00496	0.0536	Ppp2r2b
ENSMUSG00000026575_Nme7	57.772	47.4783	47.151	30.0296	26.3713	31.4648	0.890752	5.34779	0.00496	0.0536	Nme7
ENSMUSG00000028957_Per3	11.4024	11.4374	9.62265	42.1995	36.6267	15.0974	-1.41741	4.38135	0.00495	0.0536	Per3
ENSMUSG00000048612_Myof	9.50198	8.51152	1.68396	19.5983	27.6532	31.1826	-1.90588	4.02902	0.00495	0.0536	Myof
ENSMUSG00000071176_Arhgef10	5.70119	5.05371	2.28538	12.1699	20.3278	14.6741	-1.75668	3.33644	0.00496	0.0536	Arhgef10
ENSMUSG00000109481_Gm45130	2.28048	0.664962	0.601416	8.37668	7.50848	6.20829	-2.52773	2.1431	0.00496	0.0536	Gm45130
ENSMUSG00000024644_Cndp2	56.125	72.6139	73.0119	35.2453	26.7375	47.5499	0.975868	5.72504	0.00498	0.0538	Cndp2
ENSMUSG00000067071_Hes6	76.3959	96.1536	86.9647	36.0355	48.7136	62.9295	0.906865	6.1094	0.00498	0.0538	Hes6
ENSMUSG00000032116_Stt3a	256.427	407.356	350.505	158.525	153.466	265.122	0.907731	8.07292	0.00498	0.0538	Stt3a
ENSMUSG00000004996_Mri1	102.241	115.57	123.29	83.4507	45.234	72.3831	0.864032	6.51736	0.00499	0.0538	Mri1
ENSMUSG00000021116_Eif2s1	494.61	506.568	635.817	237.866	363.52	408.901	0.792085	8.80306	0.005	0.0538	Eif2s1
ENSMUSG00000034908_Sidt2	32.4334	12.6343	14.1934	67.8037	41.022	48.3965	-1.31105	5.15702	0.00501	0.0539	Sidt2
ENSMUSG00000040675_Mthfd1l	30.9131	43.6215	26.342	11.6957	13.1856	20.177	1.2517	4.64425	0.00501	0.0539	Mthfd1l
ENSMUSG00000055148_Klf2	19.2573	25.8005	47.6321	52.6308	68.8583	163.109	-1.52874	5.97183	0.00502	0.0539	Klf2
ENSMUSG00000004069_Dnaja3	66.6406	88.44	97.7902	26.8686	36.4436	61.3775	1.11019	6.00672	0.00502	0.054	Dnaja3
ENSMUSG00000026049_Tex30	97.6804	137.78	173.929	50.7342	98.5259	71.9598	0.991877	6.73953	0.00503	0.054	Tex30
ENSMUSG00000003134_Tbc1d8	6.33465	7.31459	1.68396	16.7534	26.9207	17.0728	-1.88689	3.66251	0.00504	0.054	Tbc1d8
ENSMUSG00000032294_Pkm	619.149	852.748	554.024	393.862	254.922	510.632	0.899385	9.07031	0.00505	0.0542	Pkm
ENSMUSG00000025026_Add3	67.6541	86.1791	71.3279	35.5614	23.0748	54.4637	1.08322	5.84604	0.00506	0.0543	Add3
ENSMUSG00000026836_Acvr1	2.78725	3.32481	2.1651	30.6618	19.9616	2.39866	-2.54833	3.33308	0.00507	0.0543	Acvr1
ENSMUSG00000042810_Krba1	5.32111	7.0486	6.97642	45.9927	23.6242	8.18366	-1.88095	3.996	0.00507	0.0543	Krba1
ENSMUSG00000029516_Cit	32.6868	49.8722	27.0637	3.79321	0	9.31244	3.1302	4.41796	0.00508	0.0543	Cit
ENSMUSG00000034993_Vat1	4.18087	3.32481	4.81133	11.6957	28.5689	9.17134	-1.88918	3.36477	0.00508	0.0543	Vat1
ENSMUSG00000050926_Dcaf12l2	2.78725	0.132992	4.08963	0	0	0	7.11001	0.602218	0.00509	0.0544	Dcaf12l2
ENSMUSG00000038070_Cntln	87.0381	66.4962	67.8397	41.8834	51.6437	43.317	0.79306	5.91796	0.00513	0.0548	Cntln
ENSMUSG00000047155_Cyp4x1	2.28048	0.132992	4.81133	0	0	0	7.15732	0.640899	0.00514	0.0548	Cyp4x1
ENSMUSG00000003778_Brd8	118.458	157.463	129.665	95.9366	81.1282	91.8545	0.694345	6.82857	0.00517	0.0551	Brd8
ENSMUSG00000033955_Tnks1bp1	0.380079	0.797955	0.721699	10.1152	4.57834	2.25756	-3.00072	1.71652	0.00517	0.0551	Tnks1bp1
ENSMUSG00000102562_Gm37694	0	0	0	0	7.69162	6.49049	-8.0337	1.35663	0.00517	0.0551	Gm37694
ENSMUSG00000007655_Cav1	6.08127	1.06394	0.240566	0	0	0	7.16097	0.640615	0.00518	0.0551	Cav1
ENSMUSG00000054252_Fgfr3	0	0.53197	1.56368	21.969	13.5519	1.41098	-3.96065	2.69205	0.00518	0.0551	Fgfr3
ENSMUSG00000001023_S100a5	1.52032	0.53197	1.32311	8.21863	8.05788	4.09183	-2.46269	2.03535	0.00519	0.0552	S100a5
ENSMUSG00000020300_Cpeb4	4.94103	5.58568	11.066	19.4402	29.4845	19.3304	-1.54727	3.9051	0.00522	0.0554	Cpeb4
ENSMUSG00000022324_Matn2	1.14024	0.398977	3.36793	0	0	0	6.60789	0.208555	0.00522	0.0554	Matn2
ENSMUSG00000022124_Fbxl3	50.9306	41.8926	29.8302	95.7786	131.673	53.7582	-1.0905	6.05222	0.00522	0.0555	Fbxl3
ENSMUSG00000022579_Gpihbp1	80.07	15.6931	35.8444	0	5.12774	0	4.78154	4.56557	0.00523	0.0555	Gpihbp1
ENSMUSG00000040415_Dtx3	42.1888	42.4246	33.1981	106.052	76.733	56.1568	-0.911919	5.87813	0.00523	0.0555	Dtx3
ENSMUSG00000103472_Pcdhga7	2.78725	1.46292	0.360849	0	0	0	6.49521	0.119521	0.00524	0.0555	Pcdhga7
ENSMUSG00000106384_Gm43188	0.380079	0.664962	6.13444	0	0	0	7.1601	0.642811	0.00524	0.0555	Gm43188
ENSMUSG00000041774_Ydjc	53.9713	57.4527	63.3892	26.5525	30.0339	41.0594	0.934097	5.53274	0.00527	0.0557	Ydjc
ENSMUSG00000022799_Arhgap31	16.3434	15.0281	18.7642	62.9041	32.4147	29.4894	-1.20316	4.85211	0.00528	0.0559	Arhgap31
ENSMUSG00000031948_Kars	214.238	274.762	242.852	153.941	87.9042	181.452	0.8862	7.60846	0.00528	0.0559	Kars
ENSMUSG00000085823_Gm13012	26.7322	17.023	19.2453	43.78	57.6871	37.532	-1.03922	5.06343	0.0053	0.056	Gm13012
ENSMUSG00000089679_Gm16299	1.26693	0.398977	2.8868	0	0	0	6.49867	0.126671	0.00532	0.0561	Gm16299
ENSMUSG00000025156_Gps1	221.46	279.284	214.705	97.9913	41.2051	167.342	1.30963	7.44011	0.00533	0.0562	Gps1
ENSMUSG00000028224_Nbn	97.1736	114.374	98.151	57.0562	56.0389	78.5914	0.786711	6.40518	0.00533	0.0562	Nbn
ENSMUSG00000035478_Mbd3	160.393	244.972	191.13	120.118	100.907	148.294	0.789472	7.34923	0.00534	0.0562	Mbd3
ENSMUSG00000018899_Irf1	91.0923	73.0129	89.3704	205.624	143.943	118.522	-0.776964	6.8944	0.00536	0.0564	Irf1
ENSMUSG00000040209_Zfp704	24.1984	28.0614	23.6958	67.8037	61.8992	35.8388	-1.01294	5.31697	0.00537	0.0565	Zfp704
ENSMUSG00000040018_Cox15	62.5864	66.0973	70.0048	42.0414	46.8822	32.3113	0.819713	5.75666	0.00537	0.0565	Cox15
ENSMUSG00000004383_Large1	8.36174	1.86189	0.841982	13.9084	23.8074	24.6921	-2.414	3.61364	0.00538	0.0565	Large1
ENSMUSG00000040722_Scamp5	1.7737	1.19693	0.481133	0	0	0	6.08659	-0.171863	0.0054	0.0568	Scamp5
ENSMUSG00000019297_Nop9	51.184	93.3607	57.2548	13.4343	44.6846	25.1154	1.37933	5.60288	0.00541	0.0568	Nop9
ENSMUSG00000031447_Lamp1	304.19	303.888	352.43	156.944	172.695	264.699	0.785376	8.03609	0.00541	0.0568	Lamp1
ENSMUSG00000029561_Oasl2	52.831	90.1689	89.9718	160.737	181.669	118.381	-0.873109	6.83953	0.00542	0.0568	Oasl2
ENSMUSG00000030031_Kbtbd8	8.74182	14.4962	10.2241	3.16101	0	0.56439	3.26496	2.73955	0.00545	0.0571	Kbtbd8
ENSMUSG00000003868_Ruvbl2	293.928	323.571	264.142	112.69	180.57	226.179	0.854179	7.88629	0.00546	0.0572	Ruvbl2
ENSMUSG00000045282_Tmem86b	1.52032	0.265985	1.20283	3.95126	20.6941	3.80964	-3.11904	2.40887	0.00547	0.0572	Tmem86b
ENSMUSG00000074578_Zfas1	68.1609	47.8773	44.7453	88.5083	118.671	95.6642	-0.815968	6.26113	0.00546	0.0572	Zfas1
ENSMUSG00000020180_Snrpd3	259.594	265.985	294.333	162.16	201.996	203.463	0.629568	7.86712	0.00548	0.0572	Snrpd3
ENSMUSG00000066148_Prpf4	50.6772	84.0512	54.2477	23.8656	39.0075	35.8388	1.03517	5.61141	0.00548	0.0572	Prpf4
ENSMUSG00000058163_Gm5431	0	0	0	4.89957	10.0724	0	-8.07408	1.3861	0.00551	0.0575	Gm5431
ENSMUSG00000050605_Zfp61	31.5466	27.1305	24.658	15.9631	13.9182	10.7234	1.14125	4.4038	0.00553	0.0577	Zfp61
ENSMUSG00000032307_Ube2q2	95.1465	84.7162	100.076	59.2689	70.5065	49.9485	0.744392	6.27579	0.00555	0.0578	Ube2q2
ENSMUSG00000023993_Treml1	48.7768	39.0998	51.842	27.1847	29.3014	22.5756	0.926067	5.2137	0.00556	0.0579	Treml1
ENSMUSG00000031497_Tnfsf13b	2.15378	0.132992	4.69104	0	0	0	7.10788	0.600761	0.0056	0.0584	Tnfsf13b
ENSMUSG00000039128_Cdc123	222.22	252.287	287.597	204.833	157.312	160.851	0.64892	7.75529	0.00561	0.0584	Cdc123
ENSMUSG00000015714_Cers2	437.218	622.139	543.319	354.665	269.023	409.747	0.732119	8.79504	0.00561	0.0584	Cers2
ENSMUSG00000020973_Dnaaf2	10.7689	15.2941	19.6061	6.32202	4.76148	5.50281	1.56346	3.44301	0.00563	0.0586	Dnaaf2
ENSMUSG00000008393_Carhsp1	16.7235	12.9003	12.3892	5.21567	0.183134	1.41098	2.72437	3.10858	0.00565	0.0587	Carhsp1
ENSMUSG00000019777_Hdac2	348.533	419.325	395.491	198.669	321.033	244.522	0.707549	8.34166	0.00567	0.0588	Hdac2
ENSMUSG00000027132_Katnbl1	58.2788	63.3044	62.7878	28.7652	36.8099	42.1882	0.87039	5.63072	0.00567	0.0588	Katnbl1
ENSMUSG00000036606_Plxnb2	8.10836	7.0486	8.5401	16.2792	45.7834	15.8029	-1.60602	4.07353	0.00568	0.0589	Plxnb2
ENSMUSG00000020349_Ppp2ca	501.831	567.745	517.338	429.265	345.94	371.369	0.571641	8.84144	0.00569	0.059	Ppp2ca
ENSMUSG00000060288_Ppih	92.4859	83.5193	83.4765	70.9647	39.0075	42.7526	0.870128	6.11957	0.00569	0.059	Ppih
ENSMUSG00000034903_Cobll1	6.58804	5.3197	15.1557	20.3885	36.2605	30.336	-1.57717	4.24752	0.00571	0.0591	Cobll1
ENSMUSG00000050675_Gp1ba	23.5649	30.4553	27.6651	16.4373	8.42415	12.1344	1.2445	4.34743	0.00574	0.0593	Gp1ba
ENSMUSG00000074203_G430095P16Rik	48.7768	21.8108	35.6038	86.9278	65.1956	76.616	-1.00916	5.79039	0.00573	0.0593	G430095P16Rik
ENSMUSG00000036292_Gramd1c	7.60158	4.92072	5.29246	10.5894	22.8917	24.551	-1.61266	3.67098	0.00574	0.0593	Gramd1c
ENSMUSG00000010406_Mrpl52	107.056	70.353	93.7006	183.339	167.75	132.208	-0.72997	6.96054	0.00575	0.0594	Mrpl52
ENSMUSG00000026875_Traf1	6.96812	5.3197	12.75	33.3487	15.5664	30.7593	-1.56398	4.1251	0.00576	0.0595	Traf1
ENSMUSG00000026683_Nuf2	147.344	218.64	147.587	15.1728	0.183134	41.7649	3.24174	6.62054	0.00577	0.0595	Nuf2
ENSMUSG00000002395_Use1	105.409	97.2175	99.835	210.207	148.155	157.183	-0.665655	7.07952	0.00578	0.0595	Use1
ENSMUSG00000019494_Cops6	363.482	392.195	371.795	264.102	220.493	299.127	0.622544	8.32821	0.00578	0.0595	Cops6
ENSMUSG00000052291_5330438D12Rik	2.15378	4.12277	4.33019	5.21567	23.9905	19.8948	-2.10855	3.33019	0.0058	0.0598	5330438D12Rik
ENSMUSG00000046031_Calhm6	17.1036	23.4067	21.651	36.9838	59.7016	40.9183	-1.04143	5.05124	0.00581	0.0598	Calhm6
ENSMUSG00000090019_Gimap1	205.75	174.087	167.434	473.045	232.214	325.23	-0.81005	8.02254	0.00582	0.0599	Gimap1
ENSMUSG00000024359_Hspa9	267.956	472.921	352.55	219.532	217.38	254.681	0.761893	8.23353	0.00585	0.0601	Hspa9
ENSMUSG00000024785_Rcl1	132.141	163.049	129.064	90.2468	56.4052	104.836	0.849864	6.835	0.00585	0.0601	Rcl1
ENSMUSG00000017146_Brca1	14.443	31.3862	51.4812	11.5377	0.366267	3.95073	2.7351	4.30313	0.00586	0.0601	Brca1
ENSMUSG00000027669_Gnb4	82.0971	82.1893	122.448	41.7253	65.0125	58.6966	0.894237	6.25902	0.00588	0.0604	Gnb4
ENSMUSG00000048874_Phf3	62.4597	55.4579	63.9906	108.265	114.642	92.8422	-0.691587	6.36472	0.0059	0.0605	Phf3
ENSMUSG00000030641_Ddias	32.5601	50.0052	24.658	0.790252	4.21208	14.9563	2.48709	4.46562	0.00592	0.0607	Ddias
ENSMUSG00000025612_Bach1	13.9362	6.64962	14.0731	30.6618	29.8508	29.4894	-1.27446	4.37381	0.00593	0.0608	Bach1
ENSMUSG00000049436_Upk1b	0	0	0	0	8.79042	4.79732	-7.96518	1.29149	0.00594	0.0608	Upk1b
ENSMUSG00000060671_Atp8b2	15.5832	8.37853	13.1109	29.3974	36.4436	26.2442	-1.20931	4.42307	0.00595	0.0609	Atp8b2
ENSMUSG00000027589_Pcmtd2	43.8358	44.5525	60.1416	97.5172	75.6342	113.019	-0.846778	6.17284	0.00597	0.061	Pcmtd2
ENSMUSG00000066406_Akap13	190.546	186.455	175.132	341.231	352.899	233.94	-0.642906	7.93267	0.00597	0.061	Akap13
ENSMUSG00000037416_Dmxl1	27.3657	26.5985	34.8821	78.393	65.1956	43.1759	-0.959833	5.50828	0.00597	0.061	Dmxl1
ENSMUSG00000058748_Zfp958	30.153	35.509	31.033	63.2202	71.6053	51.7828	-0.842794	5.5526	0.00597	0.061	Zfp958
ENSMUSG00000037851_Iars	100.088	154.67	103.925	40.777	94.3139	49.2431	1.06471	6.52217	0.00598	0.061	Iars
ENSMUSG00000027775_Mfsd1	108.449	93.8927	101.158	79.3413	64.2799	44.1635	0.8011	6.36994	0.00599	0.061	Mfsd1
ENSMUSG00000075028_Prdm11	7.47489	3.72379	3.00708	10.5894	46.6991	10.7234	-2.15446	3.76353	0.00599	0.061	Prdm11
ENSMUSG00000004285_Atp6v1f	343.592	255.878	332.583	488.534	650.674	449.114	-0.666426	8.70147	0.006	0.0611	Atp6v1f
ENSMUSG00000024240_Epc1	24.9585	21.5448	20.3278	39.9868	57.8703	41.7649	-0.961615	5.09815	0.00601	0.0611	Epc1
ENSMUSG00000028010_Gar1	63.8533	75.2737	54.1274	41.7253	38.0918	38.3785	0.809747	5.71839	0.00601	0.0611	Gar1
ENSMUSG00000028669_Pithd1	101.735	92.6957	102.962	68.1198	32.2315	64.7638	0.946282	6.28989	0.00601	0.0611	Pithd1
ENSMUSG00000109634_Gm45474	0	0	0	0.948303	2.38074	0.56439	-6.15066	-0.182528	0.00601	0.0611	Gm45474
ENSMUSG00000029167_Ppargc1a	0.506772	0	0.120283	2.52881	2.93014	3.80964	-3.6931	0.905246	0.00602	0.0611	Ppargc1a
ENSMUSG00000030008_Pradc1	54.2246	59.5806	57.7359	24.0237	39.0075	34.2867	0.916322	5.51158	0.00603	0.0611	Pradc1
ENSMUSG00000042202_Slc35e2	5.70119	14.6292	7.93869	27.0266	39.9231	19.6126	-1.50218	4.2502	0.00603	0.0611	Slc35e2
ENSMUSG00000084353_Gm15452	2.53386	2.39386	1.56368	0.15805	0	0.282195	3.75522	0.574253	0.00603	0.0611	Gm15452
ENSMUSG00000020380_Rad50	170.022	231.806	188.484	110.793	91.9331	156.336	0.811758	7.32539	0.00605	0.0612	Rad50
ENSMUSG00000042046_Dstyk	10.6422	7.84656	10.8255	19.4402	38.6412	21.729	-1.33955	4.18234	0.00605	0.0612	Dstyk
ENSMUSG00000053063_Clec12a	2.40717	1.19693	1.08255	4.10931	9.15669	12.5577	-2.36969	2.39751	0.00605	0.0612	Clec12a
ENSMUSG00000063445_Nmral1	105.282	121.954	127.5	31.6101	46.1497	91.0079	1.15686	6.47712	0.00604	0.0612	Nmral1
ENSMUSG00000062070_Pgk1	182.691	192.041	187.882	114.271	133.504	142.085	0.627225	7.32484	0.00606	0.0613	Pgk1
ENSMUSG00000070327_Rnf213	65.2469	48.1433	57.3751	119.96	172.878	70.6899	-0.981398	6.45745	0.00607	0.0613	Rnf213
ENSMUSG00000037035_Inhbb	1.52032	1.99489	0.360849	0	0	0	6.2539	-0.0576784	0.00609	0.0614	Inhbb
ENSMUSG00000057058_Skap1	1.64701	1.59591	1.08255	0	0.183134	0	4.41041	0.0974212	0.0061	0.0615	Skap1
ENSMUSG00000116223_Gm41396	1.39362	0.398977	1.56368	0	0	0	6.05774	-0.187856	0.0061	0.0615	Gm41396
ENSMUSG00000032038_St3gal4	61.1928	59.0487	70.967	37.9321	36.0773	43.0348	0.806664	5.70588	0.00611	0.0615	St3gal4
ENSMUSG00000050530_Fam171a1	21.9179	18.6189	28.9882	84.0829	58.6028	31.0415	-1.204	5.3217	0.00611	0.0615	Fam171a1
ENSMUSG00000014551_Mrps25	120.485	110.384	126.658	85.1892	64.2799	85.9284	0.701763	6.64309	0.00613	0.0616	Mrps25
ENSMUSG00000022035_Ccdc25	67.6541	84.5832	68.6817	36.6677	56.9546	37.2498	0.859536	5.89446	0.00613	0.0616	Ccdc25
ENSMUSG00000022749_Tbc1d23	42.4422	40.5627	33.7996	99.2557	71.9715	57.2856	-0.861248	5.833	0.00612	0.0616	Tbc1d23
ENSMUSG00000032735_Ablim3	0.760158	1.59591	0.601416	0	0	0	5.87488	-0.315387	0.00615	0.0617	Ablim3
ENSMUSG00000031755_Bbs2	5.19442	1.7289	5.77359	24.6559	13.3688	12.2755	-1.87079	3.393	0.00615	0.0617	Bbs2
ENSMUSG00000021391_Cenpp	45.2294	41.8926	35.1227	3.00296	0	11.2878	3.15473	4.56886	0.00618	0.0618	Cenpp
ENSMUSG00000024095_Hnrnpll	84.1242	88.307	82.9954	42.6736	36.2605	66.5981	0.90207	6.08661	0.00618	0.0618	Hnrnpll
ENSMUSG00000024608_Rps14	1596.08	1201.45	1535.53	2459.58	2766.42	1914.27	-0.616385	10.887	0.00617	0.0618	Rps14
ENSMUSG00000027776_Il12a	101.354	89.6369	107.172	50.102	54.3907	76.8982	0.810074	6.34186	0.00618	0.0618	Il12a
ENSMUSG00000037363_Letm2	17.737	12.6343	9.50237	21.4949	35.1617	53.0527	-1.37673	4.64086	0.00618	0.0618	Letm2
ENSMUSG00000039116_Adgrg6	3.6741	3.98977	12.5094	0	1.0988	0	4.30366	1.99538	0.00622	0.0622	Adgrg6
ENSMUSG00000031652_N4bp1	21.6645	23.6727	17.0802	57.8465	54.3907	29.7716	-1.07602	5.07649	0.00622	0.0622	N4bp1
ENSMUSG00000050737_Ptges	1.26693	1.59591	6.01416	20.2305	8.42415	17.6372	-2.26286	3.21311	0.00622	0.0622	Ptges
ENSMUSG00000015095_Fbxw5	45.1027	57.1868	33.1981	12.644	22.8917	27.2318	1.19912	5.08038	0.00623	0.0622	Fbxw5
ENSMUSG00000047361_Gm973	8.61513	4.38875	2.52595	25.6042	18.8628	12.5577	-1.77252	3.59034	0.00625	0.0624	Gm973
ENSMUSG00000031696_Vps35	268.843	314.527	316.465	204.359	199.616	230.977	0.602881	8.01213	0.00626	0.0624	Vps35
ENSMUSG00000034379_Wdr5b	42.8223	18.353	29.2288	10.5894	15.2001	13.2632	1.30467	4.46865	0.00626	0.0624	Wdr5b
ENSMUSG00000055725_Paqr3	0.253386	1.32992	3.84906	0	0	0	6.75894	0.321924	0.00627	0.0625	Paqr3
ENSMUSG00000042323_Pbrm1	371.464	331.949	240.807	152.361	264.445	151.962	0.831699	7.9905	0.00628	0.0625	Pbrm1
ENSMUSG00000028452_Vcp	320.153	409.75	366.382	161.37	179.654	304.63	0.855096	8.2019	0.0063	0.0627	Vcp
ENSMUSG00000027613_Eif6	279.865	302.425	271.84	195.825	165.187	228.014	0.633078	7.92353	0.00636	0.0633	Eif6
ENSMUSG00000021466_Ptch1	9.1219	12.9003	14.3137	38.5643	53.2919	16.0851	-1.4516	4.57162	0.00637	0.0633	Ptch1
ENSMUSG00000056529_Ptafr	1.9004	1.19693	0.360849	7.42837	17.0314	2.82195	-2.85737	2.37591	0.00637	0.0633	Ptafr
ENSMUSG00000005802_Slc30a4	7.98166	14.7622	5.53302	14.6987	57.8703	29.9127	-1.75735	4.43676	0.00638	0.0634	Slc30a4
ENSMUSG00000024883_Rin1	1.01354	1.86189	0.481133	0	0	0	6.05236	-0.197686	0.00639	0.0634	Rin1
ENSMUSG00000045519_Zfp560	43.5824	41.2277	33.1981	80.2896	62.998	75.9105	-0.794977	5.80494	0.0064	0.0634	Zfp560
ENSMUSG00000052852_Reep1	0	4.38875	8.17925	0	0	0	7.96159	1.32198	0.0064	0.0635	Reep1
ENSMUSG00000001227_Sema6b	3.04063	1.59591	0.721699	0	0	0.141098	4.77731	0.31073	0.00643	0.0636	Sema6b
ENSMUSG00000009378_Slc16a12	7.60158	5.58568	3.36793	14.2245	11.7206	36.8265	-1.84516	3.73959	0.00644	0.0636	Slc16a12
ENSMUSG00000020143_Dock2	83.8708	117.565	86.3633	174.488	212.435	135.595	-0.753689	7.06428	0.00643	0.0636	Dock2
ENSMUSG00000022404_Slc25a17	155.579	124.481	147.587	119.486	67.3932	80.8489	0.779616	6.87071	0.00644	0.0636	Slc25a17
ENSMUSG00000025997_Ikzf2	51.6908	68.2251	38.4906	114.745	155.114	71.5365	-0.999739	6.36196	0.00644	0.0636	Ikzf2
ENSMUSG00000030275_Etnk1	102.241	88.174	83.3562	188.712	253.64	107.516	-0.897727	7.08149	0.00642	0.0636	Etnk1
ENSMUSG00000030930_Chst15	11.9091	5.58568	9.62265	33.8228	35.1617	14.1098	-1.50255	4.18574	0.00643	0.0636	Chst15
ENSMUSG00000032766_Gng11	184.845	110.65	144.34	306.144	302.537	197.254	-0.769084	7.68065	0.00644	0.0636	Gng11
ENSMUSG00000013155_Enkd1	21.4111	33.9131	18.5236	6.95422	2.01447	0	3.1666	3.85463	0.00646	0.0637	Enkd1
ENSMUSG00000031774_Fam192a	156.466	131.397	124.613	80.1316	91.9331	103.283	0.677833	6.85587	0.0065	0.0641	Fam192a
ENSMUSG00000083220_Gm12919	2.02709	2.52686	0.962265	0.15805	0	0.141098	4.02207	0.372966	0.00651	0.0641	Gm12919
ENSMUSG00000041506_Rrp9	69.8079	119.826	76.7406	50.7342	36.6267	59.9665	0.951337	6.13192	0.00652	0.0642	Rrp9
ENSMUSG00000020743_Mif4gd	78.2963	60.2456	62.3067	43.1478	43.4027	39.7895	0.768571	5.78726	0.00653	0.0642	Mif4gd
ENSMUSG00000009145_Dqx1	11.7825	1.86189	0.360849	0.15805	0	0.282195	4.85151	1.46386	0.00656	0.0644	Dqx1
ENSMUSG00000037855_Zfp365	0.380079	0.53197	5.89387	0	0	0	7.08369	0.581081	0.00656	0.0644	Zfp365
ENSMUSG00000029171_Pgm2	74.6222	85.3812	89.8515	31.452	22.8917	63.9172	1.16507	5.97063	0.00658	0.0645	Pgm2
ENSMUSG00000032193_Ldlr	26.7322	28.8594	24.1769	66.8554	76.733	34.2867	-1.04564	5.4084	0.00657	0.0645	Ldlr
ENSMUSG00000047215_Rpl9	773.208	599.929	700.048	1160.09	1336.33	906.129	-0.610878	9.82	0.00658	0.0645	Rpl9
ENSMUSG00000009291_Pttg1ip	322.054	302.957	295.175	145.565	150.17	261.313	0.813517	7.96216	0.00659	0.0646	Pttg1ip
ENSMUSG00000023044_Csad	42.8223	46.0154	27.3043	79.6574	117.206	55.5925	-1.01458	5.92434	0.0066	0.0647	Csad
ENSMUSG00000074121_Ntf5	1.14024	0	2.40566	10.5894	5.67715	21.1646	-3.28703	2.80353	0.00662	0.0648	Ntf5
ENSMUSG00000039067_Psmd7	397.183	417.729	429.29	273.111	203.462	339.481	0.704458	8.43887	0.00665	0.065	Psmd7
ENSMUSG00000045658_Pid1	0.253386	2.39386	1.80425	0	0	0	6.46814	0.0977303	0.00665	0.065	Pid1
ENSMUSG00000023039_Krt7	2.91394	0.930947	3.96934	19.5983	10.0724	8.18366	-2.15253	2.93777	0.00665	0.065	Krt7
ENSMUSG00000067818_Myl9	0.506772	1.19693	0.962265	0	0	0	5.73372	-0.404498	0.0067	0.0655	Myl9
ENSMUSG00000045098_Kmt5b	29.5195	29.1253	29.5896	106.842	81.4945	31.8881	-1.20237	5.66016	0.00671	0.0655	Kmt5b
ENSMUSG00000000759_Tubgcp3	78.6764	77.8006	60.2618	55.7918	40.1063	35.5566	0.825951	5.87603	0.00673	0.0657	Tubgcp3
ENSMUSG00000030671_Pde3b	14.5697	7.71356	11.1863	17.0695	84.2415	23.7044	-1.79674	4.70479	0.00674	0.0657	Pde3b
ENSMUSG00000021072_Tmx1	213.731	202.282	199.309	138.926	82.4102	156.759	0.797711	7.38816	0.00678	0.0661	Tmx1
ENSMUSG00000063450_Syne2	13.6829	11.9693	10.7052	36.3516	19.229	35.2744	-1.22461	4.40524	0.00684	0.0666	Syne2
ENSMUSG00000039671_Zmynd8	45.1027	21.9438	40.1746	66.8554	82.9596	73.5118	-0.959826	5.77384	0.00685	0.0666	Zmynd8
ENSMUSG00000034674_Tdg	23.5649	34.0461	34.8821	14.2245	7.87475	18.0605	1.29669	4.51085	0.00685	0.0666	Tdg
ENSMUSG00000031539_Ap3m2	3.80079	2.39386	3.00708	25.9203	15.9326	3.80964	-2.18415	3.18403	0.00686	0.0667	Ap3m2
ENSMUSG00000063439_B9d2	115.417	100.276	127.26	82.9765	67.7595	78.4503	0.682311	6.59101	0.00686	0.0667	B9d2
ENSMUSG00000074797_Itpa	80.3234	101.074	88.5284	32.5584	47.981	67.8679	0.95369	6.14965	0.00687	0.0668	Itpa
ENSMUSG00000037012_Hk1	154.059	227.284	145.903	99.5718	85.3403	133.337	0.823207	7.15782	0.00689	0.0669	Hk1
ENSMUSG00000060121_Gemin2	93.2461	78.9975	77.1015	54.8435	33.5135	58.4144	0.858871	6.06529	0.00689	0.0669	Gemin2
ENSMUSG00000032171_Pin1	175.47	179.008	162.503	102.733	109.514	137.711	0.658038	7.19011	0.0069	0.0669	Pin1
ENSMUSG00000039509_Nup133	41.4286	62.2405	61.8255	12.486	19.5953	38.0964	1.32329	5.3351	0.00691	0.067	Nup133
ENSMUSG00000018974_Sart3	32.5601	41.2277	35.7241	24.972	14.6507	17.2139	1.05046	4.82454	0.00692	0.067	Sart3
ENSMUSG00000034252_Senp6	97.8071	91.3658	80.4694	149.2	164.637	133.196	-0.62756	6.89025	0.00693	0.067	Senp6
ENSMUSG00000107205_Gm42576	2.15378	1.99489	2.64623	12.0118	29.3014	2.25756	-2.55083	3.06211	0.00693	0.067	Gm42576
ENSMUSG00000110773_Gm39326	0.253386	0.398977	0.360849	2.21271	2.01447	5.50281	-3.11883	1.0247	0.00695	0.0672	Gm39326
ENSMUSG00000027331_Knstrn	136.448	192.041	153.361	24.6559	12.27	101.026	1.87706	6.73106	0.00696	0.0672	Knstrn
ENSMUSG00000112090_Gm48231	0.253386	0	0	1.5805	4.76148	1.69317	-4.63448	0.664893	0.00696	0.0672	Gm48231
ENSMUSG00000035142_Nubpl	27.4924	21.0128	36.8066	13.1182	16.1158	10.8645	1.19647	4.42476	0.00699	0.0674	Nubpl
ENSMUSG00000050029_Rap2c	22.6781	25.4016	15.276	42.5156	80.5788	33.5812	-1.2003	5.18188	0.00699	0.0674	Rap2c
ENSMUSG00000052397_Ezr	65.627	85.1152	71.6887	27.1847	31.8653	57.1445	1.02501	5.84777	0.00702	0.0677	Ezr
ENSMUSG00000108633_Gm44694	7.22151	2.39386	8.05897	28.4491	39.74	8.04256	-1.98805	3.94912	0.00702	0.0677	Gm44694
ENSMUSG00000030127_Cops7a	180.791	262.66	231.786	149.358	73.0704	156.901	0.930972	7.47801	0.00703	0.0677	Cops7a
ENSMUSG00000020717_Pecam1	64.3601	38.8338	41.7382	33.3487	15.7495	22.4345	1.11739	5.19831	0.00704	0.0678	Pecam1
ENSMUSG00000029469_Ift81	15.7099	7.44758	8.90095	28.4491	20.6941	38.6607	-1.36512	4.32113	0.00705	0.0678	Ift81
ENSMUSG00000026222_Sp100	139.489	118.496	147.347	246.401	207.857	207.413	-0.603893	7.46436	0.00707	0.068	Sp100
ENSMUSG00000035960_Apex1	115.797	125.013	136.281	90.721	65.745	91.4312	0.704963	6.71968	0.00707	0.068	Apex1
ENSMUSG00000039187_Fanci	11.7825	22.2097	11.066	0.316101	5.12774	0.282195	3.0933	3.16947	0.00708	0.068	Fanci
ENSMUSG00000022878_Adipoq	7.47489	16.0921	42.3397	0	3.29641	0	4.44289	3.62164	0.0071	0.0681	Adipoq
ENSMUSG00000031068_Glrx3	260.354	303.888	284.71	181.284	172.146	230.271	0.637473	7.91407	0.0071	0.0681	Glrx3
ENSMUSG00000096054_Syne1	9.62867	11.1714	12.75	64.6427	12.8194	34.4278	-1.62634	4.58475	0.0071	0.0681	Syne1
ENSMUSG00000013787_Ehmt2	32.3067	41.8926	36.5661	107.948	84.2415	45.9978	-0.990142	5.84404	0.00714	0.0682	Ehmt2
ENSMUSG00000024525_Impa2	104.268	122.087	115.712	61.0075	81.1282	81.4133	0.712112	6.57679	0.00714	0.0682	Impa2
ENSMUSG00000025139_Tollip	43.7091	56.6548	53.4057	28.133	13.9182	33.1579	1.12589	5.28665	0.00713	0.0682	Tollip
ENSMUSG00000028438_Kif24	12.5426	9.70845	10.5849	3.47711	0.915669	4.09183	2.02767	2.87506	0.00714	0.0682	Kif24
ENSMUSG00000034042_Gpbp1l1	25.7187	27.3964	29.7099	83.4507	59.8847	37.3909	-1.01192	5.44132	0.00714	0.0682	Gpbp1l1
ENSMUSG00000039735_Fnbp1l	42.3155	26.0665	28.1463	95.4625	69.5908	45.4334	-1.0172	5.65897	0.00713	0.0682	Fnbp1l
ENSMUSG00000059552_Trp53	282.526	339.397	282.786	191.715	125.263	240.007	0.794699	7.94576	0.00713	0.0682	Trp53
ENSMUSG00000064363_mt-Nd4	728.232	520.267	679.359	1070	1411.23	852.088	-0.685851	9.76097	0.00714	0.0682	mt-Nd4
ENSMUSG00000027770_Dhx36	78.2963	80.4604	76.8609	126.915	132.406	127.693	-0.615042	6.68994	0.00721	0.0688	Dhx36
ENSMUSG00000041571_Selenow	365.129	265.054	291.446	438.274	726.308	471.689	-0.728458	8.72202	0.00722	0.0689	Selenow
ENSMUSG00000041491_Cep78	35.3474	56.5218	53.8868	14.0665	12.27	34.0045	1.35711	5.14379	0.00726	0.0691	Cep78
ENSMUSG00000036112_Metap2	354.994	415.601	387.552	262.206	235.876	312.108	0.613488	8.37112	0.00727	0.0693	Metap2
ENSMUSG00000002102_Psmc3	369.69	391.663	367.104	235.337	220.31	315.494	0.64443	8.32066	0.00729	0.0694	Psmc3
ENSMUSG00000005299_Letm1	74.3688	101.739	70.0048	8.37668	28.3857	50.0896	1.58192	5.83246	0.00734	0.0698	Letm1
ENSMUSG00000028643_Svbp	53.3378	37.2379	40.2948	77.6028	119.22	64.6227	-0.89489	6.01721	0.00736	0.07	Svbp
ENSMUSG00000018474_Chd3	15.7099	13.1663	11.6675	36.1936	28.5689	26.9496	-1.0747	4.4583	0.00737	0.07	Chd3
ENSMUSG00000067713_Prkag1	81.9704	72.7469	69.4034	46.3088	19.7784	48.9609	1.05514	5.84599	0.0074	0.0703	Prkag1
ENSMUSG00000026463_Atp2b4	77.1561	38.1688	57.1345	166.901	137.717	74.4995	-1.02788	6.50003	0.00741	0.0703	Atp2b4
ENSMUSG00000078521_Aunip	14.8231	24.4706	31.7547	0	0	4.09183	4.14746	3.73419	0.00741	0.0703	Aunip
ENSMUSG00000108825_Gm45838	1.39362	2.39386	0.841982	0	0.183134	0	4.5045	0.165665	0.00744	0.0705	Gm45838
ENSMUSG00000039234_Sec24d	19.384	32.8491	23.2146	8.06058	14.4676	3.10415	1.67621	4.12328	0.00747	0.0708	Sec24d
ENSMUSG00000039264_Gimap3	2.15378	2.52686	0	31.452	14.1013	4.93842	-3.30618	3.18068	0.00747	0.0708	Gimap3
ENSMUSG00000031730_Dhodh	46.7497	98.8134	63.7501	22.6012	34.246	44.869	1.13506	5.72787	0.00748	0.0708	Dhodh
ENSMUSG00000022436_Sh3bp1	10.8956	11.0384	9.2618	28.291	34.246	17.0728	-1.24149	4.20096	0.0075	0.0709	Sh3bp1
ENSMUSG00000031765_Mt1	38.1346	34.711	66.276	16.2792	19.229	29.6305	1.18857	5.12676	0.00749	0.0709	Mt1
ENSMUSG00000038957_Edc3	54.0979	57.9847	50.8798	28.291	22.7086	39.5073	0.939811	5.42834	0.0075	0.0709	Edc3
ENSMUSG00000026547_Tagln2	888.752	910.466	925.699	666.973	563.686	741.468	0.564927	9.6236	0.00751	0.0709	Tagln2
ENSMUSG00000030386_Zfp606	9.50198	11.9693	19.4859	44.0961	41.5714	22.5756	-1.28396	4.62492	0.00751	0.0709	Zfp606
ENSMUSG00000075415_Fnbp1	65.1202	61.3095	61.7052	129.601	161.89	75.6283	-0.854965	6.51546	0.00751	0.0709	Fnbp1
ENSMUSG00000044320_1700001O22Rik	0.760158	1.59591	2.40566	0	0.183134	0	4.55531	0.206159	0.00756	0.0713	1700001O22Rik
ENSMUSG00000079293_Clec7a	1.14024	3.72379	2.04481	14.2245	5.67715	12.6988	-2.12931	2.74909	0.00757	0.0713	Clec7a
ENSMUSG00000028345_Tex10	106.929	102.138	93.3397	62.746	70.8727	70.831	0.662851	6.41618	0.00758	0.0714	Tex10
ENSMUSG00000061286_Exosc5	195.234	206.005	212.54	160.421	143.76	140.533	0.567969	7.47413	0.00759	0.0715	Exosc5
ENSMUSG00000005107_Slc2a9	1.7737	0.664962	2.52595	0.15805	0	0	4.66405	0.244168	0.00761	0.0716	Slc2a9
ENSMUSG00000031787_Katnb1	21.0311	37.3709	31.3939	13.1182	18.3134	8.74805	1.27323	4.47699	0.00762	0.0716	Katnb1
ENSMUSG00000034610_Tut4	121.752	89.6369	103.323	170.536	182.035	166.495	-0.622112	7.10903	0.00762	0.0716	Tut4
ENSMUSG00000041460_Cacna2d4	0	0	0	6.32202	5.86028	0	-7.77355	1.12163	0.00763	0.0717	Cacna2d4
ENSMUSG00000031789_Cngb1	22.4247	14.7622	15.0354	58.6367	32.0484	32.3113	-1.13066	4.85574	0.00764	0.0717	Cngb1
ENSMUSG00000039252_Lgi2	2.40717	1.99489	1.68396	0.316101	0	0	4.15235	0.482614	0.00772	0.0724	Lgi2
ENSMUSG00000032596_Uba7	211.831	227.683	180.064	341.231	293.38	375.884	-0.608339	8.07733	0.00775	0.0727	Uba7
ENSMUSG00000021965_Ska3	54.6047	80.9924	51.1203	11.8538	0	12.5577	3.02387	5.19	0.00777	0.0729	Ska3
ENSMUSG00000049588_Ccdc69	64.4868	72.0819	58.8184	105.578	104.569	127.552	-0.692575	6.46736	0.00778	0.0729	Ccdc69
ENSMUSG00000025220_Oga	70.4414	66.3632	69.1628	157.418	103.471	104.271	-0.720277	6.56055	0.00779	0.073	Oga
ENSMUSG00000001419_Mef2d	15.0765	20.4808	16.9599	29.8715	37.1761	52.065	-1.08778	4.83986	0.00781	0.0731	Mef2d
ENSMUSG00000041268_Dmxl2	8.48844	9.44246	11.5472	40.9351	41.5714	11.1467	-1.54568	4.34111	0.00788	0.0737	Dmxl2
ENSMUSG00000026434_Nucks1	210.057	192.307	163.585	101.785	162.989	98.2039	0.742849	7.28705	0.00789	0.0738	Nucks1
ENSMUSG00000039478_Micu3	14.1896	9.57546	12.8703	28.6071	31.6821	24.8332	-1.11227	4.34094	0.0079	0.0738	Micu3
ENSMUSG00000040010_Slc7a5	12.796	40.0307	36.0849	2.05466	14.8338	5.9261	2.07109	4.27821	0.00791	0.0738	Slc7a5
ENSMUSG00000116395_Gm49499	5.06772	2.52686	2.64623	15.0148	10.988	10.3001	-1.72106	2.9732	0.00793	0.074	Gm49499
ENSMUSG00000016308_Ube2a	118.078	132.726	151.436	77.9189	97.0609	95.382	0.673703	6.82552	0.00794	0.074	Ube2a
ENSMUSG00000022102_Dok2	88.0517	119.294	98.993	18.0178	20.8772	74.9228	1.50471	6.16743	0.00794	0.074	Dok2
ENSMUSG00000000282_Mnt	7.22151	7.84656	7.21699	23.2334	29.1183	11.8522	-1.41214	3.84541	0.00799	0.0743	Mnt
ENSMUSG00000000861_Bcl11a	143.67	117.432	141.573	282.278	201.264	195.42	-0.648588	7.48132	0.00799	0.0743	Bcl11a
ENSMUSG00000033953_Ppp3r1	106.169	130.998	137.002	76.1803	77.4656	94.2532	0.692861	6.71411	0.00801	0.0743	Ppp3r1
ENSMUSG00000039100_Marchf6	55.1115	46.8133	62.4269	113.796	98.5259	81.5544	-0.731707	6.24428	0.008	0.0743	Marchf6
ENSMUSG00000039230_Tbcd	20.9044	28.5934	19.6061	14.8567	7.50848	6.34939	1.37686	4.0715	0.008	0.0743	Tbcd
ENSMUSG00000049232_Tigd2	34.7139	37.6369	41.3774	55.3177	84.6078	77.0393	-0.832267	5.77955	0.00801	0.0743	Tigd2
ENSMUSG00000050989_Selenon	31.2932	22.0767	22.8538	48.9957	71.239	40.495	-0.972731	5.29248	0.00801	0.0743	Selenon
ENSMUSG00000051319_Mtln	64.2334	40.8287	54.4883	90.721	122.15	85.0819	-0.799377	6.2414	0.00801	0.0743	Mtln
ENSMUSG00000064358_mt-Co3	97.0469	59.9796	88.7689	140.349	143.211	147.729	-0.712647	6.80888	0.008	0.0743	mt-Co3
ENSMUSG00000022329_Stk3	54.7314	67.9591	77.4623	37.2999	21.2435	46.5622	1.0245	5.69802	0.00805	0.0746	Stk3
ENSMUSG00000104002_Gm38336	0.380079	1.7289	0.962265	0	0	0	5.93509	-0.275963	0.00805	0.0746	Gm38336
ENSMUSG00000020946_Gosr2	65.3736	73.1459	79.9883	43.6219	20.6941	49.9485	1.03037	5.8208	0.00812	0.0751	Gosr2
ENSMUSG00000045312_Lhfpl2	17.2303	23.1407	25.7406	11.3796	6.04341	10.8645	1.32249	4.02639	0.00812	0.0751	Lhfpl2
ENSMUSG00000032698_Lmo2	858.726	926.957	862.069	1310.08	1414.34	1293.44	-0.500108	10.1085	0.00813	0.0752	Lmo2
ENSMUSG00000029394_Cdk2ap1	75.6358	66.3632	77.4623	42.9897	49.9955	49.3842	0.723373	5.93349	0.00816	0.0754	Cdk2ap1
ENSMUSG00000049539_H1f1	21.0311	20.6138	14.434	10.7474	5.86028	6.49049	1.3803	3.77196	0.00816	0.0754	H1f1
ENSMUSG00000074781_Ube2n	205.243	210.394	229.62	152.993	169.032	145.613	0.567532	7.5466	0.00818	0.0755	Ube2n
ENSMUSG00000020526_Znhit3	68.7943	85.1152	83.8373	42.0414	43.769	59.9665	0.801286	6.0213	0.00818	0.0755	Znhit3
ENSMUSG00000042462_Dctpp1	290.887	262.261	298.663	161.212	246.681	172.703	0.655015	7.91132	0.0082	0.0757	Dctpp1
ENSMUSG00000038648_Creb3l2	8.74182	11.1714	11.4269	24.1817	31.3159	20.7413	-1.17372	4.16437	0.00822	0.0758	Creb3l2
ENSMUSG00000026662_Sephs1	81.4636	130.067	87.085	37.7741	47.2485	75.3461	0.987381	6.28379	0.00825	0.076	Sephs1
ENSMUSG00000035847_Ids	10.5155	14.2302	10.7052	30.1876	45.6003	17.9194	-1.28985	4.41821	0.00825	0.076	Ids
ENSMUSG00000028228_Cpne3	59.7991	56.9208	47.0307	93.4078	121.784	80.1434	-0.747688	6.24664	0.00828	0.0762	Cpne3
ENSMUSG00000019795_Pcmt1	231.215	210.261	189.686	135.291	115.741	172.28	0.669904	7.47171	0.00829	0.0763	Pcmt1
ENSMUSG00000046057_Gm15428	0.380079	1.59591	0.962265	0	0	0	5.87238	-0.31685	0.00829	0.0763	Gm15428
ENSMUSG00000114584_Gm47694	0	0.132992	0.120283	0.316101	3.66267	4.65622	-4.74929	0.779909	0.00834	0.0767	Gm47694
ENSMUSG00000015522_Arnt	10.6422	12.2353	10.1038	29.5554	76.0005	12.1344	-1.71938	4.62791	0.00839	0.077	Arnt
ENSMUSG00000029319_Coq2	114.024	145.76	136.882	97.2011	93.7645	83.9531	0.633691	6.82068	0.0084	0.077	Coq2
ENSMUSG00000032679_Cd59a	34.9673	30.7213	38.8515	62.2719	56.2221	82.6832	-0.84866	5.66784	0.00839	0.077	Cd59a
ENSMUSG00000043168_4930426D05Rik	0.126693	0	0	1.5805	1.0988	1.41098	-4.45021	-0.0725039	0.0084	0.077	4930426D05Rik
ENSMUSG00000043991_Pura	71.9617	60.5116	53.1651	134.659	115.008	84.5175	-0.742895	6.42303	0.00839	0.077	Pura
ENSMUSG00000053560_Ier2	584.435	471.99	493.041	1222.68	534.567	1489	-0.97477	9.6302	0.0084	0.077	Ier2
ENSMUSG00000022912_Pros1	51.9442	31.3862	45.467	6.95422	0	11.0056	2.91742	4.66862	0.00841	0.077	Pros1
ENSMUSG00000028873_Cdca8	254.526	355.888	261.616	35.5614	0.183134	63.2117	3.2218	7.38452	0.00843	0.0771	Cdca8
ENSMUSG00000028906_Epb41	37.3745	41.8926	51.842	94.3561	106.401	57.9911	-0.8688	6.00847	0.00842	0.0771	Epb41
ENSMUSG00000071659_Hnrnpul2	29.1394	29.3913	32.3562	88.0341	93.2151	32.8757	-1.1204	5.64726	0.00842	0.0771	Hnrnpul2
ENSMUSG00000039001_Rps21	203.722	119.161	171.403	321.001	399.048	213.34	-0.811799	7.87641	0.00844	0.0772	Rps21
ENSMUSG00000028434_Epb41l4b	50.6772	58.3837	59.6604	131.182	144.309	65.1871	-0.900632	6.39024	0.00847	0.0773	Epb41l4b
ENSMUSG00000028175_Depdc1a	29.1394	20.3478	29.3491	4.74151	0	7.19598	2.79695	3.98667	0.00848	0.0774	Depdc1a
ENSMUSG00000059142_Zfp945	37.2478	49.2072	50.3986	139.084	63.5474	82.8243	-0.950923	6.12293	0.00848	0.0774	Zfp945
ENSMUSG00000007827_Ankrd26	46.8764	62.5065	43.4222	24.6559	30.5833	32.3113	0.900341	5.35059	0.0085	0.0775	Ankrd26
ENSMUSG00000086914_Gm16124	11.149	8.37853	9.2618	21.3368	25.2725	22.5756	-1.16425	4.03319	0.0085	0.0775	Gm16124
ENSMUSG00000070315_4930581F22Rik	15.7099	11.8363	5.29246	45.6766	48.7136	14.392	-1.61814	4.53802	0.00852	0.0776	4930581F22Rik
ENSMUSG00000009739_Pou6f1	2.91394	0.930947	0.120283	18.9661	8.79042	5.07951	-2.934	2.62345	0.00854	0.0777	Pou6f1
ENSMUSG00000045763_Basp1	15.7099	11.8363	9.86322	38.7224	27.2869	23.4222	-1.15279	4.39504	0.00854	0.0777	Basp1
ENSMUSG00000021792_Prxl2a	78.423	83.2533	78.5449	174.488	105.302	142.509	-0.711654	6.77681	0.00855	0.0778	Prxl2a
ENSMUSG00000028936_Rpl22	268.209	175.949	205.444	362.252	448.678	301.667	-0.674633	8.18394	0.00856	0.0778	Rpl22
ENSMUSG00000024844_Banf1	763.706	662.834	758.987	459.137	622.655	493.559	0.573054	9.30157	0.00856	0.0778	Banf1
ENSMUSG00000000031_H19	0	0	0	7.58642	4.21208	0	-7.72503	1.08227	0.00857	0.0779	H19
ENSMUSG00000025157_Zdhhc16	37.8812	63.4374	45.8279	22.2851	5.49401	26.5263	1.52988	5.10996	0.00859	0.0779	Zdhhc16
ENSMUSG00000039304_Tnfsf10	20.651	14.6292	17.6816	66.8554	23.4411	42.4704	-1.22194	4.94048	0.00859	0.0779	Tnfsf10
ENSMUSG00000039501_Znfx1	2.28048	13.8312	10.9458	40.619	66.8438	13.8276	-2.03772	4.60244	0.00861	0.0781	Znfx1
ENSMUSG00000019132_BC005537	122.639	65.0333	83.7171	212.894	283.125	105.4	-1.04088	7.16067	0.00864	0.0783	BC005537
ENSMUSG00000020279_Il9r	0	0	0	3.00296	0.183134	1.83427	-6.53044	0.115157	0.00865	0.0784	Il9r
ENSMUSG00000028081_Rps3a1	1284.92	991.592	1218.59	1826.75	2065.38	1602.59	-0.550319	10.5373	0.00866	0.0784	Rps3a1
ENSMUSG00000028771_Ptpn12	46.8764	37.6369	44.8656	102.417	82.7764	58.8377	-0.806972	5.94635	0.00869	0.0786	Ptpn12
ENSMUSG00000027339_Rassf2	13.5562	24.8696	15.9977	32.4004	66.2944	35.5566	-1.1962	4.96603	0.00873	0.0788	Rassf2
ENSMUSG00000028134_Ptbp2	61.5728	49.4732	41.8585	92.1434	110.796	75.9105	-0.764938	6.15741	0.00872	0.0788	Ptbp2
ENSMUSG00000038056_Kmt2c	90.0788	48.6752	47.0307	146.671	125.813	95.5231	-0.885258	6.5107	0.00873	0.0788	Kmt2c
ENSMUSG00000049100_Pcdh10	0	0	0	5.21567	0.366267	0.56439	-6.79397	0.314272	0.00873	0.0788	Pcdh10
ENSMUSG00000003824_Syce2	197.261	165.709	225.29	108.265	166.652	107.94	0.723634	7.35253	0.00873	0.0788	Syce2
ENSMUSG00000039048_Foxred1	52.7043	95.4886	64.8326	49.944	10.2555	23.2811	1.46294	5.65788	0.00874	0.0788	Foxred1
ENSMUSG00000038886_Man2a2	30.0263	27.2635	19.4859	59.585	69.9571	35.9799	-1.00168	5.32161	0.00875	0.0789	Man2a2
ENSMUSG00000026849_Tor1a	113.77	102.803	118.84	63.3782	32.7809	84.3764	0.985174	6.45	0.00876	0.0789	Tor1a
ENSMUSG00000021250_Fos	1087.41	964.195	1196.7	2260.91	1240.73	2428.15	-0.770658	10.5681	0.0088	0.0792	Fos
ENSMUSG00000100680_1810044D09Rik	5.19442	4.78773	4.33019	15.1728	13.3688	13.1221	-1.43738	3.23835	0.0088	0.0792	1810044D09Rik
ENSMUSG00000020893_Per1	15.3299	3.5908	7.57784	31.9262	28.0195	23.2811	-1.55217	4.18338	0.00882	0.0793	Per1
ENSMUSG00000021957_Tkt	243.377	299.898	194.017	154.257	170.681	177.783	0.650296	7.7041	0.00882	0.0793	Tkt
ENSMUSG00000020941_Map3k14	8.99521	3.05883	6.25472	38.0902	27.4701	7.61927	-1.88013	3.91038	0.00883	0.0793	Map3k14
ENSMUSG00000113662_Gm35558	1.14024	1.99489	3.24764	0	0	0.282195	4.26238	0.5422	0.00884	0.0794	Gm35558
ENSMUSG00000041444_Arhgap32	3.16733	5.98466	12.1486	33.9809	19.7784	19.0482	-1.65192	3.96633	0.00886	0.0796	Arhgap32
ENSMUSG00000033880_Lgals3bp	281.132	358.282	304.076	202.147	121.051	248.755	0.81765	7.99857	0.00887	0.0796	Lgals3bp
ENSMUSG00000039748_Exo1	76.2692	94.9566	121.245	18.4919	0.366267	29.6305	2.67818	5.87831	0.00889	0.0796	Exo1
ENSMUSG00000057841_Rpl32	1637.63	1087.61	1417.54	2322.87	2448.5	1921.75	-0.590146	10.8053	0.00889	0.0796	Rpl32
ENSMUSG00000051185_Fam174a	67.1473	58.5167	56.8939	106.526	89.003	121.908	-0.702329	6.37453	0.00892	0.0799	Fam174a
ENSMUSG00000020385_Clk4	212.464	169.698	216.389	358.3	253.457	487.351	-0.783533	8.13637	0.00894	0.08	Clk4
ENSMUSG00000030766_Arhgap17	33.8271	27.7954	26.5826	55.1596	67.0269	47.2677	-0.839091	5.4159	0.00895	0.0801	Arhgap17
ENSMUSG00000023959_Clic5	1.26693	1.7289	1.20283	5.21567	7.14221	6.63159	-2.06644	2.01904	0.00897	0.0802	Clic5
ENSMUSG00000018583_G3bp1	300.516	441.402	323.682	203.411	237.891	271.895	0.67718	8.22677	0.00902	0.0806	G3bp1
ENSMUSG00000015090_Ptgds	4.56095	0.930947	3.96934	0	0	0.423293	4.31735	1.00419	0.00903	0.0807	Ptgds
ENSMUSG00000066258_Trim12a	40.035	37.9029	34.7618	63.2202	57.504	103.566	-0.902963	5.80883	0.00909	0.0812	Trim12a
ENSMUSG00000036661_Dennd3	6.46135	2.79284	2.1651	12.3279	17.0314	11.8522	-1.75315	3.14511	0.0091	0.0812	Dennd3
ENSMUSG00000024661_Fth1	2390.7	1791.01	2302.7	3630.89	3290	3137.87	-0.531567	11.4178	0.0091	0.0812	Fth1
ENSMUSG00000083563_Gm13340	21.5378	19.2839	24.7783	46.941	47.4316	37.1087	-0.896445	5.03183	0.00911	0.0812	Gm13340
ENSMUSG00000035181_Heatr5a	76.6493	64.2354	59.901	129.759	114.642	97.3573	-0.664356	6.48767	0.00918	0.0818	Heatr5a
ENSMUSG00000044617_Zbtb39	1.14024	0.265985	0.240566	4.74151	6.95908	2.68085	-2.98756	1.50502	0.00918	0.0818	Zbtb39
ENSMUSG00000067873_Htatsf1	108.069	146.691	158.413	51.6825	80.9451	104.694	0.894072	6.7845	0.0092	0.0819	Htatsf1
ENSMUSG00000097729_2310015A10Rik	4.81434	3.32481	4.45048	28.291	13.1856	6.77268	-1.81573	3.33742	0.00921	0.0819	2310015A10Rik
ENSMUSG00000020733_Slc9a3r1	76.9027	93.7597	105.127	52.3147	38.2749	70.6899	0.869237	6.21094	0.00923	0.0821	Slc9a3r1
ENSMUSG00000022696_Sidt1	0	0	0	6.48007	4.57834	0	-7.63314	1.00008	0.00924	0.0821	Sidt1
ENSMUSG00000028634_Hivep3	22.298	14.4962	17.4411	51.2084	42.487	27.514	-1.05203	4.85833	0.00924	0.0821	Hivep3
ENSMUSG00000052707_Tnrc6a	37.3745	40.1637	45.2265	84.2409	96.8777	54.1815	-0.82818	5.88699	0.00926	0.0822	Tnrc6a
ENSMUSG00000026436_Elk4	52.4509	28.1944	29.1085	87.56	109.697	48.5376	-1.05834	5.86914	0.00926	0.0822	Elk4
ENSMUSG00000041199_Rpusd1	33.3203	35.243	28.6274	22.6012	13.735	14.1098	1.05021	4.65232	0.00928	0.0823	Rpusd1
ENSMUSG00000108957_Gm45235	1.64701	1.7289	0.240566	0	0	0	6.1529	-0.128201	0.00928	0.0823	Gm45235
ENSMUSG00000109715_Gm45606	4.68764	3.98977	1.4434	12.1699	10.988	14.392	-1.79809	3.01212	0.00929	0.0823	Gm45606
ENSMUSG00000024168_Tmem204	10.8956	4.38875	6.25472	0.474151	1.83134	0	3.33244	2.12753	0.00931	0.0825	Tmem204
ENSMUSG00000031578_Mak16	120.105	105.197	120.644	88.9824	81.6776	70.1255	0.626947	6.62447	0.00932	0.0825	Mak16
ENSMUSG00000068631_Gm7676	3.80079	1.7289	2.64623	12.8021	10.0724	7.76037	-1.79435	2.71858	0.00936	0.0828	Gm7676
ENSMUSG00000028108_Ecm1	22.5514	22.0767	24.1769	5.68982	15.017	3.52744	1.62008	4.00447	0.00937	0.0829	Ecm1
ENSMUSG00000033629_Hacd3	82.4772	148.287	111.863	75.7062	73.8029	65.4693	0.778508	6.55648	0.0094	0.083	Hacd3
ENSMUSG00000070814_Zswim9	4.30756	4.25576	5.77359	14.2245	17.3977	11.2878	-1.46924	3.26784	0.00939	0.083	Zswim9
ENSMUSG00000071350_Setdb2	26.0988	27.3964	38.25	14.6987	10.0724	18.9071	1.1649	4.53783	0.0094	0.083	Setdb2
ENSMUSG00000045664_Cdc42ep2	2.91394	1.7289	5.89387	0	0.549401	0	4.32328	1.14881	0.00941	0.083	Cdc42ep2
ENSMUSG00000000869_Il4	11.0223	1.06394	0.721699	23.0754	38.6412	20.3181	-2.59117	3.96342	0.00943	0.083	Il4
ENSMUSG00000020231_Dip2a	1.01354	0	0.841982	16.5953	4.39521	2.25756	-3.48599	2.09262	0.00944	0.083	Dip2a
ENSMUSG00000027399_Il1a	1.01354	0.132992	5.05189	0	0	0	6.94554	0.471209	0.00944	0.083	Il1a
ENSMUSG00000029434_Vps33a	39.0215	32.3172	41.7382	15.3309	17.0314	26.1031	1.04177	4.87214	0.00942	0.083	Vps33a
ENSMUSG00000034773_Hrob	20.2709	29.5243	18.1628	1.73856	0	7.19598	2.98076	3.75604	0.00944	0.083	Hrob
ENSMUSG00000030825_Hsd17b14	1.14024	0.265985	0.240566	6.00592	5.12774	2.82195	-2.94418	1.47175	0.00947	0.0833	Hsd17b14
ENSMUSG00000032458_Copb2	177.877	231.939	190.047	123.437	128.743	158.17	0.645193	7.41082	0.00948	0.0833	Copb2
ENSMUSG00000064330_Pde6h	0.506772	1.06394	1.56368	14.0665	1.6482	8.04256	-2.7884	2.21097	0.00948	0.0833	Pde6h
ENSMUSG00000020547_Bzw2	199.415	229.678	225.29	140.981	135.336	178.488	0.622144	7.54521	0.00949	0.0834	Bzw2
ENSMUSG00000100975_Gm28875	22.4247	31.1202	25.9812	59.7431	56.7715	41.4827	-0.881883	5.29843	0.00951	0.0835	Gm28875
ENSMUSG00000002129_Sf3a1	77.9162	112.911	76.6204	40.777	55.6726	63.3528	0.838239	6.17627	0.00952	0.0835	Sf3a1
ENSMUSG00000031591_Asah1	138.349	139.243	112.705	212.104	183.134	255.81	-0.642999	7.43195	0.00952	0.0835	Asah1
ENSMUSG00000031403_Dkc1	304.443	465.873	446.732	192.031	199.982	335.53	0.836601	8.36111	0.00956	0.0838	Dkc1
ENSMUSG00000034165_Ccnd3	246.798	433.023	255	170.695	130.025	238.596	0.88835	7.96068	0.00956	0.0838	Ccnd3
ENSMUSG00000029146_Snx17	134.675	154.271	151.196	100.678	110.613	102.437	0.590516	6.98674	0.00958	0.0838	Snx17
ENSMUSG00000109679_Gm45342	1.39362	0.930947	1.32311	0	0.183134	0	4.17088	-0.0677636	0.0096	0.084	Gm45342
ENSMUSG00000038126_Mphosph9	34.0804	29.3913	26.9434	12.1699	14.4676	19.1893	1.07017	4.54182	0.00962	0.0841	Mphosph9
ENSMUSG00000086316_Nbdy	130.24	97.7495	117.757	194.244	220.31	159.722	-0.628624	7.24902	0.00963	0.0842	Nbdy
ENSMUSG00000014791_Elmo3	1.14024	2.65985	2.76651	16.5953	2.74701	16.9317	-2.35674	2.86383	0.00964	0.0843	Elmo3
ENSMUSG00000025903_Lypla1	152.665	188.051	154.804	94.5142	62.998	134.466	0.85535	7.05685	0.00965	0.0843	Lypla1
ENSMUSG00000057147_Dph6	76.9027	92.5628	83.4765	47.099	59.3353	58.8377	0.713026	6.14239	0.00966	0.0843	Dph6
ENSMUSG00000000916_Nsun5	42.6956	74.8748	60.6227	17.0695	33.6966	37.532	1.10761	5.50566	0.00968	0.0844	Nsun5
ENSMUSG00000047671_Tctex1d4	1.39362	0.265985	1.68396	0	0	0	6.05298	-0.190303	0.00968	0.0844	Tctex1d4
ENSMUSG00000051950_B3glct	18.6239	26.9975	20.809	8.85083	13.735	7.19598	1.26631	4.04871	0.00969	0.0844	B3glct
ENSMUSG00000019471_Cdc37	420.241	409.085	412.812	289.549	206.575	343.008	0.661671	8.45201	0.00971	0.0844	Cdc37
ENSMUSG00000022323_Rida	114.784	91.4988	80.5897	159.315	159.509	153.373	-0.620598	6.9735	0.00971	0.0844	Rida
ENSMUSG00000034855_Cxcl10	0.126693	1.46292	0	253.513	0	2.68085	-7.15056	5.34865	0.0097	0.0844	Cxcl10
ENSMUSG00000066800_Rnasel	28.1259	37.3709	32.5967	50.5762	95.7789	56.2979	-0.941847	5.63838	0.00971	0.0844	Rnasel
ENSMUSG00000029596_Sdsl	146.964	154.803	171.163	84.399	76.0005	133.196	0.780376	7.01738	0.00971	0.0844	Sdsl
ENSMUSG00000113003_Gm47138	0.380079	0	0	8.69278	0.549401	4.23293	-4.87965	1.31956	0.00972	0.0845	Gm47138
ENSMUSG00000061950_Ppp4r1	44.0892	46.9463	35.0024	32.7165	15.3832	13.6865	1.13818	4.99531	0.00974	0.0846	Ppp4r1
ENSMUSG00000022961_Son	506.772	404.829	466.819	899.781	853.403	548.587	-0.632634	9.24478	0.00975	0.0846	Son
ENSMUSG00000031995_St14	12.1625	8.37853	13.592	4.58346	2.56387	0.423293	2.29222	2.886	0.00977	0.0848	St14
ENSMUSG00000035649_Zcchc7	98.4405	67.8262	93.8208	162.002	161.158	123.178	-0.674721	6.86752	0.00982	0.0851	Zcchc7
ENSMUSG00000107009_6720475M21Rik	0	0	0	10.2733	2.1976	0	-7.80089	1.15417	0.0099	0.0858	6720475M21Rik
ENSMUSG00000038545_Cul7	6.96812	6.51663	20.5684	47.7312	37.7255	22.1523	-1.53746	4.54688	0.00991	0.0859	Cul7
ENSMUSG00000025142_Aspscr1	68.541	86.4451	91.5355	34.9292	48.7136	61.6596	0.857419	6.05406	0.00993	0.086	Aspscr1
ENSMUSG00000039682_Lap3	133.788	165.443	160.097	63.3782	89.5524	124.025	0.822252	6.96077	0.00993	0.086	Lap3
ENSMUSG00000085069_Prdm16os	0	0	0	4.26736	0.183134	1.12878	-6.66563	0.216602	0.00994	0.086	Prdm16os
ENSMUSG00000039219_Arid4b	82.7306	107.724	111.262	242.608	131.673	180.041	-0.771273	7.14466	0.00996	0.086	Arid4b
ENSMUSG00000060063_Alox5ap	254.273	220.767	234.432	352.295	402.528	344.984	-0.5315	8.22691	0.00995	0.086	Alox5ap
ENSMUSG00000001588_Acap1	210.437	268.246	208.33	121.383	89.5524	192.175	0.8601	7.52571	0.00999	0.0862	Acap1
ENSMUSG00000031958_Ldhd	2.28048	1.32992	2.8868	6.32202	11.5374	8.74805	-1.92238	2.50486	0.00999	0.0862	Ldhd
ENSMUSG00000021572_Cep72	13.3028	25.6675	22.8538	0.15805	1.28194	7.61927	2.82422	3.64513	0.01	0.0863	Cep72
ENSMUSG00000043872_Zmym1	23.3115	19.9489	10.8255	6.79617	8.42415	6.77268	1.39343	3.71516	0.01	0.0863	Zmym1
ENSMUSG00000107411_Gm19040	0	0	0	0	4.02894	6.0672	-7.55516	0.938677	0.01	0.0863	Gm19040
ENSMUSG00000024800_Rpp30	120.739	105.995	114.87	60.3753	95.4127	67.7268	0.71322	6.57295	0.01	0.0864	Rpp30
ENSMUSG00000093424_6330562C20Rik	13.9362	10.3734	13.4717	27.6588	37.5424	22.5756	-1.10928	4.38362	0.01	0.0865	6330562C20Rik
ENSMUSG00000056167_Cnot10	55.9983	95.4886	53.1651	36.6677	21.6098	45.8567	1.06831	5.71391	0.0101	0.0866	Cnot10
ENSMUSG00000001930_Vwf	65.5003	56.1228	97.0685	53.4211	27.4701	39.9306	0.961198	5.8463	0.0101	0.0867	Vwf
ENSMUSG00000038521_C1s1	0.380079	0.664962	2.28538	0	0	0	6.05978	-0.186594	0.0101	0.0868	C1s1
ENSMUSG00000097863_1010001B22Rik	1.14024	0.398977	0.360849	7.11227	4.02894	2.96305	-2.7558	1.50773	0.0101	0.0868	1010001B22Rik
ENSMUSG00000046364_Rpl27a	216.012	143.632	184.394	324.32	352.349	241.841	-0.651822	7.91531	0.0101	0.0869	Rpl27a
ENSMUSG00000037652_Phc3	28.886	10.1074	21.1698	44.0961	75.8174	35.8388	-1.26915	5.1536	0.0101	0.087	Phc3
ENSMUSG00000007892_Rplp1	626.244	404.297	521.307	872.439	1134.15	677.127	-0.686964	9.4476	0.0101	0.087	Rplp1
ENSMUSG00000034463_Scara3	2.40717	0	8.05897	0	0	0	7.69278	1.09099	0.0102	0.0871	Scara3
[truncated: 15,144 more rows]

## Sheet: High v Mid SLAM-LKS
Row.names	SLAM-LKS_High_1	SLAM-LKS_High_2	SLAM-LKS_High_3	SLAM-LKS_Mid_1	SLAM-LKS_Mid_2	SLAM-LKS_Mid_3	logFC	logCPM	PValue	FDR
ENSMUSG00000037095_Lrg1	83.6174	116.102	103.925	0	0	0	12.5921	5.68399	4.86e-75	8.11e-71
ENSMUSG00000031517_Gpm6a	70.6947	56.6548	68.3208	0	0	0	11.9556	5.05162	2.25e-58	1.88e-54
ENSMUSG00000035459_Stab2	50.2972	28.4604	51.6015	0	0.293071	0	8.65081	4.47464	3.97e-32	2.21e-28
ENSMUSG00000062515_Fabp4	159.38	73.6778	205.684	0.26325	1.46535	1.40133	7.14529	6.2207	1.04e-31	4.36e-28
ENSMUSG00000019997_Ccn2	37.7545	14.2302	28.026	0	0	0	10.6625	3.77567	1.3e-21	4.34e-18
ENSMUSG00000022579_Gpihbp1	80.07	15.6931	35.8444	0	0	0	11.3747	4.47676	2.11e-20	5.04e-17
ENSMUSG00000025279_Dnase1l3	22.0446	14.4962	35.0024	0	0	0	10.5078	3.6243	1.97e-20	5.04e-17
ENSMUSG00000030249_Abcc9	25.4653	12.3683	22.8538	0	0	0	10.266	3.3882	3.66e-19	7.64e-16
ENSMUSG00000029306_Ibsp	20.5243	27.6624	110.54	0.131625	0	0	9.75739	4.76428	1.18e-17	2.19e-14
ENSMUSG00000035186_Ubd	13.3028	17.555	22.3727	0	0	0.140133	8.16542	3.21353	2.61e-17	4.35e-14
ENSMUSG00000030247_Kcnj8	53.0844	8.51152	37.7689	0	0	0	10.9729	4.08072	1.48e-16	2.25e-13
ENSMUSG00000074622_Mafb	22.4247	7.71356	19.6061	0	0	0	9.97853	3.1092	1.01e-14	1.4e-11
ENSMUSG00000027082_Tfpi	207.016	207.069	270.276	82.3971	84.2578	73.0093	1.54067	7.27676	1.2e-13	1.54e-10
ENSMUSG00000022878_Adipoq	7.47489	16.0921	42.3397	0	0	0	10.397	3.51626	2.24e-13	2.67e-10
ENSMUSG00000028713_Cyp4b1	73.1019	76.8696	71.809	7.89749	1.46535	2.10199	4.29581	5.30207	3.29e-13	3.66e-10
ENSMUSG00000031871_Cdh5	22.5514	8.7775	9.74293	0	0	0	9.69772	2.83791	5.55e-13	5.79e-10
ENSMUSG00000022894_Adamts5	13.5562	6.25065	19.967	0	0	0	9.66079	2.80281	2.33e-12	2.29e-09
ENSMUSG00000017309_Cd300lg	16.4701	6.11765	13.2311	0	0	0	9.50481	2.65307	5.21e-12	4.83e-09
ENSMUSG00000056492_Adgrf5	17.357	11.8363	6.25472	0	0	0	9.48674	2.6351	7.12e-12	6.26e-09
ENSMUSG00000029648_Flt1	19.384	5.05371	13.1109	0	0	0	9.5707	2.71631	2.87e-11	2.4e-08
ENSMUSG00000021756_Il6st	35.7274	49.2072	52.5637	4.73849	7.91291	9.80931	2.63896	4.76346	1.13e-10	8.99e-08
ENSMUSG00000041445_Mmrn2	16.7235	6.25065	8.05897	0	0	0	9.29454	2.45234	1.24e-10	9.45e-08
ENSMUSG00000025810_Nrp1	11.7825	5.85167	9.9835	0	0	0	9.13128	2.29767	1.48e-10	1.08e-07
ENSMUSG00000028883_Sema3a	8.48844	6.25065	11.6675	0	0	0	9.07086	2.24066	2.51e-10	1.75e-07
ENSMUSG00000028307_Aldob	8.23505	5.71868	14.5543	0	0	0	9.18285	2.34673	3.49e-10	2.33e-07
ENSMUSG00000074457_S100a16	14.9498	3.85678	12.9906	0	0	0	9.33327	2.48973	7.31e-10	4.7e-07
ENSMUSG00000027306_Nusap1	256.68	322.108	221.321	70.6825	118.107	94.5898	1.51996	7.50574	3.12e-09	1.93e-06
ENSMUSG00000042284_Itga1	12.4159	10.3734	3.84906	0	0	0	9.07557	2.24401	3.3e-09	1.97e-06
ENSMUSG00000025574_Tk1	264.408	232.072	225.411	114.645	123.969	94.0292	1.1417	7.46374	3.72e-09	2.14e-06
ENSMUSG00000020357_Flt4	14.443	12.1023	3.24764	0	0	0	9.23584	2.39555	4e-09	2.22e-06
ENSMUSG00000038296_Galnt18	10.1354	7.71356	4.81133	0	0	0	8.84401	2.02693	4.53e-09	2.42e-06
ENSMUSG00000073489_Ifi204	7.09481	4.92072	11.4269	0	0	0	8.90052	2.08088	4.64e-09	2.42e-06
ENSMUSG00000029084_Cd38	59.6724	34.844	62.7878	14.8736	11.1367	10.6501	2.1256	5.03374	6.86e-09	3.47e-06
ENSMUSG00000044338_Aplnr	19.2573	3.05883	9.14152	0	0	0	9.31201	2.46953	9.75e-09	4.79e-06
ENSMUSG00000042286_Stab1	21.9179	7.31459	9.02123	0	0.439606	0	6.34549	2.75454	1.1e-08	5.22e-06
ENSMUSG00000050493_Fam167b	14.6964	3.72379	11.1863	0	0.146535	0	7.30071	2.39761	1.28e-08	5.93e-06
ENSMUSG00000015880_Ncapg	124.159	168.235	85.5213	35.8019	41.1764	44.0018	1.66689	6.38876	1.37e-08	6.19e-06
ENSMUSG00000024168_Tmem204	10.8956	4.38875	6.25472	0	0	0	8.77013	1.95889	1.89e-08	8.32e-06
ENSMUSG00000026605_Cenpf	123.399	182.2	129.304	45.6738	64.4755	54.3716	1.42728	6.65388	2.79e-08	1.2e-05
ENSMUSG00000028517_Plpp3	24.3251	14.6292	13.2311	0.789749	2.19803	0.840798	3.77604	3.27169	3e-08	1.25e-05
ENSMUSG00000021186_Fbln5	3.16733	7.58057	14.3137	0	0	0	9.0029	2.17669	3.51e-08	1.39e-05
ENSMUSG00000047534_Mis18bp1	152.158	160.788	143.979	58.573	80.7409	60.1171	1.21976	6.78261	3.47e-08	1.39e-05
ENSMUSG00000056313_Tcim	17.357	2.26087	8.66039	0	0	0	9.15864	2.32427	7.55e-08	2.93e-05
ENSMUSG00000042379_Esm1	2.78725	6.78262	14.1934	0	0	0	8.92686	2.10547	1.11e-07	4.2e-05
ENSMUSG00000074743_Thbd	16.2167	20.3478	30.5519	3.02737	4.10299	3.50332	2.68232	3.73917	1.27e-07	4.7e-05
ENSMUSG00000017716_Birc5	370.704	397.647	344.731	140.839	179.213	210.199	1.09366	8.10394	1.37e-07	4.97e-05
ENSMUSG00000005397_Nid1	4.81434	3.32481	16.3585	0	0	0	8.96892	2.14589	1.54e-07	5.37e-05
ENSMUSG00000037725_Ckap2	169.389	186.455	136.161	71.8671	83.6716	57.4545	1.23165	6.88472	1.52e-07	5.37e-05
ENSMUSG00000079018_Ly6c1	20.2709	5.98466	7.57784	0	0.439606	0	6.16475	2.58635	1.63e-07	5.57e-05
ENSMUSG00000001403_Ube2c	312.805	445.924	342.446	88.5835	178.333	123.317	1.51939	7.96756	1.84e-07	6.13e-05
ENSMUSG00000008575_Nfib	10.3888	1.7289	12.9906	0	0	0	8.99595	2.17141	2.73e-07	8.93e-05
ENSMUSG00000023015_Racgap1	218.039	232.205	186.679	114.908	102.282	72.3086	1.16325	7.27724	3.43e-07	0.000106
ENSMUSG00000039116_Adgrg6	3.6741	3.98977	12.5094	0	0	0	8.68943	1.88474	3.35e-07	0.000106
ENSMUSG00000057722_Lepr	0.886852	11.0384	56.7736	0	0	0	10.4614	3.5797	3.4e-07	0.000106
ENSMUSG00000026622_Nek2	42.0621	67.4272	43.9033	17.3745	6.74062	10.6501	2.17026	4.9917	4.12e-07	0.000125
ENSMUSG00000018593_Sparc	245.024	87.509	159.856	0	3.07724	0	7.3131	6.37976	4.5e-07	0.000132
ENSMUSG00000019851_Perp	0	0.132992	0	3.02737	7.4733	12.7521	-7.01734	2.04337	4.46e-07	0.000132
ENSMUSG00000036256_Igfbp7	129.734	47.8773	71.809	0	0	2.52239	6.61813	5.40762	4.64e-07	0.000134
ENSMUSG00000041361_Myzap	8.23505	3.85678	11.5472	0.26325	0	0	6.22401	2.1055	5.14e-07	0.000145
ENSMUSG00000020914_Top2a	369.184	532.236	447.213	179.273	243.102	138.872	1.29038	8.32292	5.83e-07	0.000162
ENSMUSG00000074476_Spc24	242.491	269.044	198.347	104.115	133.054	85.0607	1.16285	7.43362	6.21e-07	0.00017
ENSMUSG00000030677_Kif22	187.759	267.714	192.694	56.5987	108.729	75.9521	1.4485	7.22241	6.51e-07	0.000175
ENSMUSG00000037712_Fermt2	10.6422	1.99489	7.21699	0	0	0	8.6527	1.85085	6.94e-07	0.000184
ENSMUSG00000020154_Ptprb	12.2892	1.59591	8.66039	0	0	0	8.83548	2.02093	7.12e-07	0.000186
ENSMUSG00000074207_Adh1	5.19442	4.25576	4.20991	0	0	0	8.11907	1.36278	1.1e-06	0.000284
ENSMUSG00000046207_Pik3r6	6.08127	4.92072	3.24764	0	0	0	8.17739	1.41469	1.18e-06	0.000298
ENSMUSG00000039396_Neil3	103.001	120.624	88.8892	54.361	46.8913	41.059	1.16054	6.25372	1.39e-06	0.000347
ENSMUSG00000025491_Ifitm1	683.256	433.156	474.517	1511.84	1019.59	1039.09	-1.14135	9.74123	1.43e-06	0.000351
ENSMUSG00000037846_Rtkn2	26.7322	24.6036	20.6887	3.29062	5.12873	7.00665	2.24289	3.89965	1.91e-06	0.000462
ENSMUSG00000023224_Serping1	0.633465	17.156	14.434	0	0	0	9.36711	2.52025	1.98e-06	0.000473
ENSMUSG00000005339_Fcer1a	2.02709	8.51152	6.01416	0	0	0	8.40371	1.61899	2.03e-06	0.000477
ENSMUSG00000028718_Stil	42.4422	53.596	30.9128	15.795	6.74062	7.98758	2.08226	4.73511	2.14e-06	0.000496
ENSMUSG00000042489_Clspn	82.984	53.33	53.1651	22.9027	26.2298	23.1219	1.41156	5.45917	2.74e-06	0.000626
ENSMUSG00000009654_Oit3	4.05418	3.4578	5.29246	0	0	0	8.02936	1.28327	2.81e-06	0.000633
ENSMUSG00000005470_Asf1b	257.694	363.202	292.649	106.353	174.23	134.528	1.16214	7.79959	2.91e-06	0.000647
ENSMUSG00000029669_Tspan12	12.4159	2.26087	3.60849	0	0	0	8.52795	1.73535	3.01e-06	0.00066
ENSMUSG00000025813_Homer2	6.96812	5.45269	5.05189	0	0.293071	0	5.73723	1.7046	3.19e-06	0.000692
ENSMUSG00000035686_Thrsp	9.37529	1.19693	9.14152	0	0	0	8.64534	1.84466	3.25e-06	0.000695
ENSMUSG00000038943_Prc1	246.165	367.192	250.069	101.878	137.597	55.4927	1.57438	7.60283	3.6e-06	0.000761
ENSMUSG00000040549_Ckap5	164.194	229.146	172.486	50.1491	87.335	91.9272	1.32603	7.0606	3.72e-06	0.000776
ENSMUSG00000074206_Adh6b	2.66055	3.5908	7.93869	0	0	0	8.18262	1.42107	4.34e-06	0.000894
ENSMUSG00000037544_Dlgap5	87.1648	69.5551	75.4175	17.1112	36.3408	29.0075	1.51361	5.72612	4.73e-06	0.000962
ENSMUSG00000029299_Abcg3	25.8454	25.9335	16.3585	73.7099	59.4933	52.69	-1.42322	5.40515	5.25e-06	0.00106
ENSMUSG00000030867_Plk1	65.8804	156.532	94.1817	28.9575	42.3487	31.8102	1.64523	6.14404	5.74e-06	0.00114
ENSMUSG00000058396_Gpr182	6.96812	2.26087	4.20991	0	0	0	8.09155	1.33941	5.79e-06	0.00114
ENSMUSG00000006219_Fblim1	2.40717	5.85167	4.45048	0	0	0	8.02151	1.27444	6.22e-06	0.00121
ENSMUSG00000020808_Pimreg	150.638	151.611	131.83	36.7233	76.7845	62.4993	1.32319	6.67807	6.51e-06	0.00125
ENSMUSG00000027611_Procr	25.592	8.7775	11.908	73.7099	53.1923	53.1104	-1.93806	5.23607	7.21e-06	0.00135
ENSMUSG00000030551_Nr2f2	10.2621	1.59591	4.45048	0	0	0	8.36579	1.58744	7.2e-06	0.00135
ENSMUSG00000037031_Tspan15	2.91394	3.85678	4.69104	0	0	0	7.87194	1.14335	7.43e-06	0.00138
ENSMUSG00000075502_Kbtbd6	5.32111	4.78773	3.48821	0.131625	0	0	6.21029	1.36748	7.55e-06	0.00138
ENSMUSG00000012443_Kif11	155.072	179.274	121.727	53.4397	84.9905	43.161	1.35047	6.74134	7.81e-06	0.00142
ENSMUSG00000028873_Cdca8	254.526	355.888	261.616	116.883	159.284	160.452	1.02274	7.77651	8.31e-06	0.00149
ENSMUSG00000036782_Klhl13	0.253386	0	0	8.02911	11.1367	2.38226	-6.14184	1.94722	8.45e-06	0.0015
ENSMUSG00000032348_Gsta4	10.1354	8.11254	9.02123	27.6412	32.6774	27.3259	-1.65865	4.27264	8.67e-06	0.00152
ENSMUSG00000018819_Lsp1	150.638	126.077	149.031	278.781	218.484	317.962	-0.910841	7.68923	8.85e-06	0.00154
ENSMUSG00000009281_Rarres2	2.91394	5.05371	6.01416	0	0	0.140133	6.24037	1.4112	9.35e-06	0.00161
ENSMUSG00000044317_Gpr4	4.30756	3.05883	6.61557	0.131625	0	0	6.25632	1.40953	9.68e-06	0.00165
ENSMUSG00000027215_Cd82	8.10836	6.51663	6.97642	42.2516	30.3328	17.3765	-2.0287	4.22641	1.06e-05	0.00178
ENSMUSG00000027469_Tpx2	225.767	205.606	159.616	87.2672	109.901	111.826	0.957571	7.23464	1.07e-05	0.00178
ENSMUSG00000022033_Pbk	361.962	480.901	321.757	195.2	232.551	174.325	0.976599	8.208	1.11e-05	0.00182
ENSMUSG00000113334_D030007L05Rik	2.66055	3.4578	5.05189	0	0	0	7.83598	1.11216	1.11e-05	0.00182
ENSMUSG00000021477_Ctsl	231.088	165.31	264.984	126.097	59.0537	84.2199	1.32578	7.28386	1.48e-05	0.00239
ENSMUSG00000050675_Gp1ba	23.5649	30.4553	27.6651	9.21374	8.93865	8.26785	1.65367	4.20062	1.5e-05	0.00241
ENSMUSG00000040204_Pclaf	234.762	236.062	194.137	123.596	122.357	70.4869	1.09614	7.35999	1.52e-05	0.00242
ENSMUSG00000027496_Aurka	133.788	222.762	134.717	69.3663	86.6024	62.7796	1.19287	6.89661	1.56e-05	0.00245
ENSMUSG00000026582_Sele	2.78725	6.64962	2.52595	0	0	0	7.93148	1.19312	1.58e-05	0.00246
ENSMUSG00000021759_Plpp1	55.9983	4.92072	24.2972	2.36925	1.17228	0.140133	4.52999	3.91724	1.77e-05	0.00273
ENSMUSG00000028312_Smc2	349.673	354.026	302.271	196.121	216.286	149.522	0.864425	8.03461	2.02e-05	0.00309
ENSMUSG00000028678_Kif2c	68.6676	109.719	64.8326	41.0669	24.7645	20.1792	1.52873	5.79117	2.08e-05	0.00316
ENSMUSG00000052713_Zfp608	41.9354	34.0461	34.401	86.3459	67.4062	78.3343	-1.04656	5.83545	2.24e-05	0.00337
ENSMUSG00000029761_Cald1	3.6741	0.930947	15.0354	0	0	0	8.65193	1.85174	2.26e-05	0.00337
ENSMUSG00000061353_Cxcl12	30.153	57.5857	143.257	3.02737	0	0	6.27275	5.31694	2.28e-05	0.00337
ENSMUSG00000019966_Kitl	0.760158	8.24553	7.57784	0	0	0	8.40989	1.62491	2.43e-05	0.00355
ENSMUSG00000086058_Unc45bos	0	0	0	3.42225	1.90496	6.30598	-7.863	1.12065	2.46e-05	0.00356
ENSMUSG00000037872_Ackr1	38.2613	79.5295	43.5425	5.65987	3.22378	0	4.20737	4.85389	2.53e-05	0.00365
ENSMUSG00000027323_Rad51	141.643	140.706	156.849	65.8124	95.2479	64.1809	0.987509	6.79995	2.58e-05	0.00369
ENSMUSG00000040181_Fmo1	6.33465	1.7289	3.48821	0	0	0	7.87311	1.1459	2.67e-05	0.00378
ENSMUSG00000111531_Gm32688	5.06772	1.46292	5.17217	0	0	0	7.89695	1.16759	2.7e-05	0.00379
ENSMUSG00000026134_Prim2	131.634	115.703	108.255	66.997	61.9844	37.6958	1.11777	6.45162	2.77e-05	0.00385
ENSMUSG00000001525_Tubb5	1001.64	1152.38	892.741	563.617	686.664	576.367	0.762206	9.66996	2.85e-05	0.00394
ENSMUSG00000027715_Ccna2	195.361	305.484	218.915	36.3284	114.591	78.8949	1.66795	7.31839	2.9e-05	0.00394
ENSMUSG00000043091_Tuba1c	123.526	175.55	128.703	61.2055	86.1627	56.1933	1.09609	6.72724	2.89e-05	0.00394
ENSMUSG00000028175_Depdc1a	29.1394	20.3478	29.3491	5.65987	8.64558	2.38226	2.26044	4.02564	2.98e-05	0.00402
ENSMUSG00000047757_Fancb	26.0988	32.0512	37.0472	1.18462	8.20598	5.74545	2.67215	4.23469	3.18e-05	0.00425
ENSMUSG00000036223_Ska1	54.8581	62.5065	41.7382	14.4787	26.3764	18.0772	1.45412	5.20044	3.47e-05	0.00459
ENSMUSG00000013076_Amotl1	6.58804	1.06394	5.41274	0	0	0	8.05247	1.30579	3.5e-05	0.00461
ENSMUSG00000025969_Nrp2	5.06772	5.18671	1.32311	0	0	0	7.87721	1.14586	3.53e-05	0.00461
ENSMUSG00000021190_Lgmn	46.4964	35.376	51.2406	5.65987	0	3.36319	3.90803	4.59338	3.84e-05	0.00497
ENSMUSG00000026955_Sapcd2	29.3928	58.2507	58.0968	14.3471	19.6357	15.6949	1.58091	5.04795	3.91e-05	0.00502
ENSMUSG00000023940_Sgo1	61.9529	97.4835	79.7477	29.3523	43.9606	29.1477	1.24867	5.84597	4.65e-05	0.00592
ENSMUSG00000029468_P2rx7	0	0	0	4.21199	2.63764	2.24213	-7.50793	0.811949	4.92e-05	0.00623
ENSMUSG00000006398_Cdc20	237.423	384.348	276.29	53.308	153.716	108.183	1.53205	7.67112	5.31e-05	0.00666
ENSMUSG00000019647_Sema6a	5.82788	4.25576	3.36793	0.131625	0	0.280266	4.88165	1.37856	5.73e-05	0.00714
ENSMUSG00000005233_Spc25	253.133	298.967	183.793	114.119	149.906	123.737	0.947134	7.55515	5.94e-05	0.00734
ENSMUSG00000098098_Bvht	4.05418	1.46292	3.72878	0	0	0	7.55813	0.873002	6.84e-05	0.00839
ENSMUSG00000023909_Paqr4	13.1761	2.92583	3.00708	0.26325	0.293071	0.140133	4.6951	1.83945	6.94e-05	0.00846
ENSMUSG00000044676_Zfp612	5.70119	3.98977	3.60849	26.325	14.8001	15.1344	-2.0512	3.55559	7e-05	0.00847
ENSMUSG00000024791_Cdca5	122.005	148.819	100.557	53.0448	63.5963	24.3831	1.42099	6.42665	7.79e-05	0.00934
ENSMUSG00000071001_Hrct1	5.19442	0.930947	5.17217	0	0	0	7.84561	1.12309	7.83e-05	0.00934
ENSMUSG00000031289_Il13ra2	1.7737	3.05883	3.48821	0	0	0	7.41353	0.747914	8.04e-05	0.00952
ENSMUSG00000001119_Col6a1	0.760158	2.52686	13.7123	0	0	0	8.44904	1.66462	8.32e-05	0.00964
ENSMUSG00000034664_Itga2b	172.683	212.522	159.977	118.331	96.4202	71.1876	0.958127	7.12044	8.22e-05	0.00964
ENSMUSG00000057098_Ebf1	3.6741	1.7289	2.8868	0	0	0	7.40073	0.738712	8.28e-05	0.00964
ENSMUSG00000018417_Myo1b	2.66055	1.46292	5.29246	0	0	0	7.59086	0.901678	8.92e-05	0.0101
ENSMUSG00000020439_Smtn	18.8773	27.5294	27.9057	8.55561	3.07724	7.56718	1.98049	3.99612	8.87e-05	0.0101
ENSMUSG00000028896_Rcc1	73.2286	137.381	74.6958	43.1729	43.2279	38.2563	1.22158	6.10659	8.83e-05	0.0101
ENSMUSG00000041378_Cldn5	47.1298	19.8159	26.4623	4.47524	1.75842	0	3.91866	4.08275	8.77e-05	0.0101
ENSMUSG00000022034_Esco2	87.6716	120.491	107.052	29.8788	54.0715	56.0532	1.1951	6.25802	9.82e-05	0.011
ENSMUSG00000027379_Bub1	68.4143	156.532	56.2925	26.8515	37.513	29.2878	1.61144	5.98012	0.000101	0.0112
ENSMUSG00000107576_Gm44093	0	0	0	5.00174	1.75842	2.24213	-7.49091	0.799632	0.000101	0.0112
ENSMUSG00000044244_Il20rb	1.64701	3.98977	2.64623	0	0	0	7.40595	0.739798	0.000102	0.0112
ENSMUSG00000085603_Gm11346	28.5059	18.8849	19.6061	62.9167	41.7626	55.6328	-1.23353	5.2456	0.000114	0.0125
ENSMUSG00000004951_Hspb1	2.78725	1.06394	6.97642	0	0	0	7.7929	1.0775	0.000116	0.0125
ENSMUSG00000019942_Cdk1	345.999	413.341	352.309	156.765	261.565	180.912	0.914468	8.16247	0.000116	0.0125
ENSMUSG00000021714_Cenpk	110.096	106.128	117.276	64.3645	64.329	69.506	0.776466	6.47743	0.00012	0.0127
ENSMUSG00000045954_Cavin2	187.886	122.486	177.177	82.792	91.5846	95.7108	0.875647	6.98653	0.000119	0.0127
ENSMUSG00000031799_Tpm4	80.8302	56.6548	76.7406	39.2242	35.6081	23.8226	1.14348	5.71563	0.000121	0.0128
ENSMUSG00000020897_Aurkb	223.74	290.988	220.599	50.2807	146.389	57.7348	1.55065	7.37698	0.000122	0.0128
ENSMUSG00000108064_Gm44423	0	0	0	0.921374	4.68913	4.76452	-7.70618	0.977297	0.000125	0.013
ENSMUSG00000018362_Kpna2	202.329	470.793	245.738	84.3715	162.068	94.87	1.45335	7.72588	0.000127	0.0131
ENSMUSG00000022299_Slc25a32	54.0979	66.0973	29.5896	16.848	21.2476	17.937	1.44002	5.11642	0.000127	0.0131
ENSMUSG00000020034_Tcp11l2	73.2286	42.2916	51.7217	172.692	96.8598	110.285	-1.15733	6.50603	0.00013	0.0133
ENSMUSG00000062960_Kdr	34.8406	6.38364	23.0944	3.94874	0.879212	3.22306	3.0121	3.62885	0.000132	0.0135
ENSMUSG00000023505_Cdca3	168.882	154.803	98.5119	65.1543	74.733	79.8758	0.963482	6.7475	0.000148	0.0148
ENSMUSG00000067931_Zfp948	42.0621	39.6318	29.8302	15.2685	17.7308	10.0896	1.39402	4.70717	0.000147	0.0148
ENSMUSG00000030446_Zfp273	5.06772	3.5908	3.00708	19.3488	10.2575	20.7397	-2.08072	3.39423	0.00015	0.015
ENSMUSG00000020900_Myh10	15.9633	7.97955	19.0047	2.6325	2.34456	3.78359	2.31281	3.16111	0.000156	0.0155
ENSMUSG00000078773_Rad54b	57.772	52.665	50.1581	31.9848	21.3942	22.5614	1.10619	5.31391	0.000157	0.0155
ENSMUSG00000028716_Pdzk1ip1	277.331	161.453	212.179	544.663	335.566	413.112	-0.964793	8.33395	0.00016	0.0157
ENSMUSG00000043333_Rhbdl2	3.16733	2.92583	1.4434	0	0	0	7.26242	0.620408	0.000161	0.0158
ENSMUSG00000021569_Trip13	83.9975	119.427	111.984	45.6738	66.8201	42.4603	1.05111	6.30454	0.000168	0.0164
ENSMUSG00000031262_Cenpi	70.8214	68.6241	52.2029	25.9301	37.8061	20.7397	1.20348	5.53729	0.000173	0.0167
ENSMUSG00000054717_Hmgb2	1221.07	1298.27	1111.42	718.408	829.829	848.505	0.62346	9.97573	0.000175	0.0168
ENSMUSG00000009376_Met	0	0	0	2.36925	1.75842	3.08293	-7.1773	0.5321	0.00018	0.0171
ENSMUSG00000075266_Cenpw	122.766	134.056	111.984	58.9679	74.0003	79.035	0.82276	6.60495	0.00018	0.0171
ENSMUSG00000022884_Eif4a2	412.133	377.167	395.972	580.992	591.416	652.74	-0.597868	8.96891	0.000182	0.0172
ENSMUSG00000029762_Akr1b8	1.64701	2.39386	3.00708	0	0	0	7.1751	0.549986	0.000185	0.0173
ENSMUSG00000068744_Psrc1	56.125	53.463	45.9482	14.4787	25.0575	26.6253	1.25474	5.22336	0.000194	0.0181
ENSMUSG00000002944_Cd36	44.7227	59.1816	39.8137	7.37099	3.07724	0	3.80772	4.70955	0.000199	0.0185
ENSMUSG00000048503_Tlcd5	0.380079	0	0	6.05474	3.22378	5.18492	-5.06135	1.43467	0.000203	0.0187
ENSMUSG00000053541_Gm4759	74.8756	67.1612	84.6793	160.451	120.892	124.018	-0.810244	6.718	0.000206	0.0189
ENSMUSG00000054263_Lifr	6.33465	9.04349	0.240566	0	0	0	8.30799	1.52981	0.000208	0.019
ENSMUSG00000008129_4930432K21Rik	2.66055	1.86189	5.41274	0	0.146535	0	5.73355	0.985225	0.000212	0.019
ENSMUSG00000048118_Arid4a	90.5856	64.1024	81.6722	154.396	121.038	148.541	-0.81729	6.78053	0.000212	0.019
ENSMUSG00000050953_Gja1	39.2749	38.8338	18.283	5.65987	9.37826	12.8922	1.80523	4.39666	0.000212	0.019
ENSMUSG00000041431_Ccnb1	282.906	479.039	407.399	70.0244	214.235	147.56	1.45943	8.07153	0.000215	0.0192
ENSMUSG00000058254_Tspan7	40.2884	23.2737	34.1604	3.159	0	0	4.95975	4.10437	0.000217	0.0193
ENSMUSG00000027962_Vcam1	21.1577	46.9463	42.9411	15.4001	3.66338	6.58625	2.14881	4.53769	0.000223	0.0196
ENSMUSG00000038047_Haus6	58.7856	77.2686	77.1015	31.0635	28.7209	44.1419	1.06376	5.73701	0.000224	0.0196
ENSMUSG00000073412_Lst1	68.541	31.6522	58.217	140.444	87.4816	154.987	-1.24785	6.49174	0.000223	0.0196
ENSMUSG00000020311_Erlec1	16.3434	18.6189	11.066	35.0122	43.814	35.874	-1.29435	4.75264	0.000226	0.0196
ENSMUSG00000020432_Tcn2	86.4047	50.6701	75.177	21.4548	17.1446	41.059	1.43707	5.61656	0.000234	0.0203
ENSMUSG00000041762_Gpr155	4.68764	2.12788	1.20283	0	0	0	7.34606	0.691414	0.000238	0.0204
ENSMUSG00000048126_Col6a3	1.14024	2.26087	4.81133	0	0	0	7.39914	0.737613	0.000238	0.0204
ENSMUSG00000027326_Knl1	157.479	160.256	121.125	82.9236	89.0935	91.7871	0.757944	6.87773	0.000242	0.0206
ENSMUSG00000056498_Tmem154	11.9091	8.9105	4.33019	22.7711	27.4021	36.1543	-1.7595	4.22821	0.000248	0.0211
ENSMUSG00000022306_Zfpm2	1.26693	2.65985	3.12736	0	0	0	7.17809	0.552033	0.000258	0.0218
ENSMUSG00000034845_Plvap	120.612	72.7469	66.6369	0	4.9822	0	5.69986	5.48163	0.000264	0.0222
ENSMUSG00000043556_Fbxl7	0.633465	3.4578	5.77359	0	0	0	7.66424	0.962784	0.000271	0.0226
ENSMUSG00000030662_Ipo5	181.044	164.645	163.104	110.96	115.323	87.7233	0.72085	7.10493	0.000283	0.0235
ENSMUSG00000037736_Limch1	3.16733	0.664962	5.77359	0	0	0	7.61836	0.926641	0.000288	0.0238
ENSMUSG00000018102_H2bc4	59.7991	37.2379	77.1015	157.292	87.4816	187.918	-1.28373	6.65673	0.000313	0.0257
ENSMUSG00000000753_Serpinf1	136.575	84.8492	106.932	254.957	183.755	175.166	-0.877427	7.2911	0.00032	0.0261
ENSMUSG00000031668_Eif2ak3	14.6964	19.0179	15.6368	1.44787	2.34456	6.02572	2.34932	3.35095	0.000321	0.0261
ENSMUSG00000036768_Kif15	84.1242	117.565	71.4482	52.3867	33.117	48.0656	1.0595	6.09244	0.000322	0.0261
ENSMUSG00000039748_Exo1	76.2692	94.9566	121.245	31.1951	60.9587	38.957	1.18234	6.15547	0.000333	0.0267
ENSMUSG00000056394_Lig1	190.166	209.197	165.87	103.852	130.123	72.5889	0.906441	7.18971	0.000331	0.0267
ENSMUSG00000022146_Osmr	2.02709	1.99489	2.04481	0	0	0	6.95632	0.372773	0.000337	0.0269
ENSMUSG00000049932_H2ax	372.351	535.428	351.708	159.793	290.726	167.739	1.04906	8.29746	0.000346	0.0275
ENSMUSG00000004612_Nkg7	244.391	161.187	200.873	134.126	121.478	104.539	0.775751	7.3358	0.000354	0.0279
ENSMUSG00000026683_Nuf2	147.344	218.64	147.587	75.8159	114.884	65.5822	1.02693	7.01263	0.000352	0.0279
ENSMUSG00000022837_Iqcb1	39.0215	40.8287	54.7288	80.9493	81.6202	93.4687	-0.899889	6.02741	0.000363	0.0281
ENSMUSG00000039252_Lgi2	2.40717	1.99489	1.68396	0	0	0	6.95822	0.374032	0.000362	0.0281
ENSMUSG00000048489_Depp1	29.5195	32.3172	13.4717	4.47524	1.31882	0	3.71672	3.79298	0.000362	0.0281
ENSMUSG00000064202_4430402I18Rik	0.126693	0	0	2.23762	1.75842	5.60532	-5.75807	0.896212	0.000363	0.0281
ENSMUSG00000031004_Mki67	330.035	395.387	371.915	110.302	176.868	251.539	1.05032	8.09865	0.000366	0.0282
ENSMUSG00000001870_Ltbp1	1.7737	1.19693	4.33019	0	0	0	7.22771	0.596288	0.000376	0.0288
ENSMUSG00000025189_Cnnm1	1.52032	3.5908	1.56368	0	0	0	7.09438	0.480623	0.000387	0.0295
ENSMUSG00000046280_She	3.04063	0.797955	3.72878	0	0	0	7.27311	0.63419	0.000392	0.0297
ENSMUSG00000030218_Mgp	1.7737	3.5908	1.32311	0	0	0	7.09555	0.481416	0.0004	0.0303
ENSMUSG00000006356_Crip2	19.7641	17.555	13.7123	2.89575	5.27527	0.700665	2.53917	3.36623	0.000408	0.0304
ENSMUSG00000026768_Itga8	2.40717	1.7289	1.80425	0	0	0	6.92375	0.347219	0.00041	0.0304
ENSMUSG00000027699_Ect2	52.3242	105.463	42.7005	23.8241	28.8675	26.7654	1.36046	5.55938	0.00041	0.0304
ENSMUSG00000037313_Tacc3	152.032	247.499	162.503	104.378	109.608	61.098	1.05785	7.13284	0.000406	0.0304
ENSMUSG00000038375_Trp53inp2	3.04063	2.52686	1.08255	0	0	0	7.08165	0.472081	0.000413	0.0305
ENSMUSG00000047878_A4galt	4.81434	0.664962	2.8868	0	0	0	7.40976	0.748107	0.000425	0.0312
ENSMUSG00000059060_Rad51b	26.9856	26.8645	28.868	11.583	12.8951	10.51	1.26597	4.31957	0.000429	0.0314
ENSMUSG00000051185_Fam174a	67.1473	58.5167	56.8939	108.459	95.541	105.66	-0.737259	6.35866	0.000436	0.0318
ENSMUSG00000064330_Pde6h	0.506772	1.06394	1.56368	9.74024	5.42181	8.26785	-2.84624	2.21699	0.000443	0.0322
ENSMUSG00000022676_Snai2	0.253386	6.25065	5.53302	0	0	0	7.95002	1.21047	0.000452	0.0324
ENSMUSG00000032113_Chek1	82.3505	75.8057	81.6722	43.5678	48.3566	48.6262	0.795652	5.99598	0.000451	0.0324
ENSMUSG00000064373_Selenop	540.726	375.039	471.63	348.806	212.623	202.072	0.88891	8.48815	0.000449	0.0324
ENSMUSG00000031209_Heph	1.14024	3.32481	2.04481	0	0	0	7.06121	0.454437	0.000455	0.0324
ENSMUSG00000027313_Chac1	0	0	0	4.60687	1.17228	1.6816	-7.22013	0.573027	0.000457	0.0324
ENSMUSG00000042807_Hecw2	9.50198	0.664962	1.4434	0	0	0	7.86973	1.14356	0.000474	0.0335
ENSMUSG00000097863_1010001B22Rik	1.14024	0.398977	0.360849	6.71287	4.10299	7.28692	-3.19901	1.83175	0.000476	0.0336
ENSMUSG00000023868_Pde10a	17.9904	20.0819	27.3043	4.73849	9.9644	5.88559	1.69093	3.87762	0.000483	0.0338
ENSMUSG00000031196_F8	34.5872	24.6036	31.033	0	3.22378	0	4.80187	3.99766	0.000486	0.0338
ENSMUSG00000051517_Arhgef39	62.7131	130.067	85.5213	49.2277	42.9348	41.1991	1.09056	6.11264	0.000485	0.0338
ENSMUSG00000026339_Ccdc93	11.6558	10.7724	5.65331	25.6668	25.3506	28.8674	-1.48587	4.18309	0.0005	0.0347
ENSMUSG00000116590_AC154200.1	0	0	0.360849	3.42225	3.07724	6.86652	-4.96557	1.33523	0.000505	0.0349
ENSMUSG00000021707_Dhfr	130.114	121.156	142.656	56.8619	95.541	52.8301	0.963541	6.65126	0.000525	0.0361
ENSMUSG00000021508_Cxcl14	1.26693	2.52686	2.04481	0	0	0	6.90477	0.330456	0.000531	0.0363
ENSMUSG00000038418_Egr1	257.187	237.259	229.62	797.91	315.93	442.96	-1.07344	8.56234	0.000533	0.0363
ENSMUSG00000048218_Amigo2	15.0765	9.04349	7.0967	45.1473	17.7308	39.2372	-1.68391	4.47899	0.000541	0.0367
ENSMUSG00000010554_Mettl16	67.4007	81.9234	49.5566	36.8549	35.6081	25.5042	1.04596	5.6402	0.000564	0.038
ENSMUSG00000023004_Tuba1b	866.074	1231.51	831.277	457.528	711.282	453.891	0.875481	9.57314	0.000565	0.038
ENSMUSG00000007872_Id3	105.789	14.2302	63.8703	3.81712	2.78417	17.5166	2.94527	5.12995	0.000571	0.0383
ENSMUSG00000098090_2700099C18Rik	49.537	36.7059	40.4151	19.8753	22.2734	20.1792	1.04577	4.99282	0.000577	0.0385
ENSMUSG00000019920_Lims1	397.69	256.542	386.349	215.601	226.983	166.198	0.797432	8.10682	0.000584	0.0386
ENSMUSG00000025747_Tyms	375.138	334.077	348.34	195.463	269.918	162.694	0.774544	8.13919	0.000581	0.0386
ENSMUSG00000026708_Cenpl	99.8341	114.905	109.698	61.3372	69.7508	69.2257	0.721352	6.45899	0.000584	0.0386
ENSMUSG00000000420_Galnt1	222.98	235.131	249.347	182.695	137.597	130.604	0.677914	7.59752	0.000633	0.0416
ENSMUSG00000105076_A930003O13Rik	0	0	0	1.31625	1.75842	2.66253	-6.85223	0.266703	0.000643	0.0421
ENSMUSG00000039323_Igfbp2	2.66055	2.39386	0.962265	0	0	0	6.93871	0.356951	0.000653	0.0426
ENSMUSG00000025154_Arhgap19	19.6374	33.6471	33.4387	12.1095	2.93071	8.82838	1.89316	4.2343	0.000662	0.043
ENSMUSG00000073725_Lmbrd1	49.1569	25.9335	22.7335	70.4193	64.6221	88.1437	-1.17004	5.74147	0.000668	0.0432
ENSMUSG00000028277_Ube2j1	55.745	67.2942	65.0732	36.4601	25.6437	37.6958	0.942272	5.59685	0.000673	0.0433
ENSMUSG00000059791_Nrm	169.389	219.305	206.286	110.828	115.47	143.776	0.711832	7.33626	0.000674	0.0433
ENSMUSG00000049493_Pls1	20.2709	18.7519	31.5142	5.00174	3.37031	11.0705	1.88515	3.94176	0.000703	0.045
ENSMUSG00000031283_Chrdl1	0.760158	0.265985	17.6816	0	0	0	8.5879	1.79377	0.000718	0.0457
ENSMUSG00000097944_A130014A01Rik	12.4159	0.797955	3.24764	0.26325	0	0	5.70091	1.61585	0.00072	0.0457
ENSMUSG00000028496_Mllt3	103.762	96.8185	96.9482	292.865	135.399	167.039	-0.970364	7.21196	0.000736	0.0465
ENSMUSG00000053846_Lipg	0.633465	1.59591	6.37501	0	0	0	7.46964	0.799052	0.000758	0.0478
ENSMUSG00000026185_Igfbp5	2.78725	3.05883	7.21699	0	0.439606	0	4.80021	1.35516	0.000761	0.0478
ENSMUSG00000026042_Col5a2	0.380079	3.32481	4.93161	0	0	0	7.47383	0.799318	0.000768	0.0479
ENSMUSG00000097354_2310001H17Rik	45.8629	33.5141	34.2807	97.9289	68.8716	59.6967	-0.969021	5.82499	0.000769	0.0479
ENSMUSG00000005883_Spo11	10.2621	3.85678	7.8184	35.1438	19.7823	19.0581	-1.72508	4.01131	0.000773	0.048
ENSMUSG00000023828_Slc22a3	35.9808	48.0103	40.776	17.901	21.1011	22.2811	1.05129	4.97285	0.00078	0.0481
ENSMUSG00000035683_Melk	47.1298	83.3863	49.9175	30.4053	31.5051	21.1601	1.1458	5.47173	0.000788	0.0481
ENSMUSG00000042320_Prox2	2.66055	2.39386	1.80425	0	0.146535	0	5.1948	0.535675	0.000785	0.0481
ENSMUSG00000048327_Ckap2l	184.465	241.115	196.061	74.2364	150.345	63.9006	1.1296	7.25461	0.000789	0.0481
ENSMUSG00000090958_Lrrc32	4.81434	2.65985	0.481133	0	0	0	7.33298	0.679143	0.000789	0.0481
ENSMUSG00000005611_Mrvi1	5.32111	0.132992	6.73586	0	0	0	7.95611	1.22186	0.000798	0.0481
ENSMUSG00000034116_Vav1	119.978	134.588	111.502	79.8963	80.3013	73.4297	0.673213	6.64993	0.000795	0.0481
ENSMUSG00000064158_Izumo1	0.126693	0.132992	0	3.42225	0.879212	7.14678	-5.21109	1.12915	0.000796	0.0481
ENSMUSG00000031722_Hp	5.4478	12.7673	14.5543	1.44787	0	0	4.48134	2.59681	0.000802	0.0481
ENSMUSG00000020614_Fam20a	5.06772	1.19693	2.1651	0	0.146535	0	5.4822	0.774756	0.000825	0.0492
ENSMUSG00000027556_Car1	0	0.664962	0	0	258.635	65.5822	-8.82306	5.76775	0.000825	0.0492
ENSMUSG00000021319_Sfrp4	1.26693	0.132992	16.9599	0	0	0	8.55979	1.76792	0.000837	0.0497
ENSMUSG00000020023_Tmcc3	3.6741	4.78773	3.12736	0	0.439606	0	4.62292	1.19899	0.00085	0.0503
ENSMUSG00000027684_Mecom	76.6493	65.2993	72.4104	130.967	97.8856	131.024	-0.720967	6.58005	0.000857	0.0506
ENSMUSG00000021876_Rnase4	55.745	23.0077	45.8279	17.6377	2.4911	3.64346	2.41938	4.64786	0.000866	0.0509
ENSMUSG00000020674_Pxdn	4.18087	1.86189	0.721699	0	0	0	7.10081	0.48877	0.000877	0.0512
ENSMUSG00000025083_Afap1l2	9.50198	0.53197	1.08255	0	0	0	7.80584	1.08762	0.000874	0.0512
ENSMUSG00000075602_Ly6a	104.268	70.619	80.9505	198.622	144.044	123.037	-0.83866	6.90701	0.000886	0.0515
ENSMUSG00000021379_Id4	5.06772	0.265985	3.96934	0	0	0	7.56365	0.879778	0.000889	0.0515
ENSMUSG00000074805_Il1bos	2.40717	0.930947	2.04481	0	0	0	6.78301	0.238714	0.000914	0.0528
ENSMUSG00000041219_Arhgap11a	48.6501	36.041	46.5496	7.37099	14.507	24.6634	1.51661	4.90847	0.000936	0.0539
ENSMUSG00000028019_Pdgfc	0	0	0	21.1916	0	3.22306	-8.91359	2.08961	0.000967	0.0555
ENSMUSG00000055313_Pgbd1	0.380079	0.930947	0.481133	4.34362	3.37031	9.80931	-3.23156	1.78683	0.000977	0.0559
ENSMUSG00000030929_Eri2	23.5649	38.0358	22.9741	13.1625	11.7228	8.40798	1.37073	4.32204	0.000995	0.0567
ENSMUSG00000020330_Hmmr	163.054	195.1	146.625	24.0873	73.4142	92.768	1.42772	6.86679	0.00101	0.0574
ENSMUSG00000035455_Fignl1	195.867	226.752	164.186	101.614	138.622	64.8816	0.966658	7.22301	0.00102	0.0576
ENSMUSG00000054640_Slc8a1	8.86852	7.71356	10.4646	31.0635	14.507	32.9313	-1.50559	4.14941	0.00103	0.0583
ENSMUSG00000072082_Ccnf	60.1792	113.842	67.5991	14.0839	39.2715	5.74545	2.05178	5.66635	0.00105	0.0588
ENSMUSG00000032783_Troap	19.6374	56.3888	23.3349	9.87186	12.309	3.64346	1.97007	4.41223	0.00105	0.0588
ENSMUSG00000001930_Vwf	65.5003	56.1228	97.0685	31.7216	44.2537	34.4727	1.01142	5.79104	0.00106	0.0593
ENSMUSG00000113310_Gm47884	0	0	0	3.159	1.46535	0.980931	-6.81344	0.242159	0.0011	0.0612
ENSMUSG00000044783_Hjurp	188.773	242.445	163.705	141.497	117.082	111.406	0.711863	7.33435	0.00111	0.0616
ENSMUSG00000022220_Adcy4	5.06772	0.930947	2.28538	0	0	0.140133	5.47399	0.753519	0.00115	0.0616
ENSMUSG00000026034_Clk1	419.734	320.778	353.512	854.772	461.586	603.833	-0.783744	8.96675	0.00114	0.0616
ENSMUSG00000026526_Fh1	158.746	168.501	140.13	71.0774	106.092	104.399	0.753909	6.97082	0.00113	0.0616
ENSMUSG00000027800_Tm4sf1	30.153	15.8261	35.8444	5.13337	0	3.64346	3.24575	3.95199	0.00113	0.0616
ENSMUSG00000029177_Cenpa	249.205	354.159	283.387	113.987	187.126	196.607	0.857421	7.85774	0.00112	0.0616
ENSMUSG00000033031_Cip2a	59.5457	73.2788	78.9057	18.4275	35.9011	42.6004	1.15142	5.69991	0.00114	0.0616
ENSMUSG00000033952_Aspm	66.7673	67.9591	76.2595	48.4379	30.1863	19.7588	1.1298	5.69984	0.00113	0.0616
ENSMUSG00000036752_Tubb4b	631.185	900.891	663.241	406.852	549.654	344.307	0.779924	9.19222	0.00112	0.0616
ENSMUSG00000068196_Col8a1	0.253386	4.65474	3.72878	0	0	0	7.47271	0.795741	0.00115	0.0616
ENSMUSG00000097154_Gm26510	34.5872	21.9438	23.5755	81.739	47.1844	47.5051	-1.11287	5.41837	0.00115	0.0616
ENSMUSG00000051379_Flrt3	0.380079	3.5908	3.36793	0	0	0	7.23872	0.600466	0.00116	0.0621
ENSMUSG00000032218_Ccnb2	366.016	425.177	328.974	137.021	231.233	259.947	0.856772	8.19299	0.00118	0.0628
ENSMUSG00000020601_Trib2	1.14024	1.46292	0.601416	7.63424	8.93865	4.20399	-2.65937	2.07936	0.00119	0.0632
ENSMUSG00000017723_Wfdc2	7.72828	9.57546	10.8255	33.9592	13.9209	36.2944	-1.54792	4.23753	0.00121	0.0642
ENSMUSG00000039414_Heatr5b	29.8996	8.9105	13.592	4.21199	4.83566	4.90465	1.92241	3.50363	0.00124	0.0654
ENSMUSG00000086859_Snhg20	91.0923	58.3837	69.8845	132.151	111.367	130.744	-0.746745	6.62736	0.00124	0.0654
ENSMUSG00000108878_Gm49493	1.39362	3.85678	4.33019	0	0.146535	0.280266	4.38007	0.974169	0.00128	0.0673
ENSMUSG00000023980_Taf8	23.0581	34.3121	33.9198	15.1369	13.6278	7.28692	1.36841	4.43334	0.0013	0.0678
ENSMUSG00000049521_Cdc42ep1	4.43426	1.99489	0.481133	0	0	0	7.13017	0.512302	0.00131	0.0685
ENSMUSG00000107468_5730507A11Rik	7.09481	3.05883	4.93161	0.526499	0.293071	0.980931	3.05239	1.6339	0.00141	0.0731
ENSMUSG00000039585_Myo9a	15.7099	20.6138	8.41982	47.5166	31.9447	34.4727	-1.32247	4.73127	0.00141	0.0732
ENSMUSG00000002900_Lamb1	1.14024	1.06394	2.76651	0	0	0	6.67785	0.157921	0.00143	0.0735
ENSMUSG00000032578_Cish	14.5697	17.156	18.8845	48.8328	25.6437	41.1991	-1.16119	4.79925	0.00143	0.0735
ENSMUSG00000021485_Mxd3	31.6733	34.445	34.1604	5.39662	11.1367	18.7778	1.52817	4.52296	0.00147	0.0751
ENSMUSG00000052921_Arhgef15	2.66055	1.7289	6.61557	0.26325	0	0.280266	4.23985	1.15556	0.00147	0.0751
ENSMUSG00000068101_Cenpm	82.7306	103.468	112.826	60.679	65.2082	38.3964	0.891505	6.28127	0.00147	0.0751
ENSMUSG00000043873_Chil5	9.37529	1.19693	5.77359	51.8602	15.2397	20.3193	-2.38809	4.11726	0.0015	0.0763
ENSMUSG00000051220_Ercc6l	46.7497	45.7494	41.618	11.8462	21.1011	27.0457	1.18253	5.03326	0.0015	0.0763
ENSMUSG00000022270_Retreg1	135.562	108.389	108.255	217.313	146.828	223.092	-0.711739	7.28796	0.00151	0.0764
ENSMUSG00000044702_Palb2	29.1394	42.9566	28.5071	13.689	18.4634	8.12771	1.34466	4.5767	0.00154	0.0773
ENSMUSG00000058355_Abce1	227.287	286.2	255.121	168.085	180.678	174.606	0.58071	7.75571	0.00153	0.0773
ENSMUSG00000073433_Arhgdig	1.01354	2.26087	3.72878	0	0.146535	0	5.23302	0.569836	0.00154	0.0773
ENSMUSG00000109511_Nup62	156.339	197.095	172.486	105.695	129.391	74.831	0.788485	7.12953	0.00155	0.0774
ENSMUSG00000062510_Nsl1	42.1888	71.9489	43.9033	31.4583	14.3605	23.1219	1.22695	5.25668	0.00156	0.0777
ENSMUSG00000032377_Plscr4	44.976	25.0026	37.1675	106.09	49.2359	80.9969	-1.11336	5.83695	0.00157	0.0779
ENSMUSG00000031788_Kifc3	1.01354	1.19693	2.40566	0	0	0	6.57192	0.0767394	0.00162	0.08
ENSMUSG00000039058_Ak5	2.02709	1.99489	0.721699	0	0	0	6.59898	0.092901	0.00163	0.0806
ENSMUSG00000059939_9430015G10Rik	32.3067	57.0538	58.6982	11.0565	29.7467	14.2936	1.45026	5.10373	0.00164	0.0807
ENSMUSG00000038530_Rgs4	0	3.98977	13.9528	0	0	0	8.52763	1.73614	0.00165	0.0812
ENSMUSG00000030246_Ldhb	120.865	128.87	149.993	243.506	189.031	195.065	-0.622186	7.41871	0.00167	0.0818
ENSMUSG00000029363_Rfc5	343.592	426.507	312.736	236.793	262.152	164.656	0.731628	8.1901	0.00168	0.0819
ENSMUSG00000030401_Rtn2	0	0	0	1.71112	1.31882	1.12106	-6.38779	-0.084545	0.00173	0.0843
ENSMUSG00000030231_Plekha5	18.2438	21.5448	19.7264	40.0139	36.6338	39.9379	-0.942928	4.88404	0.00175	0.0849
ENSMUSG00000026249_Serpine2	142.023	81.2584	120.403	66.2073	47.7705	16.9561	1.41803	6.31368	0.00177	0.0852
ENSMUSG00000034997_Htr2a	11.0223	14.2302	5.41274	30.6686	39.1249	19.8989	-1.52606	4.33901	0.00176	0.0852
ENSMUSG00000020549_Elac2	49.537	46.1484	37.5283	25.5352	22.8595	23.8226	0.907047	5.11141	0.00181	0.0864
ENSMUSG00000029484_Anxa3	23.0581	15.8261	17.2005	7.89749	8.05944	4.62439	1.46716	3.70987	0.00181	0.0864
ENSMUSG00000037894_H2az1	1577.84	1661.74	1577.99	958.36	1214.78	1207.67	0.535077	10.4196	0.0018	0.0864
ENSMUSG00000041879_Ipo9	68.4143	84.9822	67.7194	42.7781	49.3824	30.1286	0.879686	5.85003	0.00181	0.0864
ENSMUSG00000029234_Tmem165	110.73	132.195	115.111	73.9731	82.939	77.4935	0.636609	6.63301	0.00182	0.0866
ENSMUSG00000028763_Hspg2	2.53386	2.39386	1.20283	0	0	0.140133	5.04736	0.404808	0.00186	0.0881
ENSMUSG00000045273_Cenph	82.8573	69.1561	72.4104	53.9662	40.8833	32.2306	0.846229	5.8811	0.00187	0.0885
ENSMUSG00000036181_H1f2	89.572	65.4323	76.2595	239.294	90.2657	156.669	-1.04231	6.89594	0.00189	0.089
ENSMUSG00000022468_Endou	2.91394	1.59591	0.601416	0	0	0	6.70135	0.172313	0.00192	0.0899
ENSMUSG00000032679_Cd59a	34.9673	30.7213	38.8515	74.8945	54.9507	59.1361	-0.826	5.61531	0.00191	0.0899
ENSMUSG00000036026_Tmem63b	8.86852	3.72379	6.25472	0.131625	0.439606	1.40133	3.24652	1.91232	0.00192	0.0899
ENSMUSG00000063108_Zfp26	16.2167	30.5883	18.6439	62.9167	31.6516	63.9006	-1.24455	5.22496	0.00194	0.0902
ENSMUSG00000039936_Pik3cd	32.0533	31.5192	29.9505	71.7355	38.6853	83.6594	-1.02511	5.58436	0.00198	0.0917
ENSMUSG00000117055_Gm9805	20.1442	15.0281	23.0944	6.71287	7.76637	8.68825	1.35446	3.79716	0.00198	0.0917
ENSMUSG00000042606_Hirip3	48.9035	53.197	43.0614	20.007	29.014	28.0266	0.936946	5.22581	0.00199	0.0921
ENSMUSG00000003779_Kif20a	87.6716	149.75	78.9057	46.9901	67.1132	28.7273	1.17143	6.26949	0.00201	0.0923
ENSMUSG00000008435_Rdh13	18.1171	20.4808	18.5236	6.31799	8.64558	8.26785	1.32135	3.77845	0.00201	0.0923
ENSMUSG00000105613_Gm43684	0	0	0	1.31625	0.439606	5.46519	-7.17949	0.533895	0.002	0.0923
ENSMUSG00000030641_Ddias	32.5601	50.0052	24.658	9.47699	20.2219	6.44612	1.58916	4.60261	0.00204	0.093
ENSMUSG00000042029_Ncapg2	76.5226	58.5167	48.7147	27.378	37.22	12.8922	1.26584	5.45677	0.00204	0.093
ENSMUSG00000022322_Shcbp1	176.357	176.481	170.682	98.4554	118.401	44.7024	1.02543	7.03931	0.00207	0.0933
ENSMUSG00000028437_Ubap1	60.3059	56.9208	34.7618	25.1403	25.7902	27.4661	0.976909	5.27534	0.00206	0.0933
ENSMUSG00000029352_Crybb3	2.15378	0.930947	1.08255	0	0	0	6.41384	-0.0412512	0.00207	0.0933
ENSMUSG00000033713_Foxn3	114.404	110.783	105.849	198.227	144.337	170.402	-0.604987	7.13478	0.00207	0.0933
ENSMUSG00000058291_Zfp68	137.715	115.038	95.144	251.14	193.28	151.204	-0.750691	7.29386	0.00206	0.0933
ENSMUSG00000022912_Pros1	51.9442	31.3862	45.467	26.8515	7.03369	9.52904	1.59838	4.85936	0.00211	0.0947
ENSMUSG00000024590_Lmnb1	45.7362	72.8799	36.3255	14.3471	32.0912	14.714	1.3622	5.18876	0.00212	0.0947
ENSMUSG00000075420_Smim6	19.8908	13.1663	15.7571	38.6977	32.9704	30.6891	-1.043	4.66399	0.00216	0.0964
ENSMUSG00000055612_Cdca7	357.021	432.093	399.701	223.762	320.619	215.244	0.670583	8.34891	0.00219	0.0973
ENSMUSG00000029687_Ezh2	164.448	159.325	169.479	93.7169	122.064	113.648	0.606587	7.10546	0.00223	0.099
ENSMUSG00000039349_C130074G19Rik	2.28048	1.32992	0.721699	0	0	0	6.46715	-0.00380534	0.00224	0.099
ENSMUSG00000020658_Efr3b	0.126693	0	0	7.89749	0.146535	4.62439	-6.14728	1.24015	0.00226	0.0995
ENSMUSG00000033960_Jcad	29.6462	31.5192	32.1156	17.7693	15.8258	12.3317	1.04818	4.55737	0.00225	0.0995
ENSMUSG00000020493_Prr11	19.004	28.4604	15.9977	1.97437	8.64558	7.00665	1.86665	3.7941	0.00227	0.0997
ENSMUSG00000034911_Ushbp1	16.5968	0.930947	15.7571	0	1.02575	0	4.97913	2.59387	0.00227	0.0997
ENSMUSG00000048376_F2r	110.603	110.384	148.189	68.1817	90.7053	51.1485	0.839307	6.60235	0.0023	0.101
ENSMUSG00000011256_Adam19	2.53386	0.265985	3.60849	0	0	0	7.03589	0.441985	0.00241	0.105
ENSMUSG00000023942_Slc29a1	96.5401	168.102	122.569	96.3494	52.1666	50.8683	0.989579	6.61971	0.00241	0.105
ENSMUSG00000034349_Smc4	420.241	580.246	385.387	270.226	305.233	326.23	0.645342	8.57921	0.00242	0.105
ENSMUSG00000037243_Zfp692	33.1936	39.3658	38.4906	12.7676	21.6872	19.7588	1.05864	4.80408	0.00243	0.105
ENSMUSG00000074024_4632427E13Rik	56.6318	66.8952	61.9458	104.773	83.9647	117.712	-0.696955	6.35858	0.0025	0.108
ENSMUSG00000025271_Pfkfb1	18.1171	7.71356	17.0802	5.26499	1.46535	4.06386	2.01243	3.21056	0.00251	0.108
ENSMUSG00000037416_Dmxl1	27.3657	26.5985	34.8821	63.1799	40.7368	71.608	-0.952803	5.46494	0.00254	0.109
ENSMUSG00000038143_Stox2	3.04063	0.930947	3.00708	0	0.146535	0.140133	4.42568	0.582199	0.00258	0.11
ENSMUSG00000007812_Zfp655	68.0342	65.9643	69.5236	137.153	86.3093	114.489	-0.703327	6.49516	0.00263	0.112
ENSMUSG00000060586_H2-Eb1	20.3976	9.30947	8.41982	36.5917	24.6179	37.976	-1.35798	4.52351	0.00262	0.112
ENSMUSG00000024989_Cep55	80.4501	90.7009	58.0968	49.6226	29.8932	13.4528	1.32998	5.75751	0.00267	0.112
ENSMUSG00000031673_Cdh11	0.126693	2.26087	12.0283	0	0.146535	0	6.26846	1.46346	0.00266	0.112
ENSMUSG00000031823_Zdhhc7	17.2303	28.3274	26.5826	7.63424	12.309	9.80931	1.30367	4.11731	0.00267	0.112
ENSMUSG00000083282_Ctsf	19.5107	17.821	20.5684	52.1234	34.4358	32.0905	-1.00609	4.88552	0.00267	0.112
ENSMUSG00000093803_Ppp2r3d	11.0223	5.58568	11.1863	31.59	21.3942	20.1792	-1.36696	4.0869	0.00265	0.112
ENSMUSG00000102625_Gm37672	0	0	0	6.05474	0	7.42705	-8.06885	1.30814	0.00265	0.112
ENSMUSG00000102562_Gm37694	0	0	0	0.394874	1.90496	3.36319	-6.83683	0.251138	0.00268	0.112
ENSMUSG00000036304_Zdhhc23	1.01354	2.26087	0.841982	0	0	0	6.40197	-0.0551866	0.00269	0.112
ENSMUSG00000018339_Gpx3	7.72828	4.78773	26.342	1.44787	0	2.24213	3.41419	2.89882	0.00272	0.113
ENSMUSG00000005447_Pafah1b3	74.2421	46.0154	50.7595	123.464	74.4399	119.533	-0.867445	6.34492	0.00278	0.115
ENSMUSG00000027809_Etfdh	103.255	115.038	88.6487	66.997	69.8973	62.2191	0.649032	6.40544	0.00279	0.115
ENSMUSG00000048922_Cdca2	66.7673	123.417	80.9505	38.0396	53.1923	53.8111	0.928517	6.12814	0.00277	0.115
ENSMUSG00000106535_Gm43031	1.7737	0.53197	2.04481	0	0	0	6.4816	0.0112947	0.00278	0.115
ENSMUSG00000034652_Cd300a	42.4422	28.9924	35.0024	93.9801	55.9765	55.9131	-0.924472	5.70197	0.0028	0.115
ENSMUSG00000062203_Gspt1	136.575	150.148	117.517	82.2655	96.4202	89.9654	0.613536	6.81555	0.00284	0.117
ENSMUSG00000026039_Sgo2a	28.6326	30.7213	31.9953	12.1095	14.507	18.2173	1.05174	4.52688	0.00285	0.117
ENSMUSG00000025925_Terf1	72.4684	95.7546	86.4836	57.2568	44.6933	55.2124	0.7246	6.11035	0.00286	0.117
ENSMUSG00000022037_Clu	113.77	82.5883	92.618	43.9627	25.4971	69.9264	1.07685	6.16566	0.00289	0.118
ENSMUSG00000027200_Sema6d	8.99521	0.265985	0.601416	0	0	0	7.63175	0.936842	0.00293	0.119
ENSMUSG00000027204_Fbn1	1.39362	0.398977	3.84906	0	0	0	6.85966	0.301973	0.00296	0.12
ENSMUSG00000031985_Gnpat	123.272	164.645	134.597	94.9015	88.8004	97.2523	0.615562	6.88001	0.00298	0.12
ENSMUSG00000039084_Chad	6.84143	9.57546	6.13444	23.166	10.9901	34.3326	-1.5729	3.93968	0.00299	0.12
ENSMUSG00000001021_S100a3	0	0	0	1.18462	0.879212	1.2612	-6.07237	-0.308508	0.00303	0.122
ENSMUSG00000032902_Slc16a1	94.7664	139.376	146.625	70.4193	92.0242	55.7729	0.830328	6.65157	0.00305	0.122
ENSMUSG00000039264_Gimap3	2.15378	2.52686	0	32.1165	8.79212	7.70731	-3.338	3.17362	0.00306	0.122
ENSMUSG00000041040_Fam117b	21.1577	11.7033	18.5236	46.3319	26.816	40.9188	-1.12302	4.79134	0.00307	0.122
ENSMUSG00000041607_Mbp	43.8358	31.5192	27.7854	65.8124	59.9329	59.2763	-0.820203	5.58844	0.00307	0.122
ENSMUSG00000024795_Kif20b	174.203	217.044	153.481	106.353	135.252	68.525	0.836768	7.16152	0.00308	0.123
ENSMUSG00000053560_Ier2	584.435	471.99	493.041	1176.46	583.65	882.137	-0.741617	9.44234	0.0031	0.123
ENSMUSG00000087691_Cd55os	2.40717	0.398977	1.92453	0	0	0	6.59715	0.0980446	0.0031	0.123
ENSMUSG00000108456_4732496C06Rik	1.26693	0.664962	1.68396	0	0	0	6.21985	-0.178944	0.00312	0.123
ENSMUSG00000022999_Lmbr1l	0.886852	2.26087	0.841982	0	0	0	6.35811	-0.0873485	0.00319	0.126
ENSMUSG00000020407_Upp1	9.62867	15.8261	14.6745	44.4892	23.4456	27.6062	-1.21819	4.50853	0.00326	0.128
ENSMUSG00000097974_Gm10605	2.02709	1.7289	0.481133	0	0	0	6.43584	-0.0287583	0.00327	0.128
ENSMUSG00000107061_Gm19590	219.939	62.1075	109.217	435.941	200.753	343.326	-1.30241	7.82697	0.0033	0.129
ENSMUSG00000029373_Pf4	2083.34	936.799	1454.46	520.576	1063.99	671.938	1.004	10.1349	0.00335	0.131
ENSMUSG00000034160_Ogt	265.802	189.248	226.012	501.885	342.893	290.776	-0.710915	8.23769	0.00338	0.132
ENSMUSG00000022551_Cyc1	348.913	358.149	336.191	197.832	282.52	230.519	0.576701	8.19632	0.00339	0.132
ENSMUSG00000005533_Igf1r	44.2159	42.5576	41.1368	80.2911	55.6834	85.0607	-0.762217	5.86369	0.00342	0.132
ENSMUSG00000087141_Plcxd2	2.91394	3.4578	7.8184	0.394874	0.293071	0.980931	3.08236	1.5607	0.00342	0.132
ENSMUSG00000023959_Clic5	1.26693	1.7289	1.20283	10.1351	4.24952	6.44612	-2.26896	2.136	0.00345	0.132
ENSMUSG00000027330_Cdc25b	19.6374	34.711	29.2288	11.8462	1.31882	8.12771	2.00591	4.15842	0.00344	0.132
ENSMUSG00000027635_Dsn1	81.0836	81.6574	70.3656	51.9918	53.0458	39.5175	0.713974	5.98479	0.00345	0.132
ENSMUSG00000055782_Abcd2	0	0	0	10.53	3.07724	0	-8.07868	1.31896	0.00346	0.132
ENSMUSG00000086075_Gm15728	3.04063	1.59591	5.05189	0	0	0.420399	4.40247	0.986138	0.00346	0.132
ENSMUSG00000021843_Ktn1	125.426	111.448	131.349	252.325	166.318	169.841	-0.648007	7.31469	0.00348	0.133
ENSMUSG00000020649_Rrm2	149.751	297.903	225.411	92.269	153.422	49.1867	1.21634	7.34505	0.0035	0.133
ENSMUSG00000016757_Ttll12	13.8095	27.1305	23.2146	6.31799	10.8436	7.70731	1.39314	3.92669	0.00352	0.134
ENSMUSG00000044201_Cdc25c	38.1346	42.9566	35.4835	11.8462	23.5922	20.8798	1.07166	4.86803	0.00353	0.134
ENSMUSG00000007655_Cav1	6.08127	1.06394	0.240566	0	0	0	7.21958	0.587596	0.00355	0.134
ENSMUSG00000016255_Tubb1	1.26693	3.32481	5.41274	0.394874	0	0	4.50741	1.02454	0.00361	0.135
ENSMUSG00000031078_Cttn	151.272	150.016	101.639	85.0296	93.9291	53.2505	0.818026	6.73205	0.00362	0.135
ENSMUSG00000034105_Meak7	12.6693	17.555	15.8774	4.87012	6.15448	6.72638	1.40134	3.45544	0.00358	0.135
ENSMUSG00000035824_Tk2	22.5514	17.289	24.658	58.3098	29.4536	47.6452	-1.04003	5.06241	0.00361	0.135
ENSMUSG00000103697_Gm38020	4.94103	3.72379	4.81133	1.18462	0.439606	0.420399	2.71251	1.52473	0.00359	0.135
ENSMUSG00000116395_Gm49499	5.06772	2.52686	2.64623	19.2172	8.20598	10.0896	-1.84284	3.02671	0.00361	0.135
ENSMUSG00000031669_Gins3	42.1888	50.4041	42.9411	12.1095	31.0655	9.24878	1.39056	4.98963	0.00364	0.136
ENSMUSG00000020427_Igfbp3	2.91394	0.664962	0.841982	0	0	0	6.49303	0.0179613	0.00367	0.136
ENSMUSG00000022678_Nde1	224.754	282.609	206.887	173.35	167.783	111.546	0.68411	7.60853	0.0037	0.137
ENSMUSG00000038527_C1rl	10.3888	11.3044	10.8255	39.7507	17.8773	22.2811	-1.26539	4.23912	0.00372	0.137
ENSMUSG00000022215_Fitm1	0.886852	0.797955	1.56368	0	0	0	6.06977	-0.284004	0.00374	0.138
ENSMUSG00000031756_Cenpn	70.9481	96.0206	57.9765	37.9079	49.2359	42.0399	0.823925	5.89391	0.00375	0.138
ENSMUSG00000024053_Emilin2	4.18087	12.7673	21.4104	3.159	2.4911	3.50332	2.09668	3.04935	0.00376	0.138
ENSMUSG00000024885_Aldh3b1	1.39362	0.53197	1.92453	0	0	0	6.30936	-0.114321	0.00378	0.138
ENSMUSG00000031497_Tnfsf13b	2.15378	0.132992	4.69104	0	0	0	7.16137	0.544783	0.00381	0.139
ENSMUSG00000050919_Zfp366	7.09481	0.132992	1.20283	0	0	0	7.40985	0.748519	0.00383	0.14
ENSMUSG00000038700_Hoxb5	2.40717	2.12788	4.81133	24.4822	5.27527	12.1916	-2.12107	3.12567	0.00387	0.141
ENSMUSG00000024107_Lhcgr	43.5824	40.2967	36.0849	63.7064	64.4755	69.3658	-0.695258	5.72947	0.00389	0.141
ENSMUSG00000040594_Ranbp17	15.8366	12.6343	9.14152	5.92312	2.4911	2.94279	1.74703	3.07915	0.00393	0.142
ENSMUSG00000025026_Add3	67.6541	86.1791	71.3279	48.7012	47.624	46.2439	0.685568	5.94738	0.00395	0.143
ENSMUSG00000033965_Slc16a2	6.46135	10.1074	8.41982	29.484	17.8773	16.3956	-1.31923	3.9046	0.00395	0.143
ENSMUSG00000115276_9930017N22Rik	3.6741	8.11254	5.65331	11.7146	17.8773	22.8417	-1.5594	3.56969	0.00397	0.143
ENSMUSG00000018809_Smyd4	19.6374	20.8798	15.7571	8.68724	8.35251	7.70731	1.20809	3.78811	0.00403	0.144
ENSMUSG00000056076_Eif3b	288.227	427.438	293.972	185.064	255.704	201.932	0.676378	8.11134	0.00403	0.144
ENSMUSG00000026571_Dcaf6	13.3028	13.9642	5.05189	2.6325	2.05149	3.78359	1.94734	2.82545	0.00405	0.145
ENSMUSG00000051444_Bbs12	17.357	3.85678	8.05897	56.467	26.2298	19.7588	-1.78253	4.45995	0.00407	0.145
ENSMUSG00000029664_Tfpi2	5.95457	1.99489	7.69812	0.789749	0	0	4.23802	1.60515	0.0041	0.145
ENSMUSG00000086484_Nron	0	0	0	5.00174	0	6.30598	-7.81642	1.08357	0.00409	0.145
ENSMUSG00000090019_Gimap1	205.75	174.087	167.434	326.561	239.585	254.902	-0.55926	7.83054	0.00409	0.145
ENSMUSG00000027639_Samhd1	73.9888	62.1075	60.2618	98.8502	95.541	110.845	-0.612268	6.38659	0.00413	0.146
ENSMUSG00000034906_Ncaph	95.2732	118.629	83.3562	58.8363	50.9943	15.6949	1.27062	6.14913	0.00414	0.146
ENSMUSG00000005803_Sqor	21.4111	23.0077	23.3349	78.9749	25.4971	53.8111	-1.19133	5.2362	0.00417	0.146
ENSMUSG00000021835_Bmp4	4.56095	2.26087	6.49529	0	0	0.700665	4.18254	1.39893	0.00416	0.146
ENSMUSG00000024109_Nrxn1	23.0581	29.2583	20.3278	41.9883	44.5467	48.0656	-0.864677	5.11774	0.00417	0.146
ENSMUSG00000114707_Gm47558	0.126693	0	0.120283	2.36925	2.05149	1.2612	-4.23142	0.306572	0.0042	0.147
ENSMUSG00000116581_Gm46565	17.2303	2.92583	9.38208	0	1.02575	1.82173	3.36773	2.50883	0.00421	0.147
ENSMUSG00000040592_Cd79b	51.5641	53.8619	53.1651	115.172	61.6914	104.819	-0.79956	6.19686	0.00422	0.147
ENSMUSG00000042599_Kdm7a	4.43426	8.64451	10.4646	16.3215	19.6357	29.2878	-1.43851	3.90889	0.00424	0.147
ENSMUSG00000032254_Kif23	80.5768	124.481	102.481	74.1048	51.2873	62.0789	0.743638	6.37488	0.00428	0.148
ENSMUSG00000031355_Arhgap6	49.1569	42.5576	33.0779	25.4036	23.5922	18.2173	0.915584	5.01417	0.00434	0.15
ENSMUSG00000074170_Plekhf1	9.88206	16.7571	11.3066	3.81712	4.83566	0.980931	1.99915	3.04522	0.00434	0.15
ENSMUSG00000024014_Pim1	51.5641	66.2302	60.8633	83.7134	100.67	104.119	-0.665341	6.28617	0.00437	0.151
ENSMUSG00000001700_Gramd3	4.30756	6.38364	9.50237	16.0582	17.4377	21.4403	-1.41091	3.67196	0.00439	0.151
ENSMUSG00000005338_Cadm3	2.53386	0.398977	1.32311	0	0	0	6.44251	-0.0177571	0.0044	0.151
ENSMUSG00000020737_Jpt1	554.029	621.474	493.041	280.756	447.665	368.41	0.627622	8.85297	0.00443	0.151
ENSMUSG00000047867_Gimap6	282.145	171.959	230.944	609.291	322.671	321.885	-0.844378	8.32963	0.00442	0.151
ENSMUSG00000031445_Proz	1.26693	0.797955	0.841982	0	0	0	5.90425	-0.396432	0.00447	0.152
ENSMUSG00000001228_Uhrf1	83.1107	138.711	83.2359	62.3902	56.5626	62.7796	0.774427	6.35111	0.00449	0.153
ENSMUSG00000028044_Cks1b	538.066	603.52	557.392	267.856	427.883	417.736	0.63278	8.87777	0.0045	0.153
ENSMUSG00000038022_Mindy4	23.5649	7.71356	12.6297	2.89575	6.15448	3.50332	1.81899	3.27833	0.0045	0.153
ENSMUSG00000103749_Pcdhgb5	2.53386	0.265985	1.92453	0	0	0	6.59433	0.0965071	0.00451	0.153
ENSMUSG00000058013_Septin11	159.887	170.363	161.42	130.045	108.143	109.444	0.526839	7.13279	0.00459	0.155
ENSMUSG00000030051_Aplf	23.3115	32.7161	34.7618	14.2155	16.705	14.8541	1.01514	4.53205	0.00462	0.156
ENSMUSG00000055725_Paqr3	0.253386	1.32992	3.84906	0	0	0	6.81155	0.261822	0.00463	0.156
ENSMUSG00000074733_Zfp950	85.8979	67.5602	68.4411	149.526	91.2915	124.018	-0.69083	6.60983	0.00464	0.156
ENSMUSG00000024660_Incenp	48.3968	102.271	53.8868	22.7711	45.5725	18.0772	1.26658	5.61635	0.00465	0.156
ENSMUSG00000057133_Chd6	48.5234	43.8875	76.9812	125.833	83.6716	99.074	-0.834187	6.31616	0.00466	0.156
ENSMUSG00000003345_Csnk1g2	60.4326	75.9387	64.9529	37.7763	42.3487	45.263	0.708796	5.77804	0.00468	0.156
ENSMUSG00000069792_Wfdc17	0	0.265985	0.962265	4.47524	4.24952	5.04479	-3.38819	1.45327	0.00471	0.157
ENSMUSG00000112627_4933412E12Rik	26.4789	20.7468	17.0802	44.0943	35.1685	42.7406	-0.899986	4.96292	0.00473	0.157
ENSMUSG00000050410_Tcf19	59.1657	71.8159	43.7831	33.8276	33.2635	13.4528	1.1422	5.42432	0.00476	0.158
ENSMUSG00000109608_Gm45597	1.01354	1.86189	1.68396	0	0.146535	0	4.61498	0.0909084	0.00478	0.158
ENSMUSG00000015839_Nfe2l2	149.878	126.077	143.738	241.663	210.425	175.166	-0.553699	7.44583	0.0048	0.159
ENSMUSG00000025245_Lztfl1	31.4199	20.2149	27.5448	45.4106	54.6577	45.6834	-0.856704	5.23481	0.0048	0.159
ENSMUSG00000027177_Hipk3	48.3968	42.0256	47.7524	73.4466	69.6043	77.7738	-0.650672	5.90605	0.00485	0.159
ENSMUSG00000035696_Rnf38	32.5601	29.5243	27.3043	74.1048	40.5903	52.2696	-0.873405	5.41917	0.00485	0.159
ENSMUSG00000021903_Galnt15	2.91394	0	8.29954	0	0	0	7.84335	1.12376	0.00488	0.16
ENSMUSG00000057069_Ero1lb	9.50198	7.18159	5.05189	34.6173	12.309	16.816	-1.52299	3.84671	0.00492	0.161
ENSMUSG00000047767_Atg16l2	25.2119	35.243	20.9293	10.3984	6.30102	16.3956	1.32344	4.27931	0.00494	0.161
ENSMUSG00000108268_Gm44187	0	0	0	0.526499	3.07724	0.840798	-6.49345	-0.0170319	0.00494	0.161
ENSMUSG00000025227_Mfsd13a	23.4382	30.1893	27.4246	13.1625	7.32676	15.9752	1.17982	4.3167	0.005	0.161
ENSMUSG00000025902_Sox17	4.68764	1.06394	0.240566	0	0	0	6.92155	0.34598	0.005	0.161
ENSMUSG00000031955_Bcar1	5.5745	0.797955	0.240566	0	0	0	7.06074	0.458341	0.005	0.161
ENSMUSG00000050295_Foxc1	1.52032	0.265985	2.8868	0	0	0	6.58769	0.0926268	0.00498	0.161
ENSMUSG00000052681_Rap1b	2167.59	1506.67	2054.92	1183.44	1527.34	1204.86	0.571634	10.6532	0.00498	0.161
ENSMUSG00000110902_Gm33104	0	0	0	4.87012	0	5.46519	-7.68675	0.970467	0.00498	0.161
ENSMUSG00000104271_Gm37891	0	0	0	0.131625	3.37031	2.66253	-6.96226	0.347214	0.0051	0.164
ENSMUSG00000032232_Cgnl1	3.04063	0.664962	0.601416	0	0	0	6.45367	-0.0114168	0.00513	0.165
ENSMUSG00000024399_Ltb	46.1163	14.3632	25.8609	146.235	40.5903	64.0408	-1.51112	5.80511	0.00518	0.166
ENSMUSG00000024056_Ndc80	91.0923	122.885	115.352	57.6517	86.7489	46.2439	0.813749	6.44761	0.00522	0.167
ENSMUSG00000030978_Rrm1	491.569	741.3	560.64	398.297	366.631	143.356	1.01012	8.82076	0.00522	0.167
ENSMUSG00000046532_Ar	0	0	0	1.053	0.439606	2.52239	-6.34017	-0.118989	0.00526	0.167
ENSMUSG00000106032_Gm42463	0.253386	0	0	2.36925	1.31882	2.94279	-4.44681	0.478576	0.00525	0.167
ENSMUSG00000026575_Nme7	57.772	47.4783	47.151	28.1677	35.7546	22.0009	0.84934	5.32467	0.0053	0.168
ENSMUSG00000028832_Stmn1	1956.65	1709.75	1894.82	1426.29	1416.85	1383.67	0.420862	10.6736	0.00531	0.168
ENSMUSG00000055065_Ddx17	98.4405	80.1945	78.4246	126.491	111.22	193.243	-0.721317	6.84063	0.00531	0.168
ENSMUSG00000037035_Inhbb	1.52032	1.99489	0.360849	0	0	0	6.31071	-0.121526	0.00532	0.168
ENSMUSG00000019992_Mtfr2	166.855	173.289	124.974	115.172	104.04	96.1312	0.585314	7.02767	0.00535	0.169
ENSMUSG00000037466_Tedc1	28.7593	41.0947	20.9293	10.2667	14.9466	16.2554	1.15282	4.48501	0.00538	0.169
ENSMUSG00000009350_Mpo	11.4024	19.9489	3.24764	2.50087	0.146535	2.24213	2.83733	2.78332	0.00544	0.17
ENSMUSG00000028577_Plaa	73.7354	97.0845	65.0732	48.4379	51.1408	47.6452	0.70521	6.00609	0.00543	0.17
ENSMUSG00000038393_Txnip	408.332	312.532	345.694	819.233	460.707	478.134	-0.693029	8.87343	0.00545	0.17
ENSMUSG00000045658_Pid1	0.253386	2.39386	1.80425	0	0	0	6.52245	0.034709	0.00542	0.17
ENSMUSG00000089663_Gm15651	4.81434	1.59591	3.12736	0.526499	0.146535	0	3.73808	0.990162	0.00544	0.17
ENSMUSG00000004099_Dnmt1	186.619	233.402	178.861	148.341	145.51	120.514	0.557434	7.40474	0.00553	0.171
ENSMUSG00000033059_Pygb	36.2342	39.6318	22.3727	6.97611	19.9288	12.8922	1.32149	4.54649	0.00552	0.171
ENSMUSG00000034853_Acot11	0.760158	3.5908	1.92453	16.4531	8.93865	5.46519	-2.25533	2.67794	0.00554	0.171
ENSMUSG00000071324_Armc2	2.66055	2.92583	1.08255	0	0.293071	0	4.34079	0.524582	0.00555	0.171
ENSMUSG00000111067_Gm48714	0.126693	0	0	0.394874	2.05149	4.34412	-5.26732	0.482907	0.00558	0.172
ENSMUSG00000006678_Pola1	156.973	185.126	176.576	110.696	138.769	78.6146	0.686097	7.1478	0.00562	0.172
ENSMUSG00000019303_Psmc3ip	78.6764	83.3863	77.8232	53.1764	55.5369	51.1485	0.610836	6.06663	0.00561	0.172
ENSMUSG00000020167_Tcf3	37.1211	74.7418	46.9104	18.8223	33.8497	24.6634	1.06272	5.3159	0.00562	0.172
ENSMUSG00000031342_Gpm6b	0	1.19693	12.1486	0	0	0	8.10314	1.3532	0.00563	0.172
ENSMUSG00000096957_E230013L22Rik	0	0	0	2.76412	0.732676	0.560532	-6.3498	-0.105149	0.00561	0.172
ENSMUSG00000031216_Stard8	9.88206	4.92072	2.1651	0	0.732676	0.840798	3.40768	1.75264	0.00565	0.173
ENSMUSG00000073542_Cep76	18.7506	21.8108	23.2146	5.39662	9.9644	11.631	1.26424	3.95201	0.00571	0.174
ENSMUSG00000047388_Atmin	35.2207	34.1791	25.3797	15.5317	19.9288	10.6501	1.06139	4.5737	0.00574	0.175
ENSMUSG00000024677_Ms4a6b	36.1075	22.8747	22.9741	84.6348	39.1249	47.2248	-1.03395	5.39744	0.00587	0.178
ENSMUSG00000018068_Ints2	36.1075	42.8236	43.9033	10.6616	29.7467	12.7521	1.22959	4.89578	0.00593	0.178
ENSMUSG00000022391_Rangap1	61.6995	109.054	66.0354	13.1625	54.0715	24.8035	1.38275	5.79281	0.00592	0.178
ENSMUSG00000026177_Slc11a1	0	0	0	5.00174	0	4.62439	-7.58377	0.882007	0.00593	0.178
ENSMUSG00000026482_Rgl1	21.1577	15.4271	31.2736	7.37099	10.9901	1.96186	1.7627	3.91298	0.00593	0.178
ENSMUSG00000042099_Kank3	35.2207	25.5346	23.0944	12.8992	16.705	7.28692	1.20476	4.35327	0.00591	0.178
ENSMUSG00000027454_Gins1	76.1425	63.4374	101.399	38.6977	55.0973	48.7663	0.782428	6.00936	0.00597	0.179
ENSMUSG00000028560_Usp1	170.149	186.189	246.701	144.392	104.333	146.719	0.638274	7.3844	0.00595	0.179
ENSMUSG00000045664_Cdc42ep2	2.91394	1.7289	5.89387	0.526499	0	0	4.20935	1.09984	0.00598	0.179
ENSMUSG00000114279_H2bc14	8.23505	7.71356	12.6297	4.21199	1.90496	2.24213	1.7971	2.69274	0.00598	0.179
ENSMUSG00000003038_Hmgn2	1419.6	1444.96	1344.28	985.212	1111.32	1087.99	0.426848	10.2695	0.00604	0.179
ENSMUSG00000032123_Dpagt1	111.11	122.087	86.1227	56.3354	84.4043	46.2439	0.794166	6.40731	0.00602	0.179
ENSMUSG00000032834_Pwp2	10.3888	10.2404	8.90095	22.2446	15.2397	31.5299	-1.19762	4.05416	0.00601	0.179
ENSMUSG00000034463_Scara3	2.40717	0	8.05897	0	0	0	7.74556	1.03865	0.00603	0.179
ENSMUSG00000044786_Zfp36	266.436	200.819	305.519	541.636	295.708	459.776	-0.717866	8.42612	0.00603	0.179
ENSMUSG00000050105_Grrp1	3.54741	1.86189	6.25472	0.394874	0.732676	0.140133	3.18424	1.29503	0.00604	0.179
ENSMUSG00000036944_Tmem71	11.6558	15.2941	29.5896	61.3372	38.8319	34.0523	-1.21153	4.99676	0.00606	0.179
ENSMUSG00000084137_Gm9085	0	0.265985	0	2.6325	0.586141	5.46519	-4.79128	0.793797	0.00608	0.179
ENSMUSG00000095325_Zfp870	23.945	12.1023	13.3514	37.6447	32.5308	32.7911	-1.03755	4.6744	0.0061	0.179
ENSMUSG00000024054_Smchd1	110.35	124.614	122.809	69.2346	96.8598	51.0084	0.745153	6.59083	0.00611	0.179
ENSMUSG00000030346_Rad51ap1	68.541	89.105	66.1557	51.7285	47.917	28.8674	0.826791	5.886	0.00614	0.18
ENSMUSG00000025059_Gk	27.239	25.6675	33.4387	19.7437	10.1109	7.28692	1.24628	4.38656	0.0062	0.18
ENSMUSG00000036322_H2-Ea	27.7458	19.6829	30.7925	46.3319	41.616	56.3335	-0.856474	5.21885	0.00619	0.18
ENSMUSG00000039542_Ncam1	0.253386	0.930947	0	4.73849	1.90496	8.82838	-3.63897	1.58805	0.00618	0.18
ENSMUSG00000029428_Stx2	22.4247	52.133	39.5731	15.6634	22.8595	8.96851	1.29224	4.77523	0.00628	0.183
ENSMUSG00000016024_Lbp	24.3251	23.6727	28.026	111.618	38.6853	35.3135	-1.25321	5.44451	0.0063	0.183
ENSMUSG00000048240_Gng7	0.380079	1.86189	1.20283	0	0	0	6.15429	-0.231013	0.00631	0.183
ENSMUSG00000024552_Slc14a2	7.60158	3.05883	1.4434	0.658124	0.146535	0	3.83524	1.27945	0.00638	0.184
ENSMUSG00000106858_Gm43844	0	0	0	0	1.61189	10.2297	-7.89405	1.14459	0.00638	0.184
ENSMUSG00000030161_Gabarapl1	122.766	98.6804	111.863	192.567	151.517	151.624	-0.546529	7.10921	0.0064	0.185
ENSMUSG00000026003_Acadl	155.452	141.637	133.274	109.117	95.2479	102.717	0.511972	6.94583	0.00642	0.185
ENSMUSG00000028693_Nasp	180.791	166.64	183.913	113.855	139.355	125.699	0.512171	7.25045	0.00645	0.185
ENSMUSG00000040297_Suco	57.8987	50.0052	38.4906	113.066	64.4755	80.2962	-0.790271	6.07299	0.00645	0.185
ENSMUSG00000092274_Neat1	79.0565	64.9003	98.2713	164.926	89.3865	187.078	-0.836128	6.83013	0.00653	0.187
ENSMUSG00000102151_Gm37472	7.22151	1.99489	3.36793	12.7676	10.1109	20.7397	-1.7701	3.25767	0.00655	0.187
ENSMUSG00000019359_Gdpd2	0.126693	2.12788	12.2689	0.26325	0	0	5.55914	1.48292	0.00659	0.188
ENSMUSG00000046470_Sox18	31.8	12.5013	13.7123	7.63424	6.00795	1.12106	1.99041	3.63365	0.00662	0.189
ENSMUSG00000020290_Xpo1	136.702	151.345	139.168	85.0296	98.1786	112.527	0.555668	6.9191	0.0067	0.191
ENSMUSG00000024424_Ttc39c	2.91394	6.91561	0	0	0	0	7.64596	0.939711	0.00672	0.191
ENSMUSG00000039770_Ypel5	76.5226	67.5602	73.493	124.385	85.4301	136.49	-0.643584	6.55409	0.00673	0.191
ENSMUSG00000010392_Gosr1	37.5012	31.9182	28.1463	50.6756	55.2438	58.0151	-0.725406	5.45086	0.00677	0.191
ENSMUSG00000022186_Oxct1	207.777	217.044	194.618	139.127	164.706	145.318	0.488114	7.48121	0.00677	0.191
ENSMUSG00000058427_Cxcl2	0.633465	0.664962	1.4434	0	0	0	5.83121	-0.442452	0.00681	0.192
ENSMUSG00000024644_Cndp2	56.125	72.6139	73.0119	28.6942	49.822	38.1162	0.8153	5.74306	0.00685	0.193
ENSMUSG00000033228_Scaf11	141.643	143.898	131.349	88.057	104.187	102.297	0.525435	6.89546	0.00689	0.194
ENSMUSG00000006715_Gmnn	211.451	192.839	212.54	119.91	177.015	111.266	0.618669	7.42235	0.00693	0.194
ENSMUSG00000023995_Tspo2	0	0.132992	0.120283	0	10.8436	4.48426	-5.65015	1.50434	0.00693	0.194
ENSMUSG00000072980_Oip5	62.0796	59.0487	83.5968	30.0105	50.5547	36.9951	0.824818	5.76023	0.00692	0.194
ENSMUSG00000029851_Tcaf2	0	0	0	1.5795	1.90496	0.280266	-6.2502	-0.186212	0.00697	0.195
ENSMUSG00000052563_D930048N14Rik	0	0.398977	0	3.81712	1.17228	3.78359	-4.29395	0.824251	0.00699	0.195
ENSMUSG00000041324_Inhba	0	0	0	4.21199	1.31882	0.140133	-6.82568	0.256163	0.00709	0.197
ENSMUSG00000018476_Kdm6b	4.94103	2.79284	3.60849	9.60861	13.1882	10.51	-1.52823	2.93914	0.00714	0.198
ENSMUSG00000020424_Castor1	12.2892	9.84144	12.1486	29.2207	21.1011	21.4403	-1.03766	4.15868	0.00715	0.198
ENSMUSG00000027425_Kat14	32.3067	24.0716	25.3797	18.0326	11.8694	10.0896	1.05606	4.36392	0.00714	0.198
ENSMUSG00000103624_Gm3081	0.760158	1.99489	1.56368	0	0.146535	0	4.53756	0.0344926	0.00714	0.198
ENSMUSG00000028273_Pdlim5	35.2207	19.0179	25.7406	5.79149	16.2654	9.94944	1.33795	4.24768	0.00719	0.198
ENSMUSG00000009566_Fpgs	38.7681	68.8901	24.7783	13.8206	24.1783	20.4594	1.20181	5.01	0.00723	0.199
ENSMUSG00000028330_Ncbp1	85.8979	99.6114	104.406	76.474	59.3468	56.0532	0.623759	6.33499	0.00729	0.201
ENSMUSG00000017499_Cdc6	61.9529	137.381	86.7241	57.7833	49.5289	18.7778	1.21235	6.11481	0.00733	0.201
ENSMUSG00000021196_Pfkp	117.444	155.069	138.446	65.1543	95.6875	102.297	0.66811	6.82017	0.00742	0.203
ENSMUSG00000058440_Nrf1	59.6724	65.4323	56.8939	42.6464	40.2972	26.7654	0.755967	5.61442	0.00742	0.203
ENSMUSG00000021811_Dnajc9	353.6	471.059	461.166	280.229	337.324	289.655	0.529725	8.51893	0.00745	0.203
ENSMUSG00000103885_Gm37006	0	0	0.120283	0.26325	3.22378	3.08293	-5.23205	0.443958	0.00746	0.203
ENSMUSG00000039176_Polg	30.4063	22.8747	19.0047	10.1351	10.1109	14.2936	1.08633	4.1782	0.00747	0.203
ENSMUSG00000015568_Lpl	13.1761	29.1253	31.3939	1.18462	4.10299	12.3317	2.08947	3.96676	0.00753	0.204
ENSMUSG00000031661_Nkd1	1.26693	0.797955	2.28538	0	0	0.140133	4.56581	0.0455791	0.00753	0.204
ENSMUSG00000021276_Cinp	114.277	126.742	113.186	78.9749	84.5509	86.8825	0.525595	6.66141	0.00762	0.206
ENSMUSG00000031431_Tsc22d3	264.408	227.683	229.38	475.824	264.35	388.028	-0.617114	8.26395	0.00762	0.206
ENSMUSG00000042510_AA986860	0.760158	2.26087	1.32311	0	0	0.140133	4.56266	0.037393	0.00768	0.207
ENSMUSG00000037474_Dtl	159.507	168.9	138.446	100.561	125.141	99.3543	0.545986	7.04982	0.00775	0.208
ENSMUSG00000051316_Taf7	58.2788	45.6164	73.3727	142.55	64.0359	130.324	-0.895534	6.41916	0.00775	0.208
ENSMUSG00000056220_Pla2g4a	293.675	255.878	230.462	143.208	225.225	128.642	0.671005	7.73857	0.00774	0.208
ENSMUSG00000022814_Umps	217.532	301.627	263.54	170.454	208.52	159.752	0.565096	7.78882	0.00782	0.21
ENSMUSG00000038555_Reep2	25.3386	23.4067	18.6439	10.0035	13.3347	9.24878	1.06979	4.08552	0.00783	0.21
ENSMUSG00000025218_Poll	12.4159	20.7468	9.9835	5.39662	5.42181	5.74545	1.40399	3.35957	0.00791	0.211
ENSMUSG00000059336_Slc14a1	219.052	220.369	246.34	137.021	195.478	137.611	0.568859	7.59567	0.00791	0.211
ENSMUSG00000091423_Gm17509	1.39362	0.398977	0.962265	0	0	0	5.82796	-0.443909	0.00793	0.211
ENSMUSG00000026826_Nr4a2	2.53386	5.58568	3.72878	11.9779	5.56834	28.1667	-1.91378	3.29243	0.00798	0.213
ENSMUSG00000023993_Treml1	48.7768	39.0998	51.842	13.2941	35.4615	14.9942	1.15182	5.10183	0.00803	0.213
ENSMUSG00000026737_Pip4k2a	52.9577	55.3249	63.9906	29.484	32.9704	42.6004	0.73953	5.54312	0.00801	0.213
ENSMUSG00000035273_Hpse	7.72828	8.51152	7.8184	0	1.75842	0	3.76089	2.20654	0.00803	0.213
ENSMUSG00000047139_Cd24a	238.31	191.642	292.288	384.344	306.112	410.029	-0.580022	8.24516	0.00804	0.213
ENSMUSG00000097636_Mirt1	2.28048	0.398977	5.77359	19.7437	7.91291	15.6949	-2.31318	3.14147	0.00807	0.213
ENSMUSG00000059325_Hopx	1.14024	1.32992	0	13.1625	4.54259	4.34412	-3.11232	2.10351	0.0081	0.214
ENSMUSG00000000028_Cdc45	128.087	119.826	105.248	70.156	89.0935	34.4727	0.88918	6.51793	0.00812	0.214
ENSMUSG00000020235_Fzr1	66.5139	159.059	86.3633	52.1234	60.9587	57.3144	0.900186	6.34031	0.00818	0.215
ENSMUSG00000061979_Rcc1l	32.8135	56.1228	49.7972	30.1421	25.9367	16.9561	0.955073	5.1582	0.00817	0.215
ENSMUSG00000032135_Mcam	7.09481	2.52686	2.40566	0	0	0.700665	4.02506	1.26432	0.00821	0.215
ENSMUSG00000050721_Plekho2	38.7681	50.0052	47.2713	26.5882	31.0655	20.8798	0.81894	5.17616	0.00822	0.215
ENSMUSG00000076609_Igkc	42.4422	0	0	0	0	0	9.72766	2.86758	0.00827	0.216
ENSMUSG00000001166_Oas1c	6.33465	2.79284	5.41274	14.742	16.412	10.0896	-1.47711	3.25013	0.00831	0.217
ENSMUSG00000040021_Lats1	15.8366	21.2788	29.4694	41.1986	34.7289	57.4545	-0.971357	5.06674	0.00839	0.218
ENSMUSG00000047205_Dusp18	1.52032	1.46292	2.76651	0.26325	0.146535	0	3.67727	0.392118	0.0084	0.218
ENSMUSG00000029414_Kntc1	21.7912	32.5832	21.2901	7.10774	15.2397	11.3508	1.18926	4.21619	0.00843	0.219
ENSMUSG00000104990_Gm43504	3.92749	0.132992	1.08255	0	0	0	6.70589	0.181107	0.00854	0.221
ENSMUSG00000020100_Slc29a3	13.5562	18.8849	9.74293	2.23762	3.51685	7.56718	1.68266	3.25789	0.00861	0.222
ENSMUSG00000026705_Klhl20	29.1394	34.977	28.3868	17.3745	19.1961	9.80931	1.02081	4.55418	0.0086	0.222
ENSMUSG00000024640_Psat1	243.377	315.724	238.882	135.705	221.268	165.357	0.634609	7.78795	0.00867	0.224
ENSMUSG00000024181_Mrpl28	264.915	297.903	297.46	198.49	237.241	188.479	0.488236	7.95555	0.00873	0.224
ENSMUSG00000025647_Shisa5	195.234	167.438	176.936	326.693	264.789	211.04	-0.546378	7.80326	0.00873	0.224
ENSMUSG00000027939_Nup210l	0	0	0	2.23762	0	6.44612	-7.44136	0.755851	0.00871	0.224
ENSMUSG00000006498_Ptbp1	117.951	137.913	123.651	78.7116	94.9549	92.4878	0.537035	6.75658	0.00886	0.225
ENSMUSG00000008301_Phax	98.1871	119.427	90.0921	173.481	124.995	170.962	-0.582085	7.01641	0.00882	0.225
ENSMUSG00000022438_Parvb	0.253386	0.53197	0.240566	0.526499	2.34456	11.2106	-3.69808	1.46226	0.00882	0.225
ENSMUSG00000027959_Sass6	28.2526	31.3862	16.8396	8.29236	15.3862	10.7902	1.16936	4.23418	0.00883	0.225
ENSMUSG00000066979_Bub3	438.485	581.975	522.149	373.288	389.784	369.11	0.473201	8.80432	0.00885	0.225
ENSMUSG00000078546_Zfp995	0.253386	2.92583	2.76651	0	0.146535	0	4.99522	0.382588	0.00884	0.225
ENSMUSG00000052752_Traf7	75.0023	88.174	66.6369	36.0652	60.3725	42.18	0.751883	5.95104	0.00888	0.226
ENSMUSG00000006362_Cbfa2t3	90.2055	72.6139	62.9081	108.196	102.868	139.993	-0.614045	6.58714	0.00907	0.227
ENSMUSG00000025220_Oga	70.4414	66.3632	69.1628	89.8997	100.23	122.196	-0.575861	6.43496	0.00901	0.227
ENSMUSG00000025792_Slc25a10	24.9585	51.0691	37.5283	12.1095	24.4714	5.46519	1.45744	4.72169	0.00908	0.227
ENSMUSG00000027167_Elp4	38.1346	46.5474	54.0071	19.0856	32.3843	25.6443	0.872076	5.18582	0.00905	0.227
ENSMUSG00000028671_Gale	27.4924	36.5729	27.5448	18.954	16.1189	7.56718	1.12981	4.50591	0.009	0.227
ENSMUSG00000030180_Kdm5a	84.3776	78.8645	47.993	155.054	103.307	102.297	-0.746616	6.57244	0.00898	0.227
ENSMUSG00000034311_Kif4	58.5322	87.509	52.4434	28.431	50.7012	24.1029	0.965684	5.66574	0.00902	0.227
ENSMUSG00000041570_Camsap2	0.506772	6.25065	3.12736	0	0.439606	0.140133	4.02511	1.02741	0.00906	0.227
ENSMUSG00000041773_Enc1	0.886852	1.7289	1.20283	0	0.146535	0	4.36027	-0.0919612	0.00894	0.227
ENSMUSG00000045248_Med26	20.1442	18.22	14.9151	8.16074	5.56834	9.94944	1.19266	3.71429	0.00907	0.227
ENSMUSG00000067367_Lyar	162.04	188.716	177.899	108.59	128.072	139.432	0.516675	7.24228	0.00896	0.227
ENSMUSG00000079057_Cyp4v3	25.4653	26.3325	29.8302	53.7029	57.5884	35.3135	-0.817937	5.2563	0.00901	0.227
ENSMUSG00000002055_Spag5	32.4334	78.9975	31.033	24.8771	22.713	19.0581	1.12376	5.14051	0.00913	0.227
ENSMUSG00000004462_Tbccd1	36.4876	41.4936	64.8326	6.05474	24.0318	25.0838	1.39492	5.0662	0.00913	0.227
ENSMUSG00000050912_Tmem123	357.148	346.578	397.536	250.745	304.5	252.66	0.471841	8.31791	0.00912	0.227
ENSMUSG00000104851_E030026E10Rik	0.253386	2.79284	2.8868	0	0	0.140133	5.01432	0.379747	0.00917	0.227
ENSMUSG00000026051_Ecrg4	1.26693	1.06394	0.360849	0	0	0	5.7908	-0.472712	0.00919	0.228
ENSMUSG00000017493_Igfbp4	179.397	145.095	149.392	125.833	100.23	112.387	0.510684	7.0845	0.0092	0.228
ENSMUSG00000027654_Fam83d	14.0629	41.6266	24.5378	6.31799	15.6793	7.28692	1.47848	4.22218	0.00923	0.228
ENSMUSG00000027489_Necab3	0.760158	1.59591	1.4434	0.131625	0	0	4.39734	-0.0979792	0.00925	0.228
ENSMUSG00000000530_Acvrl1	8.61513	0	1.20283	0	0	0	7.62681	0.933364	0.0093	0.229
ENSMUSG00000024925_Rnaseh2c	108.956	119.028	88.5284	57.6517	63.7428	85.0607	0.640293	6.45272	0.00929	0.229
ENSMUSG00000002870_Mcm2	264.408	404.696	307.925	184.143	266.255	191.001	0.632338	8.0818	0.00938	0.229
ENSMUSG00000013150_Gfod2	10.5155	9.70845	13.3514	1.44787	5.86141	1.40133	1.9636	2.88195	0.00935	0.229
ENSMUSG00000015083_C8g	7.22151	4.92072	6.49529	15.2685	16.8516	12.612	-1.23646	3.43059	0.00938	0.229
ENSMUSG00000026240_Cops7b	35.2207	45.3504	37.8892	18.0326	28.7209	18.3574	0.88747	4.9534	0.00937	0.229
ENSMUSG00000050248_Evc2	3.92749	3.32481	1.56368	0	0.293071	0.560532	3.32041	0.91918	0.00933	0.229
ENSMUSG00000009145_Dqx1	11.7825	1.86189	0.360849	0	0.439606	0	4.86282	1.41959	0.00951	0.23
ENSMUSG00000020142_Slc1a4	1.01354	1.06394	0.601416	9.60861	1.90496	4.34412	-2.51504	1.72976	0.00944	0.23
ENSMUSG00000020377_Ltc4s	10.8956	7.31459	13.7123	5.52824	2.05149	1.96186	1.7663	2.85107	0.00948	0.23
ENSMUSG00000021892_Sh3bp5	35.9808	18.6189	27.0637	18.0326	9.67133	9.52904	1.15729	4.32936	0.00952	0.23
ENSMUSG00000030062_Rpn1	387.934	552.584	450.099	265.882	396.818	234.162	0.657458	8.58062	0.0095	0.23
ENSMUSG00000046794_Ppp1r3b	5.4478	1.99489	0.481133	8.16074	11.5763	17.7969	-2.22737	2.96037	0.0095	0.23
ENSMUSG00000078619_Smarcd2	86.9115	141.903	107.533	65.4175	77.3706	75.3916	0.651178	6.53909	0.00951	0.23
ENSMUSG00000025017_Pik3ap1	11.9091	13.1663	7.69812	36.4601	15.6793	24.5233	-1.19728	4.2005	0.00972	0.233
ENSMUSG00000026921_Egfl7	189.66	143.366	149.993	120.305	115.763	109.444	0.50701	7.1131	0.00969	0.233
ENSMUSG00000039483_Asb6	29.2661	43.6215	30.4316	16.4531	23.4456	14.5738	0.948031	4.73726	0.0097	0.233
ENSMUSG00000109154_Gm44822	1.01354	0	0.120283	5.92312	1.46535	7.00665	-3.59289	1.49428	0.00971	0.233
ENSMUSG00000073295_Nudt11	0	0.132992	1.08255	5.39662	4.83566	3.36319	-3.38015	1.43683	0.00975	0.234
ENSMUSG00000074388_Gm5544	0	0.398977	0	2.89575	1.46535	3.08293	-4.06071	0.634248	0.00979	0.234
ENSMUSG00000002076_Hsf2bp	0.126693	1.06394	0	2.76412	2.63764	10.6501	-3.68514	1.63522	0.0099	0.235
ENSMUSG00000020070_Rufy2	16.9769	20.7468	18.8845	49.8858	30.0397	29.0075	-0.914297	4.79385	0.00992	0.235
ENSMUSG00000021675_F2rl2	107.689	64.5013	142.896	40.6721	77.5172	24.6634	1.16304	6.26592	0.0099	0.235
ENSMUSG00000029283_Cdc7	133.535	137.381	108.014	108.722	67.1132	48.6262	0.783342	6.65715	0.00992	0.235
ENSMUSG00000032443_Zcwpw2	0	0.398977	0	2.76412	3.37031	1.40133	-4.08148	0.64803	0.00983	0.235
ENSMUSG00000041417_Pik3r1	119.345	92.6957	116.194	259.432	132.761	155.407	-0.709071	7.18585	0.00992	0.235
ENSMUSG00000042447_Mios	109.59	110.916	72.0496	64.891	69.4577	38.8168	0.779622	6.28552	0.0099	0.235
ENSMUSG00000045441_Gprin3	5.70119	0.53197	0.120283	0	0	0	7.00149	0.411215	0.00984	0.235
ENSMUSG00000091191_Gm17334	5.70119	1.46292	2.52595	11.8462	8.64558	12.7521	-1.75354	2.88055	0.00985	0.235
ENSMUSG00000106458_Gm42633	0	0	0	1.053	1.75842	0.280266	-5.97151	-0.381219	0.00995	0.235
ENSMUSG00000069171_Nr2f1	1.01354	0.265985	1.68396	0	0	0	5.93928	-0.368688	0.00998	0.235
ENSMUSG00000038349_Plcl1	2.02709	2.39386	0.360849	18.5591	8.05944	2.52239	-2.57059	2.54881	0.01	0.236
ENSMUSG00000097675_1700101I11Rik	1.9004	1.19693	2.40566	0.131625	0.146535	0.280266	3.2187	0.370725	0.01	0.236
ENSMUSG00000058135_Gstm1	217.279	140.041	195.58	409.616	215.846	288.113	-0.696565	7.92839	0.0101	0.238
ENSMUSG00000059288_Cdyl	15.5832	11.9693	13.3514	3.81712	7.03369	5.74545	1.32155	3.306	0.0102	0.239
ENSMUSG00000015647_Lama5	1.39362	1.06394	0.962265	0	0	0.140133	4.21593	-0.202564	0.0102	0.24
ENSMUSG00000025790_Slco3a1	42.0621	53.596	40.6557	27.1147	23.4456	31.1095	0.764989	5.19713	0.0103	0.24
ENSMUSG00000039055_Eme1	24.7052	34.578	12.6297	11.583	11.4298	4.90465	1.38747	4.08396	0.0103	0.24
ENSMUSG00000040415_Dtx3	42.1888	42.4246	33.1981	68.8398	70.9231	52.4097	-0.681644	5.69503	0.0103	0.24
ENSMUSG00000043015_Nemp2	30.153	19.1509	22.9741	12.5044	12.4555	12.0514	0.987664	4.2106	0.0103	0.24
ENSMUSG00000030137_Tuba8	196.248	193.637	237.559	104.378	179.799	70.4869	0.846003	7.36284	0.0103	0.24
ENSMUSG00000002028_Kmt2a	60.9394	44.6855	40.1746	85.0296	64.329	88.8443	-0.684371	6.00077	0.0104	0.241
ENSMUSG00000041119_Pde9a	5.82788	4.12277	6.97642	28.1677	6.74062	17.5166	-1.59444	3.55156	0.0104	0.242
ENSMUSG00000052271_Bhlha15	0	0	0	6.71287	0	1.6816	-7.38163	0.714359	0.0104	0.242
ENSMUSG00000020598_Nrcam	2.53386	5.3197	0	0	0	0	7.32298	0.665105	0.0105	0.243
ENSMUSG00000117446_Gm35551	8.23505	2.12788	3.84906	13.9522	11.7228	17.937	-1.5952	3.29805	0.0106	0.244
ENSMUSG00000020212_Mdm1	54.8581	58.1177	55.3302	29.3523	44.5467	26.6253	0.767078	5.49868	0.0108	0.248
ENSMUSG00000022967_Ifnar1	16.4701	23.4067	19.7264	44.0943	33.9962	31.3898	-0.848189	4.82581	0.0108	0.248
ENSMUSG00000024921_Smarca2	91.9792	91.3658	80.4694	164.794	108.143	125.839	-0.568752	6.78601	0.0108	0.248
ENSMUSG00000032264_Zw10	54.478	67.5602	59.7807	37.6447	45.5725	27.1858	0.745208	5.61824	0.0108	0.248
ENSMUSG00000074813_Morrbid	3.6741	5.3197	7.33727	1.18462	1.75842	1.12106	2.02394	1.88781	0.0108	0.248
ENSMUSG00000038060_Dlec1	0	0	0	1.71112	0.146535	1.96186	-6.2654	-0.168015	0.0109	0.251
ENSMUSG00000052727_Map1b	16.09	18.353	10.4646	4.34362	8.49905	4.62439	1.38135	3.42035	0.011	0.251
ENSMUSG00000019877_Serinc1	159.127	153.606	154.203	326.298	171.007	234.302	-0.618514	7.63866	0.011	0.252
ENSMUSG00000109243_Gm45867	0.126693	0	0	8.68724	0	2.94279	-6.02263	1.13171	0.011	0.252
ENSMUSG00000000957_Mmp14	11.5291	7.71356	8.66039	1.053	4.24952	0.420399	2.29484	2.56272	0.0111	0.252
ENSMUSG00000003206_Ebi3	69.1744	29.7903	50.7595	106.879	79.4221	83.6594	-0.826642	6.12725	0.0111	0.252
ENSMUSG00000021596_Mctp1	65.627	70.486	68.3208	103.325	90.8519	105.38	-0.524574	6.39427	0.0111	0.252
ENSMUSG00000036435_Exoc1	26.7322	54.6599	22.7335	68.7081	65.5013	66.9836	-0.923257	5.67304	0.0111	0.252
ENSMUSG00000072774_Zfp951	9.37529	6.91561	3.36793	26.4566	11.4298	16.6758	-1.44692	3.6478	0.0111	0.252
ENSMUSG00000115624_Gm49204	0.886852	0.265985	0.360849	4.47524	0.879212	7.28692	-2.99788	1.37553	0.0112	0.253
ENSMUSG00000106375_Gm43361	11.149	9.30947	20.3278	22.6395	42.3487	27.8865	-1.15993	4.49303	0.0112	0.254
ENSMUSG00000040464_Gtpbp10	47.3832	33.2481	43.4222	15.4001	31.5051	17.3765	0.968872	4.98926	0.0115	0.258
ENSMUSG00000106646_Gm42483	0	0	0	3.02737	0	4.06386	-7.14767	0.512969	0.0115	0.258
ENSMUSG00000004032_Gstm5	87.7983	95.8876	110.179	156.107	122.797	153.305	-0.528139	6.91962	0.0115	0.259
ENSMUSG00000066672_Olfr417	6.71473	9.30947	5.17217	0.394874	2.78417	0.280266	2.62062	2.14098	0.0115	0.259
ENSMUSG00000066647_Gm5113	0.760158	1.32992	0.120283	5.79149	8.05944	2.10199	-2.81038	1.70592	0.0116	0.259
ENSMUSG00000031883_Car7	0	1.06394	0	6.31799	5.42181	3.64346	-3.77678	1.57191	0.0116	0.259
ENSMUSG00000029759_Pon3	87.2915	67.1612	65.6746	50.9388	49.2359	46.8044	0.606016	5.94254	0.0116	0.26
ENSMUSG00000035365_Parpbp	23.3115	38.1688	17.6816	2.50087	11.8694	12.3317	1.58646	4.17129	0.0117	0.261
ENSMUSG00000086779_Gm13562	0.126693	0.132992	0	2.50087	0.439606	2.38226	-4.11062	0.239212	0.0117	0.261
ENSMUSG00000003949_Hlf	113.77	63.3044	57.7359	159.661	96.5668	160.592	-0.805268	6.75913	0.0117	0.261
ENSMUSG00000026274_Pask	15.0765	15.2941	11.066	2.23762	2.63764	8.40798	1.66065	3.23702	0.0118	0.262
ENSMUSG00000037300_Ttc13	58.4055	85.6471	54.0071	16.1899	43.9606	38.3964	1.02812	5.64205	0.0118	0.262
ENSMUSG00000029122_Evc	2.66055	1.32992	3.00708	0.26325	0.439606	0.280266	2.79945	0.690903	0.0118	0.262
ENSMUSG00000047394_Odf3b	40.9219	41.0947	34.2807	87.1356	50.5547	58.7157	-0.728152	5.70517	0.0118	0.262
ENSMUSG00000074151_Nlrc5	12.796	13.5652	23.2146	28.2993	38.8319	32.2306	-0.974178	4.64706	0.0118	0.262
ENSMUSG00000043505_Gimap5	69.4278	55.1919	46.7901	126.228	76.4914	81.5574	-0.703861	6.24562	0.0119	0.262
ENSMUSG00000103220_Gm37728	0.126693	0	0	2.36925	2.4911	0.280266	-4.86444	0.171981	0.012	0.264
ENSMUSG00000023284_Zfp605	15.4566	13.4322	17.2005	0.921374	5.42181	0	2.8694	3.18337	0.012	0.265
ENSMUSG00000103183_Gm37090	1.26693	2.26087	0.841982	6.05474	4.9822	6.72638	-1.98905	1.97243	0.0121	0.266
ENSMUSG00000023266_Frs3	0.253386	0	0.481133	3.94874	2.19803	1.96186	-3.33298	0.782062	0.0121	0.266
ENSMUSG00000078908_Mon1b	16.5968	15.1611	17.3208	9.74024	5.42181	7.28692	1.15406	3.6117	0.0121	0.266
ENSMUSG00000020876_Snx11	12.796	27.1305	18.8845	9.74024	1.90496	7.98758	1.61438	3.74572	0.0122	0.267
ENSMUSG00000041632_Mrps27	77.0294	91.2328	73.6133	61.6004	51.5804	51.1485	0.584068	6.08904	0.0122	0.267
ENSMUSG00000097385_Gm26814	2.15378	1.99489	1.92453	12.7676	5.56834	4.48426	-1.87154	2.33245	0.0122	0.267
ENSMUSG00000025351_Cd63	592.924	533.034	598.048	803.569	713.187	790.911	-0.394632	9.39054	0.0123	0.268
ENSMUSG00000026202_Tuba4a	743.688	840.379	745.515	498.068	695.896	421.24	0.552108	9.36494	0.0123	0.269
ENSMUSG00000046191_Pcdhb20	2.02709	0.132992	1.4434	0	0	0	6.20768	-0.184889	0.0123	0.269
ENSMUSG00000017715_Pgs1	28.1259	46.1484	31.3939	25.0087	16.705	14.1534	0.948123	4.76937	0.0124	0.27
ENSMUSG00000026669_Mcm10	33.3203	64.7673	40.2948	31.0635	16.705	24.9437	0.95878	5.1524	0.0125	0.271
ENSMUSG00000085823_Gm13012	26.7322	17.023	19.2453	41.5934	31.212	41.1991	-0.831119	4.88971	0.0125	0.272
ENSMUSG00000032340_Neo1	1.9004	1.86189	0.120283	6.58124	6.30102	8.12771	-2.40693	2.12928	0.0125	0.272
ENSMUSG00000043207_Zmpste24	61.4461	72.8799	58.5779	34.0908	43.0814	47.0847	0.658912	5.73505	0.0126	0.272
ENSMUSG00000019487_Trip10	22.5514	17.954	19.6061	55.6773	52.8992	19.8989	-1.07004	4.98048	0.0126	0.273
ENSMUSG00000044033_Ccdc141	0.253386	0	0.962265	3.02737	7.4733	2.24213	-3.29878	1.36137	0.0126	0.273
ENSMUSG00000053819_Camk2d	53.0844	28.4604	37.4081	127.808	59.7864	52.8301	-0.987501	5.90135	0.0127	0.273
ENSMUSG00000025283_Sat1	145.317	87.509	121.967	187.17	154.741	198.428	-0.582546	7.2194	0.0127	0.273
ENSMUSG00000087598_Zfp111	35.4741	27.7954	29.9505	10.1351	21.5407	15.9752	0.988443	4.57436	0.0127	0.273
ENSMUSG00000001285_Myg1	92.4859	93.0947	93.7006	65.8124	69.8973	35.1734	0.734145	6.2378	0.0127	0.274
ENSMUSG00000020766_Galk1	191.56	240.051	198.467	155.449	166.464	95.7108	0.619431	7.4536	0.0128	0.275
ENSMUSG00000025939_Ube2w	71.0748	52.399	29.8302	89.8997	88.5073	91.0864	-0.793644	6.13881	0.0128	0.275
ENSMUSG00000105789_Gm42997	0	0.132992	0	2.6325	2.05149	0.280266	-4.78522	0.136631	0.0129	0.275
ENSMUSG00000008690_Ncaph2	182.691	211.591	199.309	150.974	157.232	132.286	0.456555	7.43403	0.0129	0.275
ENSMUSG00000025198_Erlin1	71.835	91.7648	78.184	28.2993	55.3903	57.1743	0.802522	6.00662	0.0129	0.275
ENSMUSG00000034459_Ifit1	5.4478	15.0281	20.9293	39.8823	28.1348	33.0714	-1.25094	4.58116	0.013	0.276
ENSMUSG00000033102_Cdc14b	1.01354	2.52686	4.69104	6.97611	7.4733	18.4976	-1.95995	2.82692	0.013	0.277
ENSMUSG00000025134_Alyref	410.359	457.893	413.293	303	366.192	283.209	0.452999	8.5442	0.0131	0.279
ENSMUSG00000042742_Bmt2	23.0581	13.1663	26.9434	46.0687	49.3824	29.7082	-0.960075	4.9801	0.0131	0.279
ENSMUSG00000086158_Ccpg1os	6.33465	7.97955	5.65331	19.4805	16.705	11.0705	-1.21494	3.51311	0.0132	0.279
ENSMUSG00000097047_1110020A21Rik	1.39362	1.99489	3.24764	7.10774	9.08519	6.72638	-1.74953	2.36931	0.0132	0.279
ENSMUSG00000032192_Gnb5	25.4653	32.4502	36.3255	17.1112	17.5842	19.0581	0.83742	4.64538	0.0133	0.281
ENSMUSG00000087259_2610035D17Rik	15.0765	16.4911	19.6061	37.6447	16.9981	65.8625	-1.20503	4.84537	0.0133	0.281
ENSMUSG00000104358_Gm37127	0.380079	0.398977	2.52595	0	0	0	6.10265	-0.257407	0.0133	0.281
ENSMUSG00000040537_Adam22	7.98166	10.3734	6.73586	13.4257	18.4634	25.0838	-1.15858	3.79723	0.0133	0.281
ENSMUSG00000022122_Ednrb	11.7825	0.265985	0	0	0	0	7.91625	1.18472	0.0134	0.281
ENSMUSG00000030170_Wnt5b	0	2.79284	3.84906	0	0	0	7.09883	0.487317	0.0134	0.281
ENSMUSG00000021629_Slc30a5	72.5951	86.7111	82.8751	57.9149	60.3725	39.3774	0.645741	6.06772	0.0134	0.282
ENSMUSG00000027832_Ptx3	0	2.65985	3.96934	0	0	0	7.09629	0.485666	0.0135	0.283
ENSMUSG00000031591_Asah1	138.349	139.243	112.705	229.817	163.533	174.325	-0.513912	7.31722	0.0135	0.283
ENSMUSG00000040283_Btnl9	21.1577	8.9105	6.85614	5.52824	1.17228	3.50332	1.87107	3.02182	0.0135	0.283
ENSMUSG00000032384_Csnk1g1	9.50198	19.4169	16.9599	36.9866	23.1526	35.1734	-1.02224	4.56786	0.0136	0.285
ENSMUSG00000023930_Crisp2	2.53386	0.132992	3.24764	0	0	0.140133	4.99914	0.37526	0.0137	0.286
ENSMUSG00000055370_Gm9968	0.886852	1.86189	2.52595	0	0.293071	0	4.0146	0.278652	0.0137	0.286
ENSMUSG00000024511_Rab27b	186.999	124.747	160.819	89.8997	122.65	110.285	0.571573	7.05561	0.0138	0.288
ENSMUSG00000033159_Cnppd1	52.4509	63.1714	42.3397	36.0652	33.9962	28.0266	0.712316	5.42697	0.0138	0.288
ENSMUSG00000074604_Mgst2	3.29402	3.32481	2.04481	7.76586	9.52479	8.26785	-1.53438	2.56978	0.0139	0.288
ENSMUSG00000034621_Gpatch8	50.8039	51.7341	43.3019	80.2911	63.0102	80.5765	-0.59245	5.94775	0.0139	0.288
ENSMUSG00000040061_Plcb2	53.3378	46.8133	38.1298	67.1287	68.5785	79.3153	-0.613683	5.88287	0.0139	0.288
ENSMUSG00000041147_Brca2	93.3728	77.4016	77.3421	54.2294	60.0795	57.8749	0.55051	6.13758	0.0139	0.288
ENSMUSG00000047407_Tgif1	29.3928	32.1842	36.0849	71.209	47.917	45.9636	-0.727678	5.45682	0.0139	0.288
ENSMUSG00000009633_G0s2	0.760158	0.398977	4.20991	0	0.146535	0	4.84959	0.278974	0.0141	0.288
ENSMUSG00000020097_Sgpl1	14.9498	15.9591	16.2382	7.37099	1.02575	6.44612	1.69507	3.41213	0.014	0.288
ENSMUSG00000021176_Efcab11	23.5649	21.4118	28.2665	12.5044	15.0931	11.7712	0.920915	4.2557	0.014	0.288
ENSMUSG00000021193_Pitrm1	69.5545	131.264	103.203	46.5952	81.7667	38.2563	0.893054	6.30595	0.0141	0.288
ENSMUSG00000025001_Hells	117.318	167.305	181.988	87.1356	129.537	80.2962	0.678221	7.00065	0.0141	0.288
ENSMUSG00000025358_Cdk2	135.435	178.875	124.493	122.543	92.1707	79.4554	0.604604	6.93787	0.014	0.288
ENSMUSG00000027331_Knstrn	136.448	192.041	153.361	55.9405	99.9371	128.782	0.783182	7.00589	0.014	0.288
ENSMUSG00000028475_Spaar	4.05418	0	2.40566	0	0	0	7.03747	0.443446	0.0141	0.288
ENSMUSG00000036983_Tfb1m	26.7322	17.954	22.3727	31.1951	38.6853	52.5499	-0.845406	4.98947	0.0141	0.288
ENSMUSG00000040084_Bub1b	78.2963	159.192	84.9199	28.6942	81.6202	45.9636	1.0665	6.33117	0.014	0.288
ENSMUSG00000068551_Zfp467	29.7729	18.353	12.75	35.4071	42.9348	39.5175	-0.934305	4.90405	0.0141	0.288
ENSMUSG00000004460_Dnajb11	190.926	227.284	225.411	111.618	189.763	130.184	0.600345	7.49243	0.0142	0.288
ENSMUSG00000050954_Zfp169	0.760158	2.26087	0	6.31799	5.56834	10.7902	-2.8696	2.17221	0.0142	0.288
ENSMUSG00000090290_Tarbp1	6.33465	6.78262	6.13444	16.0582	20.2219	9.80931	-1.23303	3.47467	0.0142	0.289
ENSMUSG00000026712_Mrc1	28.3792	12.1023	25.3797	7.63424	0	3.08293	2.64727	3.71014	0.0143	0.289
ENSMUSG00000026888_Grb14	0.126693	2.12788	1.20283	0	0	0	6.16183	-0.227382	0.0143	0.289
ENSMUSG00000027074_Slc43a3	97.1736	97.2175	88.6487	76.0791	66.0874	54.3716	0.551976	6.32717	0.0143	0.289
ENSMUSG00000035472_Slc25a21	0	0	0	4.73849	2.05149	0	-7.08445	0.462036	0.0143	0.289
ENSMUSG00000018965_Ywhah	593.304	660.308	632.208	448.314	550.826	398.819	0.456795	9.09986	0.0144	0.29
ENSMUSG00000022772_Senp5	16.7235	12.9003	15.9977	29.2207	27.5486	26.4851	-0.841659	4.43817	0.0145	0.291
ENSMUSG00000046295_Ankle1	36.9944	80.4604	38.9717	35.8019	20.2219	8.82838	1.30214	5.22099	0.0145	0.292
ENSMUSG00000028766_Alpl	6.08127	1.32992	0	0	0	0	7.22415	0.590717	0.0146	0.293
ENSMUSG00000069135_Fgfr1op	121.752	104.399	99.7147	73.7099	89.0935	63.2	0.550965	6.52941	0.0146	0.294
ENSMUSG00000063904_Dpp3	69.9346	84.4502	44.7453	26.325	52.3131	28.5871	0.912936	5.68622	0.0146	0.294
ENSMUSG00000050578_Mmp13	0	4.78773	1.92453	0	0	0	7.11085	0.490791	0.0147	0.294
ENSMUSG00000027712_Anxa5	409.979	360.942	354.354	567.171	422.022	578.469	-0.452308	8.80741	0.0148	0.296
ENSMUSG00000062248_Cks2	247.812	259.734	240.085	82.6604	176.135	192.543	0.749427	7.64946	0.0148	0.296
ENSMUSG00000022476_Polr3h	117.444	106.66	121.606	76.0791	81.034	92.3476	0.495903	6.63846	0.0149	0.297
ENSMUSG00000047084_Ngrn	69.0477	38.8338	50.0378	78.58	80.4479	95.9911	-0.6692	6.10624	0.015	0.298
ENSMUSG00000022667_Cd200r1	27.4924	14.8952	17.0802	46.9901	29.1605	36.7148	-0.899967	4.84983	0.015	0.299
ENSMUSG00000026496_Parp1	148.864	185.657	153.962	132.809	99.9371	119.393	0.499863	7.13505	0.015	0.299
ENSMUSG00000032462_Pik3cb	14.5697	27.1305	13.4717	2.106	11.2832	3.92372	1.68948	3.63634	0.015	0.299
ENSMUSG00000044469_Tnfaip8l1	14.0629	28.7264	19.125	6.05474	3.95645	13.733	1.41001	3.87043	0.015	0.299
ENSMUSG00000033589_Reep4	83.9975	125.279	88.1675	64.3645	76.931	48.2058	0.676191	6.35166	0.0151	0.299
ENSMUSG00000036292_Gramd1c	7.60158	4.92072	5.29246	15.0052	8.49905	22.9818	-1.3569	3.44854	0.0151	0.299
ENSMUSG00000025979_Mob4	113.77	111.98	112.946	148.21	152.69	167.879	-0.443595	7.07335	0.0152	0.299
ENSMUSG00000039405_Prss23	0	0.930947	6.73586	0	0	0	7.3074	0.664979	0.0152	0.299
ENSMUSG00000039891_Txlnb	0	0	0	0.921374	0	6.86652	-7.28808	0.624046	0.0151	0.299
ENSMUSG00000043279_Trim56	29.5195	21.8108	21.4104	53.4397	29.7467	48.3459	-0.828371	5.09384	0.0152	0.299
ENSMUSG00000086873_Gm15672	0.633465	0.398977	0	4.87012	4.39606	1.2612	-3.279	1.11489	0.0152	0.299
ENSMUSG00000103509_Gm38372	0.126693	0.930947	0	5.26499	1.02575	7.28692	-3.60316	1.41784	0.0152	0.299
ENSMUSG00000041777_Cir1	32.18	28.5934	33.1981	60.5474	40.8833	52.9703	-0.688509	5.37603	0.0152	0.299
ENSMUSG00000024012_Mtch1	135.688	221.299	167.915	121.358	123.822	118.412	0.557381	7.21681	0.0153	0.3
ENSMUSG00000034401_Spata6	26.7322	18.6189	22.7335	11.9779	13.0416	4.06386	1.24944	4.04531	0.0153	0.3
ENSMUSG00000101970_1810026B05Rik	98.5672	86.3121	106.451	123.201	130.856	182.874	-0.559437	6.92446	0.0153	0.3
ENSMUSG00000054079_Utp18	63.3465	102.936	101.278	47.1217	70.63	45.1228	0.742806	6.17654	0.0155	0.303
ENSMUSG00000026365_Cfh	0.886852	2.52686	0.120283	0	0	0	6.18245	-0.216783	0.0156	0.305
ENSMUSG00000086763_Plxna4os1	21.1577	12.2353	17.0802	33.696	22.4199	44.0018	-0.962532	4.65831	0.0157	0.305
ENSMUSG00000027706_Sec62	185.605	137.115	141.212	235.477	189.324	235.283	-0.484347	7.54765	0.0157	0.306
ENSMUSG00000056666_Retsat	59.039	52.665	60.6227	40.9353	41.1764	25.6443	0.702844	5.55591	0.0157	0.306
ENSMUSG00000060798_Intu	3.80079	1.59591	3.84906	12.1095	8.05944	7.98758	-1.57306	2.69072	0.0157	0.306
ENSMUSG00000019969_Psen1	78.6764	81.2584	79.7477	59.7577	59.7864	38.2563	0.628807	6.05838	0.0158	0.307
ENSMUSG00000029591_Ung	42.1888	44.6855	50.3986	13.2941	33.2635	26.345	0.935169	5.14811	0.0159	0.307
ENSMUSG00000034800_Zfp661	4.30756	2.39386	6.01416	8.55561	9.23172	20.7397	-1.56801	3.13205	0.0159	0.307
ENSMUSG00000028018_Gstcd	19.004	14.8952	22.2524	4.87012	12.602	6.58625	1.24384	3.77676	0.0159	0.307
ENSMUSG00000069769_Msi2	66.1338	50.8031	70.8468	100.693	73.8538	126.82	-0.655471	6.34999	0.0159	0.308
ENSMUSG00000028211_Trp53inp1	8.23505	1.19693	3.24764	16.848	10.9901	15.2745	-1.74322	3.24579	0.016	0.308
ENSMUSG00000038227_Hoxa9	76.0158	88.307	69.8845	141.628	113.418	95.7108	-0.555707	6.60771	0.016	0.308
ENSMUSG00000074220_Zfp382	4.43426	10.1074	10.5849	0.131625	2.4911	0	3.26187	2.30874	0.016	0.308
ENSMUSG00000036777_Anln	81.2103	97.6165	46.9104	29.484	46.3051	6.16585	1.48187	5.69352	0.016	0.308
ENSMUSG00000027353_Mcm8	25.4653	48.5422	33.559	21.9813	17.1446	20.5996	0.877484	4.82028	0.0161	0.309
ENSMUSG00000035757_Selenoo	21.1577	30.5883	22.6132	16.0582	11.5763	12.1916	0.927772	4.27463	0.0161	0.309
ENSMUSG00000032477_Cdc25a	29.7729	32.5832	30.6722	19.0856	18.61	18.0772	0.763609	4.65132	0.0162	0.31
ENSMUSG00000052160_Pld4	1.52032	1.46292	2.04481	5.52824	6.88716	5.04479	-1.75851	1.99653	0.0162	0.31
ENSMUSG00000011427_Zfp790	19.5107	25.4016	14.0731	7.89749	12.602	5.88559	1.18185	3.86302	0.0162	0.31
ENSMUSG00000034462_Pkd2	15.0765	24.6036	29.3491	53.9662	34.1427	42.0399	-0.881706	5.06022	0.0162	0.31
ENSMUSG00000019214_Chtf18	17.6103	39.3658	28.9882	20.2702	7.4733	10.0896	1.21756	4.39173	0.0163	0.31
ENSMUSG00000020273_Papolg	57.5187	68.7571	44.8656	30.9318	44.8398	24.243	0.79753	5.51049	0.0163	0.31
ENSMUSG00000022957_Itsn1	39.5282	23.9386	38.7312	61.3372	45.5725	68.3849	-0.752083	5.53479	0.0164	0.311
ENSMUSG00000026646_Suv39h2	24.9585	31.6522	35.9647	15.1369	18.4634	19.1982	0.836973	4.62028	0.0163	0.311
ENSMUSG00000087143_A830082K12Rik	0.126693	1.19693	1.68396	0	0	0	5.96706	-0.355221	0.0163	0.311
ENSMUSG00000017999_Ddx27	122.512	152.276	124.012	63.5748	99.0579	103.138	0.609185	6.79903	0.0164	0.311
ENSMUSG00000020739_Nup85	292.408	332.082	281.342	197.569	262.445	203.333	0.473468	8.03531	0.0164	0.311
ENSMUSG00000020801_Med31	42.4422	25.6675	30.4316	52.7815	51.1408	58.996	-0.702472	5.44978	0.0164	0.311
ENSMUSG00000049588_Ccdc69	64.4868	72.0819	58.8184	129.387	83.232	88.7042	-0.596932	6.37138	0.0164	0.311
ENSMUSG00000022707_Gbe1	72.8485	53.33	54.368	87.2672	96.2737	86.3219	-0.557122	6.23211	0.0165	0.311
ENSMUSG00000037012_Hk1	154.059	227.284	145.903	121.358	130.123	114.349	0.553207	7.22346	0.0165	0.311
ENSMUSG00000022685_Parn	64.4868	84.8492	83.8373	62.2585	49.9685	38.6767	0.656628	6.00978	0.0166	0.311
ENSMUSG00000031755_Bbs2	5.19442	1.7289	5.77359	23.0343	5.27527	15.2745	-1.74252	3.25691	0.0166	0.311
ENSMUSG00000054418_2900041M22Rik	5.06772	2.65985	1.4434	10.2667	9.23172	9.10864	-1.61874	2.70371	0.0165	0.311
ENSMUSG00000013584_Aldh1a2	0	1.99489	4.08963	0	0	0	6.97434	0.389027	0.0166	0.311
ENSMUSG00000028274_Rngtt	61.1928	62.6395	86.6039	38.4344	52.7527	44.1419	0.662987	5.86032	0.0166	0.311
ENSMUSG00000060470_Adgrg3	56.3784	62.7724	59.7807	34.4857	48.2101	22.0009	0.797378	5.57572	0.0166	0.311
ENSMUSG00000003438_Timm50	195.361	221.831	204.361	133.468	178.773	142.375	0.475677	7.49215	0.0167	0.312
ENSMUSG00000057729_Prtn3	115.924	117.299	95.9859	163.61	135.985	164.937	-0.471306	7.04737	0.0167	0.312
ENSMUSG00000021556_Golm1	13.4295	12.6343	17.5613	5.00174	9.08519	3.50332	1.33322	3.39622	0.0167	0.312
ENSMUSG00000117171_C230013L11Rik	0	0	0	2.36925	3.66338	0	-6.92555	0.323511	0.0167	0.312
ENSMUSG00000022070_Bora	134.295	181.801	151.316	97.6656	128.951	101.877	0.534161	7.05838	0.0168	0.313
ENSMUSG00000033191_Tie1	24.1984	25.8005	22.4929	51.7285	37.3665	34.6129	-0.743615	5.03801	0.0168	0.313
ENSMUSG00000034438_Gbp8	12.6693	7.44758	5.41274	19.2172	14.3605	25.3641	-1.18532	3.83421	0.0168	0.313
ENSMUSG00000059482_2610301B20Rik	64.3601	35.908	44.7453	104.247	100.523	53.6709	-0.81094	6.07165	0.0168	0.313
ENSMUSG00000001240_Ramp2	18.7506	5.3197	14.7948	5.92312	2.78417	4.62439	1.56401	3.1679	0.0169	0.313
ENSMUSG00000027642_Rpn2	340.551	513.75	443.003	298.393	355.934	255.743	0.538363	8.52849	0.0169	0.313
ENSMUSG00000028497_Hacd4	123.272	88.44	80.5897	215.601	111.953	148.401	-0.677025	6.99656	0.0169	0.313
ENSMUSG00000052373_Mpp3	5.70119	1.19693	0	0	0	0	7.12118	0.506409	0.017	0.314
ENSMUSG00000002885_Adgre5	33.7004	20.6138	26.4623	11.7146	7.03369	19.1982	1.11313	4.32837	0.017	0.315
ENSMUSG00000019996_Map7	20.2709	30.8543	19.2453	30.0105	37.513	80.7166	-1.04974	5.19451	0.0172	0.317
ENSMUSG00000024165_Jpt2	169.895	277.954	293.371	147.42	197.53	141.815	0.634359	7.68496	0.0172	0.317
ENSMUSG00000035566_Pcdh17	8.10836	1.99489	0	0	0	0.140133	5.74759	0.983416	0.0172	0.317
ENSMUSG00000086358_Gm13270	0	0	0	0	0.586141	7.70731	-7.38177	0.699986	0.0172	0.317
ENSMUSG00000025133_Ints4	102.368	133.79	88.2878	75.6843	83.0855	48.2058	0.673582	6.47631	0.0174	0.32
ENSMUSG00000031812_Map1lc3b	476.113	402.435	459.602	672.866	543.646	584.214	-0.402043	9.02895	0.0175	0.32
ENSMUSG00000040658_Dnph1	180.538	245.504	239.123	128.203	184.341	153.305	0.539482	7.5652	0.0175	0.32
ENSMUSG00000073274_Gm14636	16.5968	6.78262	8.66039	13.8206	23.7387	43.3011	-1.31755	4.24841	0.0175	0.32
ENSMUSG00000032238_Rora	18.2438	5.85167	6.37501	26.4566	17.7308	31.5299	-1.29378	4.15717	0.0175	0.32
ENSMUSG00000024642_Tle4	28.2526	24.4706	22.1321	47.3849	31.0655	50.8683	-0.762789	5.09446	0.0176	0.321
ENSMUSG00000029910_Mad2l1	305.077	310.138	254.639	136.363	181.85	260.647	0.61035	7.92012	0.0176	0.321
ENSMUSG00000035126_Wdr78	1.39362	1.46292	2.04481	3.68549	4.54259	11.0705	-1.93896	2.09529	0.0176	0.321
ENSMUSG00000041329_Atp1b2	0	0	0	1.44787	4.9822	0	-7.02264	0.39614	0.0176	0.321
ENSMUSG00000040105_Plpp6	6.33465	16.0921	9.14152	25.5352	29.6001	16.9561	-1.16246	4.1291	0.0177	0.321
ENSMUSG00000086918_4930429F24Rik	0	0.132992	0	0.26325	0.146535	8.82838	-5.67178	0.850324	0.0177	0.321
ENSMUSG00000040964_Arhgef10l	0.380079	0.398977	0.721699	11.583	0	8.26785	-3.64089	1.91568	0.0178	0.322
ENSMUSG00000018449_Rpain	61.5728	62.9054	65.1935	83.7134	95.3945	95.1503	-0.506641	6.27619	0.0179	0.324
ENSMUSG00000032306_Mpi	27.4924	51.7341	39.092	24.6138	24.7645	16.2554	0.878449	4.95665	0.0179	0.324
ENSMUSG00000037617_Spag1	2.91394	3.85678	3.36793	0	0	0.840798	3.54318	1.08383	0.018	0.326
ENSMUSG00000024789_Jak2	54.0979	49.4732	66.3963	81.8706	85.8697	85.9015	-0.550816	6.1452	0.0181	0.326
ENSMUSG00000022102_Dok2	88.0517	119.294	98.993	69.8928	82.3528	53.1104	0.603003	6.42262	0.0181	0.327
ENSMUSG00000055341_Zfp457	3.04063	0	2.52595	0	0	0	6.82808	0.277802	0.0181	0.327
ENSMUSG00000103192_Gm37645	0.760158	0	0.240566	1.84275	3.22378	3.50332	-3.01961	0.879199	0.0181	0.327
ENSMUSG00000040721_Zfhx2	4.43426	1.46292	2.40566	11.3197	8.79212	6.44612	-1.64951	2.59234	0.0182	0.327
ENSMUSG00000018661_Cog1	23.0581	53.9949	28.9882	21.06	18.61	15.2745	0.977152	4.76621	0.0182	0.328
ENSMUSG00000015176_Nolc1	157.353	217.842	228.177	103.72	163.094	140.974	0.590859	7.40457	0.0183	0.328
ENSMUSG00000033396_Spg11	5.06772	3.32481	2.1651	12.1095	9.52479	7.98758	-1.46331	2.78976	0.0183	0.328
ENSMUSG00000029469_Ift81	15.7099	7.44758	8.90095	21.1916	21.2476	24.243	-1.03494	4.05722	0.0184	0.329
ENSMUSG00000033906_Zdhhc15	21.1577	7.31459	12.9906	6.05474	4.10299	6.02572	1.37576	3.30556	0.0184	0.329
ENSMUSG00000034263_Ints14	115.544	114.241	115.352	72.1304	91.438	31.2497	0.849118	6.50021	0.0184	0.329
ENSMUSG00000041064_Pif1	15.7099	27.6624	5.41274	7.63424	1.17228	0.420399	2.43029	3.31857	0.0184	0.329
ENSMUSG00000047832_Cdca4	103.382	143.233	84.4388	55.414	76.1983	81.9778	0.655792	6.51221	0.0184	0.329
ENSMUSG00000028289_Epha7	0	0	0	6.58124	0.732676	0	-7.18358	0.54993	0.0185	0.329
ENSMUSG00000030254_Rad18	148.991	212.389	208.812	150.184	139.941	87.443	0.623603	7.30989	0.0185	0.329
ENSMUSG00000035165_Kcne3	2.15378	3.5908	0	0	0	0	6.87321	0.299826	0.0185	0.329
ENSMUSG00000106570_C230071H17Rik	0.633465	0.132992	2.52595	0	0	0	6.09493	-0.261065	0.0187	0.332
ENSMUSG00000032596_Uba7	211.831	227.683	180.064	265.75	292.045	286.852	-0.42279	7.93082	0.0188	0.333
ENSMUSG00000049969_Plekhf2	69.4278	72.4809	60.2618	49.4909	49.9685	32.2306	0.64324	5.80746	0.0188	0.334
ENSMUSG00000053062_Jam2	6.46135	7.58057	4.69104	27.7728	7.76637	14.714	-1.39088	3.54462	0.0189	0.334
ENSMUSG00000037628_Cdkn3	71.3282	65.5653	60.743	15.5317	47.4774	40.6386	0.949983	5.66317	0.0189	0.335
ENSMUSG00000041272_Tox	12.4159	8.7775	7.57784	19.6121	22.1268	16.816	-1.00263	3.88394	0.0189	0.335
ENSMUSG00000074274_D930028M14Rik	0	0	0	2.6325	0	2.80266	-6.76622	0.208386	0.019	0.335
ENSMUSG00000060090_Rp2	26.3522	30.5883	37.7689	57.1252	46.4517	50.4479	-0.672095	5.37979	0.019	0.336
ENSMUSG00000049119_Fam110b	9.37529	10.5064	16.9599	46.7268	20.2219	18.2173	-1.17251	4.35634	0.0191	0.336
ENSMUSG00000086742_Gm16201	0	0	0	1.31625	0.146535	1.12106	-5.71126	-0.539997	0.0191	0.336
ENSMUSG00000023764_Sfi1	25.2119	19.5499	19.6061	43.8311	30.7724	35.5938	-0.749885	4.87019	0.0192	0.337
ENSMUSG00000037791_Phf12	16.3434	12.9003	11.4269	21.1916	27.109	27.6062	-0.877784	4.29574	0.0192	0.337
ENSMUSG00000046523_Kctd4	1.26693	0.53197	0	3.94874	5.42181	3.64346	-2.81377	1.43598	0.0192	0.337
ENSMUSG00000058056_Palld	7.72828	4.12277	1.80425	23.2976	11.2832	8.54811	-1.63463	3.26906	0.0193	0.337
ENSMUSG00000032558_Nphp3	3.04063	1.19693	6.13444	9.34536	10.1109	14.4337	-1.6721	2.92758	0.0193	0.338
ENSMUSG00000024866_Acy3	21.6645	13.0333	19.2453	52.1234	21.6872	34.1925	-0.972116	4.76004	0.0193	0.338
ENSMUSG00000042834_Nrep	10.8956	0.132992	0	0	0	0	7.78888	1.07312	0.0193	0.338
ENSMUSG00000021096_Ppm1a	49.537	63.4374	49.7972	81.2125	69.8973	97.8128	-0.586126	6.10334	0.0194	0.339
ENSMUSG00000021273_Fdft1	72.3417	50.2712	54.9694	98.8502	95.8341	74.9712	-0.579071	6.22124	0.0195	0.339
ENSMUSG00000021747_4930452B06Rik	8.10836	2.79284	1.92453	0	0.879212	0	3.81261	1.35745	0.0195	0.339
ENSMUSG00000027883_Gpsm2	39.4015	66.7622	25.3797	28.8258	19.7823	19.7588	0.970929	5.07308	0.0194	0.339
ENSMUSG00000001036_Epn2	0.760158	2.12788	0.120283	0	0	0	5.95305	-0.373194	0.0195	0.339
ENSMUSG00000020038_Cry1	14.0629	17.156	25.3797	6.05474	12.309	7.28692	1.1672	3.8139	0.0195	0.339
ENSMUSG00000040128_Pnrc1	106.422	74.4758	111.743	156.37	109.315	201.511	-0.648149	6.98351	0.0195	0.339
ENSMUSG00000020467_Efemp1	0	0.265985	8.5401	0	0	0	7.50674	0.834277	0.0197	0.341
ENSMUSG00000028344_Invs	32.8135	18.486	18.283	14.0839	11.5763	9.52904	1.0041	4.14871	0.0197	0.341
ENSMUSG00000038173_Enpp6	15.2032	5.45269	23.8161	2.6325	4.54259	0	2.64775	3.16258	0.0197	0.341
ENSMUSG00000026398_Nr5a2	0	2.39386	2.8868	0	0	0	6.77029	0.22545	0.0198	0.341
ENSMUSG00000005958_Ephb3	2.02709	0	3.24764	0	0	0	6.7579	0.224154	0.0202	0.348
ENSMUSG00000032815_Fanca	16.4701	14.6292	9.02123	2.23762	6.74062	6.02572	1.43485	3.24617	0.0202	0.349
ENSMUSG00000092250_Gm20467	27.8725	23.2737	21.0495	60.0209	30.7724	38.2563	-0.810273	5.07208	0.0203	0.349
ENSMUSG00000033948_Zswim5	8.74182	0.265985	0	0	0	0	7.49899	0.823206	0.0203	0.349
ENSMUSG00000110556_Gm45762	4.56095	6.25065	5.29246	2.36925	0.879212	0.280266	2.20246	1.83379	0.0203	0.349
ENSMUSG00000019961_Tmpo	448.62	454.568	405.956	258.774	343.772	368.27	0.454622	8.5734	0.0205	0.352
ENSMUSG00000042607_Asb4	0	0	0.240566	6.18637	0.146535	1.82173	-4.75059	0.716331	0.0205	0.352
ENSMUSG00000009575_Cbx5	247.685	264.389	243.934	149.263	228.888	163.675	0.503648	7.76219	0.0207	0.354
ENSMUSG00000035310_Lin54	17.357	32.8491	28.3868	12.2411	15.5327	14.0133	0.938855	4.35274	0.0207	0.354
ENSMUSG00000064262_Gimap8	9.62867	6.51663	6.61557	15.5317	15.6793	16.3956	-1.04044	3.57823	0.0207	0.354
ENSMUSG00000021910_Nisch	119.978	141.903	113.186	239.031	171.007	146.019	-0.539973	7.27652	0.0208	0.354
ENSMUSG00000030717_Nupr1	31.5466	34.977	14.5543	53.8345	46.3051	49.0465	-0.856655	5.26662	0.0208	0.354
ENSMUSG00000040667_Nup88	147.597	188.583	158.172	111.618	142.286	79.7357	0.592392	7.11518	0.0208	0.354
ENSMUSG00000021250_Fos	1087.41	964.195	1196.7	1885	1076.16	1870.78	-0.544013	10.3914	0.021	0.354
ENSMUSG00000027368_Dusp2	89.1919	70.22	109.578	185.064	81.3271	222.952	-0.833218	6.97894	0.0209	0.354
ENSMUSG00000030849_Fgfr2	0	3.19182	2.04481	0	0	0	6.75654	0.211132	0.0209	0.354
ENSMUSG00000036639_Nudt1	69.4278	65.1663	73.7336	50.6756	41.3229	52.69	0.552398	5.88725	0.021	0.354
ENSMUSG00000037348_Paqr7	6.96812	10.9054	5.29246	15.1369	17.5842	18.2173	-1.11176	3.65251	0.0209	0.354
ENSMUSG00000048486_Fitm2	10.8956	17.422	4.93161	4.08037	1.90496	4.90465	1.63105	2.93546	0.0209	0.354
ENSMUSG00000072621_Slfn10-ps	50.4238	28.3274	27.6651	21.9813	3.80992	16.3956	1.36089	4.64579	0.0209	0.354
ENSMUSG00000072647_Adam1a	0	0	0	0	2.19803	3.08293	-6.74005	0.171976	0.0209	0.354
ENSMUSG00000102143_Gm38057	0	1.06394	4.93161	0	0	0	6.95483	0.376827	0.021	0.354
ENSMUSG00000003847_Nfat5	72.7218	37.7699	38.8515	95.0331	54.3646	132.145	-0.892275	6.16412	0.021	0.354
ENSMUSG00000022360_Atad2	174.33	183.796	171.403	83.9766	138.476	141.394	0.564154	7.22456	0.021	0.354
ENSMUSG00000027583_Zbtb46	8.86852	6.64962	5.17217	0.394874	0.293071	3.22306	2.40971	2.13437	0.0212	0.357
ENSMUSG00000020191_Spata48	0.126693	1.06394	1.32311	0	0	0	5.71196	-0.521203	0.0213	0.357
ENSMUSG00000022978_Mis18a	132.648	126.343	90.5732	79.7646	95.2479	58.1552	0.606555	6.60753	0.0213	0.358
ENSMUSG00000002996_Hbp1	79.6899	46.2814	74.8161	149.394	84.6974	97.6727	-0.69669	6.46997	0.0214	0.359
ENSMUSG00000019971_Cep290	20.0175	25.2686	20.6887	57.7833	27.8417	35.1734	-0.841882	4.9659	0.0215	0.36
ENSMUSG00000035007_Rundc1	19.6374	14.8952	19.3656	11.0565	9.52479	6.44612	1.02028	3.78561	0.0215	0.36
ENSMUSG00000022494_Shisa9	0	0	0.962265	3.55387	1.90496	7.56718	-3.63774	1.36177	0.0217	0.363
ENSMUSG00000032551_1110059G10Rik	53.0844	39.4988	35.0024	69.2346	57.1488	72.1685	-0.614605	5.76677	0.0217	0.363
ENSMUSG00000024975_Pdcd4	315.592	319.714	293.371	215.338	235.336	264.291	0.401868	8.10102	0.0218	0.363
ENSMUSG00000003379_Cd79a	9.88206	0.132992	0	0	0	0	7.65052	0.953121	0.0219	0.364
ENSMUSG00000022323_Rida	114.784	91.4988	80.5897	120.042	133.494	165.777	-0.525372	6.87932	0.0219	0.364
ENSMUSG00000027276_Jag1	1.7737	0.132992	6.13444	0	0.293071	0	4.61079	0.757481	0.0219	0.364
ENSMUSG00000027953_Slc50a1	262.888	171.56	188.484	303.264	269.625	307.172	-0.475424	7.96639	0.0219	0.364
ENSMUSG00000035109_Shc4	0	0	0	0	3.07724	2.10199	-6.71466	0.1495	0.0219	0.364
ENSMUSG00000040998_Npnt	2.15378	0	6.01416	0.131625	0	0	5.50693	0.75222	0.0219	0.364
ENSMUSG00000093553_Gm20633	3.92749	0.930947	1.20283	0	0.293071	0.280266	3.31784	0.465762	0.0218	0.364
ENSMUSG00000029371_Cxcl5	1.64701	0	3.48821	0	0	0	6.72225	0.197036	0.022	0.364
ENSMUSG00000013629_Cad	87.1648	97.0845	86.6039	43.8311	72.2419	65.302	0.601686	6.24514	0.022	0.364
ENSMUSG00000034329_Brip1	31.4199	62.7724	31.6345	15.6634	26.3764	24.9437	0.933878	5.02452	0.0221	0.365
ENSMUSG00000035107_Dcbld2	1.52032	3.4578	9.38208	1.18462	0.586141	0	3.02088	1.58613	0.0221	0.365
ENSMUSG00000006369_Fbln1	1.9004	12.9003	0.601416	0.789749	0	0	4.22761	1.5812	0.0222	0.366
ENSMUSG00000027367_Stard7	122.259	144.696	108.375	84.2399	91.438	97.6727	0.482152	6.76231	0.0222	0.366
ENSMUSG00000034194_R3hcc1	45.3561	36.3069	34.2807	28.2993	21.2476	22.8417	0.703802	4.98546	0.0222	0.366
ENSMUSG00000032673_Prorsd1	45.8629	59.1816	49.9175	70.9458	74.733	85.7614	-0.5525	6.01322	0.0223	0.368
ENSMUSG00000017697_Ada	69.6812	80.5934	72.8916	60.2842	45.5725	50.1676	0.543636	5.98995	0.0224	0.368
ENSMUSG00000024498_Tcerg1	213.858	243.908	245.979	115.698	170.567	202.492	0.55029	7.64086	0.0225	0.369
ENSMUSG00000005667_Mthfd2	38.2613	51.8671	39.2123	14.2155	36.0477	10.2297	1.11684	5.00326	0.0226	0.37
ENSMUSG00000020092_Pald1	5.5745	0	0.721699	0	0	0	6.98982	0.403923	0.0226	0.37
ENSMUSG00000031482_Slc25a15	25.0852	32.4502	29.3491	17.1112	17.8773	17.0962	0.764453	4.55463	0.0227	0.37
ENSMUSG00000096974_Gm26881	0.380079	0.265985	0.120283	0.394874	4.24952	2.94279	-3.21781	0.711758	0.0226	0.37
ENSMUSG00000097601_Gm26660	0.886852	0.265985	1.56368	4.47524	4.10299	4.48426	-2.21047	1.52259	0.0226	0.37
ENSMUSG00000100182_1810006J02Rik	2.91394	0	1.92453	0	0	0	6.62555	0.121618	0.0227	0.37
ENSMUSG00000047180_Neurl3	40.9219	34.977	32.2359	90.9527	38.5388	60.2572	-0.78237	5.63386	0.0227	0.37
ENSMUSG00000115837_9130002K18Rik	1.64701	0	3.36793	0	0	0	6.6881	0.170801	0.0227	0.37
ENSMUSG00000022614_Lmf2	38.6414	50.6701	22.4929	8.42399	27.109	15.6949	1.14349	4.78415	0.0229	0.371
ENSMUSG00000024811_Tnks2	63.5999	62.6395	58.3373	81.6074	72.535	155.127	-0.71944	6.36424	0.0229	0.371
ENSMUSG00000030745_Il21r	50.0438	38.1688	24.658	91.3476	58.321	50.1676	-0.799912	5.7037	0.0229	0.371
ENSMUSG00000037363_Letm2	17.737	12.6343	9.50237	37.2498	15.6793	30.549	-1.03985	4.37098	0.0229	0.371
ENSMUSG00000106739_Gm43499	0	0	0	1.97437	2.93071	0	-6.62934	0.0919729	0.0229	0.371
ENSMUSG00000045752_Tssc4	97.6804	119.826	101.76	67.6552	83.5251	79.4554	0.494232	6.52552	0.0231	0.373
ENSMUSG00000063931_Pepd	59.6724	59.8466	72.1699	40.4088	44.4002	47.2248	0.564047	5.76419	0.0231	0.373
ENSMUSG00000072673_Gm10392	0	0	0	0.131625	0.879212	1.40133	-5.62129	-0.608678	0.0231	0.373
ENSMUSG00000028063_Lmna	14.5697	24.7366	14.7948	8.42399	10.2575	8.26785	1.03003	3.78991	0.0231	0.373
ENSMUSG00000030792_Dkkl1	62.2063	46.4144	39.092	86.6091	62.5706	80.7166	-0.614266	5.97661	0.0235	0.379
ENSMUSG00000050926_Dcaf12l2	2.78725	0.132992	4.08963	0.26325	0	0.140133	3.97585	0.609993	0.0235	0.379
ENSMUSG00000085395_Gm13056	0.253386	0.53197	1.08255	0	0	0	5.2929	-0.768028	0.0235	0.379
ENSMUSG00000096210_H1f0	165.588	177.013	173.929	288.522	184.781	258.405	-0.473869	7.69909	0.0235	0.379
ENSMUSG00000057842_Zfp595	13.6829	10.9054	2.8868	37.5131	14.0674	23.2621	-1.42086	4.10189	0.0236	0.379
ENSMUSG00000074227_Spint2	330.035	262.128	315.743	433.572	348.754	459.496	-0.425949	8.48311	0.0236	0.38
ENSMUSG00000076508_Igkv17-127	17.9904	0	0	0	0	0	8.49178	1.70309	0.0237	0.38
ENSMUSG00000086350_B230369F24Rik	3.04063	3.05883	5.77359	19.4805	7.76637	7.28692	-1.50012	2.98993	0.0237	0.38
ENSMUSG00000017686_Rhot1	75.2557	105.064	101.038	65.6808	50.9943	75.2514	0.580655	6.30996	0.0238	0.38
ENSMUSG00000021420_Fars2	52.9577	66.4962	64.3515	34.0908	51.8735	30.6891	0.680808	5.6588	0.0241	0.38
ENSMUSG00000024369_Nelfe	113.137	120.624	127.741	70.0244	103.454	83.9397	0.514199	6.6962	0.024	0.38
ENSMUSG00000024400_Wdr33	83.4907	105.596	121.245	143.866	136.424	169	-0.505418	6.98595	0.0241	0.38
ENSMUSG00000031103_Elf4	22.8048	17.954	16.7194	35.2754	22.2734	49.6071	-0.873276	4.78606	0.024	0.38
ENSMUSG00000032366_Tpm1	172.556	142.302	192.934	137.811	120.599	119.533	0.452666	7.21007	0.0238	0.38
ENSMUSG00000032648_Pygm	5.70119	2.92583	3.24764	4.21199	11.1367	22.8417	-1.66427	3.09956	0.0241	0.38
ENSMUSG00000033318_Gstt2	45.3561	38.3018	39.092	54.7559	54.0715	87.3029	-0.651805	5.73587	0.024	0.38
ENSMUSG00000038482_Tfdp1	304.19	407.356	314.54	195.331	297.467	237.105	0.515315	8.19848	0.024	0.38
ENSMUSG00000038623_Tm6sf1	17.1036	30.3223	15.276	14.8736	6.59409	6.86652	1.17478	3.95284	0.0238	0.38
ENSMUSG00000040774_Cept1	110.73	107.724	100.076	177.825	150.638	122.056	-0.474007	7.00184	0.0239	0.38
ENSMUSG00000046865_Fbl	155.326	149.085	136.762	103.325	127.486	93.3286	0.468323	7.00015	0.0238	0.38
ENSMUSG00000047617_Paxx	60.686	53.33	56.8939	83.5818	74.2934	88.0035	-0.499106	6.12083	0.024	0.38
ENSMUSG00000052798_Nup107	141.009	180.205	147.467	117.936	126.9	70.3468	0.59858	7.03576	0.0239	0.38
ENSMUSG00000068015_Lrch1	7.72828	19.8159	11.6675	23.2976	23.7387	35.874	-1.051	4.36269	0.024	0.38
ENSMUSG00000070280_Slc22a14	3.6741	0	1.32311	0	0	0	6.66599	0.151618	0.024	0.38
ENSMUSG00000030104_Edem1	39.0215	42.4246	55.9317	33.9592	26.9625	26.345	0.68345	5.24058	0.0241	0.38
ENSMUSG00000054409_Tmem74	0.126693	0.265985	0	16.5847	0.439606	0	-5.24153	1.63886	0.0241	0.38
ENSMUSG00000072618_Gm10384	14.3163	13.0333	10.9458	25.0087	17.5842	29.9885	-0.896604	4.22266	0.0242	0.381
ENSMUSG00000017002_Slpi	5.82788	7.71356	26.7029	1.18462	7.03369	1.54146	2.06587	3.12268	0.0243	0.382
ENSMUSG00000028248_Pnisr	226.02	178.476	179.462	391.847	246.472	229.398	-0.544391	7.91486	0.0244	0.382
ENSMUSG00000019278_Dpep1	0	0.53197	5.89387	0	0	0	7.05489	0.459095	0.0244	0.382
ENSMUSG00000055799_Tcf7l1	0.633465	0.53197	0.601416	2.106	3.22378	2.80266	-2.14732	0.924932	0.0244	0.382
ENSMUSG00000098318_Lockd	142.656	132.992	125.696	74.368	84.1113	121.776	0.541834	6.83349	0.0244	0.383
ENSMUSG00000035623_Rsf1	59.6724	41.3607	43.9033	87.6621	58.1745	79.7357	-0.613011	5.94928	0.0245	0.383
ENSMUSG00000025880_Smad7	3.54741	2.52686	0.841982	6.31799	5.71488	11.9113	-1.76778	2.42476	0.0246	0.384
ENSMUSG00000036743_Psma8	25.7187	19.9489	37.0472	67.7868	31.6516	54.3716	-0.862786	5.30451	0.0246	0.384
ENSMUSG00000107624_Gm44005	2.78725	1.99489	0	0	0	0	6.60465	0.0958272	0.0247	0.386
ENSMUSG00000003746_Man1a	67.5274	37.6369	51.3609	91.6109	76.4914	75.9521	-0.616925	6.06194	0.0249	0.387
ENSMUSG00000032314_Etfa	312.172	305.617	354.474	239.952	272.409	240.188	0.395064	8.17109	0.0249	0.387
ENSMUSG00000034910_Pygo1	1.52032	0	3.24764	0	0	0	6.61643	0.116354	0.0249	0.387
ENSMUSG00000044068_Zrsr1	4.43426	3.4578	2.1651	27.7728	3.51685	6.86652	-1.88623	3.03596	0.0249	0.387
ENSMUSG00000050244_Heatr1	42.0621	54.5269	59.5401	36.4601	36.3408	29.0075	0.644851	5.43917	0.0248	0.387
ENSMUSG00000069301_H2ac11	8.86852	7.44758	6.61557	1.84275	3.80992	2.66253	1.48041	2.45907	0.0248	0.387
ENSMUSG00000115249_Gm49085	0.126693	0.132992	0	2.36925	0.293071	1.6816	-3.81905	0.0288109	0.025	0.387
ENSMUSG00000021779_Thrb	2.53386	1.06394	1.4434	3.02737	8.64558	6.86652	-1.85192	2.06076	0.025	0.387
ENSMUSG00000030878_Cdr2	0	3.5908	1.32311	0	0	0	6.66424	0.137111	0.025	0.387
ENSMUSG00000000759_Tubgcp3	78.6764	77.8006	60.2618	56.9935	42.6418	50.1676	0.558068	5.94006	0.0251	0.388
ENSMUSG00000027424_Mgme1	93.2461	102.138	82.2737	70.5509	70.63	59.4164	0.494023	6.32345	0.0251	0.388
ENSMUSG00000031776_Arl2bp	131.127	103.867	86.8444	72.7885	70.9231	84.7805	0.516698	6.52393	0.0252	0.389
ENSMUSG00000036151_Tm6sf2	0	0	0	0	1.75842	3.08293	-6.61506	0.076343	0.0252	0.389
ENSMUSG00000040274_Cdk6	296.082	263.857	286.635	153.606	212.623	246.354	0.489822	7.93031	0.0252	0.389
ENSMUSG00000021468_Sptlc1	36.6143	45.2174	35.1227	23.166	25.0575	26.4851	0.671608	5.01291	0.0253	0.389
ENSMUSG00000030752_Kdm8	16.09	17.422	17.3208	0.131625	5.86141	0	3.0875	3.29692	0.0253	0.389
ENSMUSG00000040506_Ambra1	14.443	11.5703	9.02123	5.13337	5.27527	5.46519	1.16182	3.13277	0.0253	0.389
ENSMUSG00000038095_Sbno1	104.522	79.7955	69.5236	128.466	105.066	135.088	-0.514667	6.69639	0.0254	0.389
ENSMUSG00000025779_Ly96	13.8095	12.2353	11.4269	7.76586	3.51685	5.32505	1.19782	3.21751	0.0254	0.389
ENSMUSG00000029735_Tpk1	32.0533	25.8005	50.2783	15.4001	15.0931	27.4661	0.927028	4.81047	0.0255	0.389
ENSMUSG00000036968_Cnpy4	58.4055	43.0896	41.1368	81.739	60.6656	74.5508	-0.58065	5.9068	0.0255	0.389
ENSMUSG00000039994_Timeless	74.7489	81.5244	65.6746	48.4379	61.3983	30.8293	0.681669	5.92701	0.0254	0.389
ENSMUSG00000070644_Etnk2	0	0	0	3.159	1.61189	0	-6.58136	0.0648654	0.0255	0.389
ENSMUSG00000034235_Usp54	16.5968	11.3044	16.7194	38.6977	17.4377	31.3898	-0.942149	4.4709	0.0255	0.389
ENSMUSG00000026434_Nucks1	210.057	192.307	163.585	75.5526	147.708	146.299	0.635015	7.29054	0.0256	0.39
ENSMUSG00000035357_Pdzrn3	0	3.19182	1.56368	0	0	0	6.61806	0.1034	0.0256	0.39
ENSMUSG00000032020_Ubash3b	47.89	43.3555	51.2406	29.7472	32.0912	33.6319	0.603006	5.32225	0.0257	0.391
ENSMUSG00000033540_Idua	8.36174	17.023	13.7123	38.6977	20.3684	21.8607	-1.01569	4.33508	0.0257	0.391
ENSMUSG00000022849_Hspbap1	2.28048	3.32481	2.76651	15.1369	2.78417	10.6501	-1.73125	2.67069	0.0258	0.391
ENSMUSG00000026471_Mr1	22.5514	16.7571	29.4694	65.944	23.5922	47.0847	-0.957266	5.10074	0.0258	0.391
ENSMUSG00000038521_C1s1	0.380079	0.664962	2.28538	0.131625	0	0	4.22225	-0.216148	0.0258	0.391
ENSMUSG00000042350_Arel1	8.99521	8.24553	6.13444	11.3197	38.3922	10.9304	-1.35776	3.83308	0.0258	0.391
ENSMUSG00000108211_Gm44130	0	0	0	0	0.439606	6.30598	-7.08559	0.453282	0.0259	0.391
ENSMUSG00000058093_Zfp729b	15.0765	7.44758	10.7052	15.2685	27.9882	25.5042	-1.02885	4.10592	0.0259	0.392
ENSMUSG00000039081_Zfp503	1.39362	0.265985	0.360849	0	0	0	5.38224	-0.716896	0.026	0.394
ENSMUSG00000024232_Bambi	23.4382	26.1995	30.7925	13.4257	18.9031	14.0133	0.821009	4.42481	0.0261	0.394
ENSMUSG00000006998_Psmd2	286.073	431.694	383.703	235.608	313.586	240.048	0.507207	8.30553	0.0262	0.394
ENSMUSG00000022500_Litaf	77.4095	55.3249	58.5779	23.8241	52.8992	37.1352	0.767459	5.67965	0.0262	0.394
ENSMUSG00000041353_Tmem29	40.2884	28.1944	25.6203	41.1986	52.6062	60.8177	-0.695506	5.37917	0.0262	0.394
ENSMUSG00000115381_Gm49266	4.43426	0	0.841982	0	0	0	6.73908	0.207119	0.0262	0.394
ENSMUSG00000029718_Pcolce	0.506772	0.132992	1.80425	0	0	0	5.67255	-0.538372	0.0264	0.395
ENSMUSG00000037437_Adam32	0	2.12788	2.28538	0	0	0	6.51363	0.0295033	0.0264	0.395
ENSMUSG00000038253_Hoxa5	8.99521	6.38364	3.24764	15.795	15.2397	12.612	-1.20732	3.40416	0.0264	0.395
ENSMUSG00000038518_Jarid2	33.0669	25.1356	31.6345	47.7798	42.2022	51.2887	-0.627298	5.27378	0.0263	0.395
ENSMUSG00000040950_Mgl2	0.126693	0.398977	2.28538	0	0	0	5.87534	-0.409778	0.0263	0.395
ENSMUSG00000070737_Tmem35b	53.7179	54.3939	49.5566	82.3971	75.1726	69.6461	-0.50143	6.0065	0.0264	0.395
ENSMUSG00000109157_Gm44829	0.380079	3.72379	0.962265	5.26499	7.61983	9.80931	-2.12709	2.28206	0.0263	0.395
ENSMUSG00000024033_Rsph1	1.64701	4.65474	3.00708	0	0.732676	0	3.61951	0.973655	0.0266	0.396
ENSMUSG00000052861_Dnah6	0.506772	0	5.53302	0	0	0	6.96366	0.387405	0.0265	0.396
ENSMUSG00000071068_Treml2	61.6995	36.9719	66.8774	77.527	93.1964	89.545	-0.62838	6.1522	0.0265	0.396
ENSMUSG00000073684_Faap20	114.277	109.054	105.248	156.897	136.864	149.522	-0.40625	7.0077	0.0266	0.396
ENSMUSG00000025533_Asl	51.3107	67.4272	53.6463	102.009	76.0518	78.6146	-0.546201	6.16222	0.0267	0.396
ENSMUSG00000028028_Alpk1	4.43426	1.06394	2.04481	10.3984	4.39606	11.0705	-1.74909	2.53186	0.0267	0.396
ENSMUSG00000035024_Ncapd3	115.924	102.803	129.304	94.9015	78.2498	84.7805	0.459172	6.66362	0.0267	0.396
ENSMUSG00000075486_Commd6	96.16	76.3377	98.5119	151.895	117.521	116.451	-0.482787	6.77463	0.0267	0.396
ENSMUSG00000020865_Abcc3	1.01354	1.7289	2.64623	0.394874	0	0	3.62136	0.321397	0.0268	0.396
ENSMUSG00000028347_Tmeff1	1.52032	0	2.8868	0	0	0	6.50313	0.0313288	0.0268	0.396
ENSMUSG00000055652_Klhl25	18.2438	5.58568	8.41982	0.131625	0.732676	4.90465	2.48782	2.72774	0.0268	0.396
ENSMUSG00000097515_1700040D17Rik	0.886852	1.59591	0.240566	3.81712	6.74062	2.94279	-2.27462	1.55847	0.0268	0.396
ENSMUSG00000106717_Gm42798	2.40717	1.46292	0.120283	3.02737	2.19803	22.2811	-2.75798	2.4505	0.0267	0.396
ENSMUSG00000031060_Rbm10	50.6772	87.1101	73.8538	29.6156	51.2873	48.7663	0.732462	5.84325	0.027	0.398
ENSMUSG00000045328_Cenpe	107.562	153.34	153.602	61.732	98.3252	112.106	0.632539	6.84747	0.027	0.398
ENSMUSG00000021209_Ppp4r4	0	1.7289	2.64623	0	0	0	6.5023	0.0231939	0.027	0.398
ENSMUSG00000024422_Dhx16	74.4955	73.9438	59.6604	34.3541	50.8477	53.2505	0.610114	5.86159	0.0271	0.399
ENSMUSG00000050761_Gp1bb	7.60158	5.85167	9.74293	2.89575	3.22378	2.80266	1.40047	2.49841	0.0271	0.399
ENSMUSG00000069678_Pcgf1	19.1307	17.688	16.9599	27.1147	27.6952	36.5747	-0.739966	4.6088	0.0272	0.399
ENSMUSG00000113165_Gm47863	3.16733	0.930947	0.240566	11.4514	2.63764	8.54811	-2.35305	2.23432	0.0272	0.399
ENSMUSG00000041977_Arhgef11	3.92749	1.32992	0.601416	14.3471	4.39606	5.74545	-2.0343	2.39597	0.0272	0.399
ENSMUSG00000002981_Clptm1	71.5816	121.156	80.4694	61.2055	62.424	20.1792	0.953556	6.1299	0.0273	0.4
ENSMUSG00000020798_Spns3	48.0167	55.7238	23.8161	23.9557	29.014	14.1534	0.947581	5.03461	0.0273	0.4
ENSMUSG00000030095_Tmem43	68.4143	65.2993	57.1345	31.59	37.3665	55.0723	0.645	5.72368	0.0274	0.401
ENSMUSG00000033182_Kbtbd12	2.91394	3.72379	2.8868	15.1369	3.80992	9.66918	-1.55056	2.7157	0.0274	0.401
ENSMUSG00000018451_6330403K07Rik	8.86852	6.25065	3.00708	35.9336	8.79212	9.80931	-1.55861	3.6143	0.0274	0.401
ENSMUSG00000028675_Pnrc2	175.597	173.422	181.748	273.253	235.482	206.696	-0.403918	7.69785	0.0275	0.401
ENSMUSG00000003810_Mast2	15.8366	18.7519	16.8396	3.81712	8.20598	11.3508	1.15985	3.67742	0.0276	0.402
ENSMUSG00000030386_Zfp606	9.50198	11.9693	19.4859	50.2807	17.7308	23.2621	-1.11823	4.47106	0.0276	0.402
ENSMUSG00000033966_Cdkl4	0	0.132992	0	2.89575	0	4.06386	-5.25758	0.513818	0.0276	0.402
ENSMUSG00000001943_Vsig2	0.253386	0.797955	0.360849	2.50087	3.51685	1.82173	-2.41177	0.839907	0.0277	0.403
ENSMUSG00000054808_Actn4	118.331	221.565	144.219	102.272	131.149	70.0665	0.700349	7.04467	0.0278	0.403
ENSMUSG00000059005_Hnrnpa3	247.558	248.43	221.201	173.481	192.108	194.084	0.382073	7.73693	0.0278	0.403
ENSMUSG00000114859_Gm47735	0.126693	0	0	2.36925	0.293071	0.840798	-4.31095	-0.21665	0.0277	0.403
ENSMUSG00000056592_Zfp658	0	0	0	6.58124	0.293071	0	-7.09263	0.477529	0.0278	0.403
ENSMUSG00000001289_Pfdn5	136.702	100.675	125.696	176.772	145.656	183.014	-0.451849	7.17691	0.0278	0.403
ENSMUSG00000003420_Fcgrt	87.4182	57.4527	58.217	61.2055	27.4021	29.7082	0.806115	5.74963	0.0279	0.404
ENSMUSG00000049134_Nrap	0.506772	0.265985	0	13.4257	0	3.50332	-4.34292	1.66215	0.0279	0.404
ENSMUSG00000104195_B230377A18Rik	5.4478	5.85167	3.60849	1.5795	1.46535	1.6816	1.67009	1.82981	0.0279	0.404
ENSMUSG00000024556_Me2	135.055	186.588	131.109	111.355	123.236	81.6975	0.54322	7.00809	0.028	0.404
ENSMUSG00000031451_Gas6	2.15378	8.51152	15.0354	3.68549	0.293071	0.420399	2.57664	2.41977	0.028	0.404
ENSMUSG00000021185_Dglucy	2.53386	1.86189	0	0	0	0	6.48454	0.00574623	0.0282	0.405
ENSMUSG00000021240_Abcd4	8.10836	7.31459	5.53302	24.4822	13.6278	9.80931	-1.16464	3.54491	0.0282	0.405
ENSMUSG00000036242_Armh4	1.52032	2.39386	2.28538	11.583	2.34456	8.40798	-1.80632	2.31582	0.0282	0.405
ENSMUSG00000042675_Ypel3	175.343	75.4067	102.722	267.33	156.06	172.924	-0.730846	7.30121	0.0282	0.405
ENSMUSG00000052572_Dlg2	6.46135	8.24553	6.37501	11.4514	19.1961	14.1534	-1.0627	3.48824	0.0282	0.405
ENSMUSG00000107364_Gm43051	0	0	0	3.02737	1.46535	0	-6.49532	0.000668457	0.0282	0.405
ENSMUSG00000046916_Myct1	165.588	121.688	138.686	228.237	160.749	208.518	-0.462461	7.41245	0.0285	0.409
ENSMUSG00000054889_Dsp	0.253386	0.132992	0	4.87012	4.83566	0	-4.47429	0.942476	0.0285	0.409
ENSMUSG00000021361_Tmem14c	218.672	193.371	224.448	135.047	180.238	165.077	0.429789	7.54495	0.0286	0.409
ENSMUSG00000064351_mt-Co1	3589.34	2884.21	3656.61	4652.81	3850.95	4986.35	-0.38715	11.9404	0.0286	0.409
ENSMUSG00000038429_Usp5	67.5274	115.836	78.0637	54.0978	66.0874	53.6709	0.614877	6.19073	0.0287	0.409
ENSMUSG00000063358_Mapk1	311.412	382.752	372.276	281.019	300.104	226.455	0.427863	8.2911	0.0287	0.409
ENSMUSG00000029246_Ppat	179.651	194.568	151.076	105.695	152.25	124.718	0.479784	7.24684	0.0287	0.409
ENSMUSG00000117358_Gm31645	21.0311	6.51663	15.276	40.6721	17.4377	37.6958	-1.13538	4.53714	0.0287	0.409
ENSMUSG00000031787_Katnb1	21.0311	37.3709	31.3939	11.7146	23.5922	8.54811	1.05834	4.50293	0.0288	0.41
ENSMUSG00000019772_Vip	0	0	0	1.44787	0	2.80266	-6.41818	-0.0583521	0.0288	0.41
ENSMUSG00000030619_Eed	133.915	164.246	129.304	120.568	90.7053	105.24	0.460833	6.95879	0.0289	0.41
ENSMUSG00000018899_Irf1	91.0923	73.0129	89.3704	119.252	132.908	104.119	-0.466542	6.66892	0.0291	0.411
ENSMUSG00000020135_Apc2	0	0.664962	0	0.921374	1.46535	8.82838	-3.96765	1.15029	0.0291	0.411
ENSMUSG00000020435_Osbp2	1.14024	0	3.24764	0	0	0	6.50039	0.0298265	0.029	0.411
ENSMUSG00000029554_Mad1l1	40.9219	76.3377	39.8137	33.0378	36.3408	20.4594	0.832408	5.37714	0.0291	0.411
ENSMUSG00000036620_Mgat4b	39.0215	48.2763	33.3184	25.5352	25.4971	26.6253	0.65995	5.06085	0.0291	0.411
ENSMUSG00000037904_Ankrd9	15.9633	7.44758	14.5543	8.16074	2.78417	3.78359	1.39055	3.18117	0.0291	0.411
ENSMUSG00000050708_Ftl1	1980.09	1477.15	1782.96	2531.54	2022.04	2413.51	-0.385444	10.9876	0.029	0.411
ENSMUSG00000084910_C630043F03Rik	0	2.26087	1.92453	0	0	0	6.43728	-0.0284106	0.029	0.411
ENSMUSG00000005370_Msh6	137.589	126.476	162.142	98.7186	96.5668	120.655	0.458234	6.95617	0.0292	0.412
ENSMUSG00000046962_Zbtb21	6.84143	11.8363	9.74293	16.1899	26.2298	15.835	-1.00861	3.87697	0.0293	0.413
ENSMUSG00000109725_Gm45265	3.6741	0	0.962265	0	0	0	6.55659	0.0686126	0.0294	0.413
ENSMUSG00000019872_Smpdl3a	118.838	109.054	119.441	237.583	121.478	163.255	-0.559021	7.17679	0.0296	0.415
ENSMUSG00000020792_Exoc7	74.2421	70.353	86.4836	65.4175	44.2537	51.5689	0.547407	6.03861	0.0296	0.415
ENSMUSG00000041235_Chd7	4.94103	11.3044	7.45755	18.954	16.9981	14.8541	-1.06948	3.66048	0.0295	0.415
ENSMUSG00000051768_Xrcc1	49.7904	74.2098	57.2548	37.9079	48.0636	20.1792	0.797702	5.59518	0.0295	0.415
ENSMUSG00000068735_Trp53i11	34.8406	32.9821	25.7406	19.0856	22.2734	15.2745	0.746917	4.6636	0.0296	0.415
ENSMUSG00000106732_Gm43792	1.7737	0	2.28538	0	0	0	6.38212	-0.0580679	0.0295	0.415
ENSMUSG00000055866_Per2	3.42071	2.92583	6.49529	4.73849	8.20598	31.1095	-1.74682	3.27975	0.0297	0.415
ENSMUSG00000024247_Pkdcc	0	0.53197	0.120283	2.6325	0.586141	4.20399	-3.39151	0.670874	0.0298	0.416
ENSMUSG00000035198_Tubg1	85.1377	127.939	97.9105	75.8159	80.1548	38.2563	0.706259	6.40463	0.0297	0.416
ENSMUSG00000040699_Limd2	249.332	227.816	180.906	299.71	296.294	287.693	-0.401723	8.00426	0.0298	0.416
ENSMUSG00000047417_Rexo1	34.8406	30.1893	39.4529	18.6907	21.9803	24.9437	0.696304	4.84254	0.0298	0.416
ENSMUSG00000070565_Rasal2	10.6422	6.38364	16.2382	4.08037	2.05149	6.16585	1.46107	2.98256	0.0299	0.416
ENSMUSG00000081137_BC022960	0.760158	2.26087	1.68396	2.6325	6.30102	9.38891	-1.92445	2.02966	0.0299	0.416
ENSMUSG00000100164_2610306M01Rik	13.3028	9.44246	13.7123	31.3267	12.0159	33.9122	-1.05313	4.25657	0.0299	0.416
ENSMUSG00000035208_Slfn8	22.8048	25.2686	21.0495	48.0431	24.3249	49.3268	-0.787391	4.99732	0.0299	0.416
ENSMUSG00000072653_Zfp783	37.2478	37.6369	25.3797	17.901	23.1526	20.1792	0.733341	4.7673	0.03	0.417
ENSMUSG00000006585_Cdt1	103.635	104.532	110.66	62.1269	94.6618	70.0665	0.514719	6.51483	0.0301	0.417
ENSMUSG00000032261_Sh3bgrl2	11.0223	4.25576	4.93161	0	2.4911	0.700665	2.65643	2.06597	0.0302	0.417
ENSMUSG00000041264_Uspl1	91.219	84.9822	74.8161	38.4344	75.7587	46.8044	0.661195	6.11104	0.0302	0.417
ENSMUSG00000044220_Nkx2-3	18.1171	10.7724	9.74293	52.1234	17.4377	18.2173	-1.15521	4.40319	0.0301	0.417
ENSMUSG00000046402_Rbp1	191.053	116.102	145.783	252.72	176.868	227.576	-0.512182	7.52879	0.0301	0.417
ENSMUSG00000053411_Cbx7	9.75537	3.85678	4.33019	23.8241	9.81786	12.1916	-1.32693	3.43363	0.0301	0.417
ENSMUSG00000029298_Gbp9	7.09481	4.25576	11.5472	14.6104	18.4634	17.7969	-1.12175	3.6472	0.0303	0.418
ENSMUSG00000040170_Fmo2	0	0.398977	5.41274	0	0	0	6.91132	0.344839	0.0303	0.418
ENSMUSG00000017146_Brca1	14.443	31.3862	51.4812	15.9266	18.61	4.90465	1.33457	4.53871	0.0303	0.418
ENSMUSG00000027007_Itprid2	24.9585	9.04349	13.1109	28.5626	26.9625	37.5556	-0.962291	4.55591	0.0306	0.421
ENSMUSG00000001555_Fkbp10	9.1219	3.32481	11.066	2.89575	0	0.140133	2.96653	2.24174	0.0308	0.421
ENSMUSG00000021575_Ahrr	0	0	0	14.3471	0	0	-8.14562	1.38476	0.0308	0.421
ENSMUSG00000026586_Prrx1	0	1.7289	2.28538	0	0	0	6.37911	-0.0682137	0.0307	0.421
ENSMUSG00000029309_Sparcl1	14.6964	0	0	0	0	0	8.20094	1.4388	0.0308	0.421
ENSMUSG00000031934_Panx1	48.3968	38.7008	31.3939	13.8206	30.4793	22.9818	0.834949	4.96826	0.0309	0.421
ENSMUSG00000034610_Tut4	121.752	89.6369	103.323	134.521	130.416	186.237	-0.495793	6.99615	0.0307	0.421
ENSMUSG00000054364_Rhob	31.9267	16.4911	25.9812	28.9575	38.8319	80.4363	-0.972929	5.21974	0.0308	0.421
ENSMUSG00000061780_Cfd	7.60158	0.132992	0	0	0	0	7.28007	0.63963	0.0308	0.421
ENSMUSG00000078768_Zfp566	29.3928	28.8594	21.2901	57.2568	30.4793	47.0847	-0.734154	5.16339	0.0309	0.421
ENSMUSG00000101599_Gm20342	4.43426	0.664962	0.962265	7.89749	7.18023	8.12771	-1.91475	2.3503	0.0307	0.421
ENSMUSG00000114442_F630042J09Rik	0	1.7289	2.28538	0	0	0	6.37911	-0.0682137	0.0307	0.421
ENSMUSG00000000148_Brat1	12.1625	36.8389	16.1179	8.55561	10.8436	10.7902	1.13579	4.02164	0.031	0.422
ENSMUSG00000005371_Fbxo11	39.1482	30.4553	23.3349	77.1321	36.1942	49.0465	-0.778325	5.41228	0.031	0.422
ENSMUSG00000072972_Adam4	0	0	0	1.44787	2.63764	0	-6.3699	-0.103706	0.031	0.422
ENSMUSG00000106157_4930555A03Rik	16.9769	16.7571	24.658	47.6482	26.0833	30.8293	-0.808422	4.77201	0.031	0.422
ENSMUSG00000037058_Paip2	859.613	705.126	818.286	1086.04	985.157	1010.08	-0.345363	9.82905	0.0311	0.422
ENSMUSG00000112483_Gm48542	0	0	0	3.42225	1.02575	0	-6.47794	-0.00870041	0.0311	0.423
ENSMUSG00000020640_Itsn2	110.856	66.6292	70.7265	123.727	124.702	115.049	-0.528664	6.67145	0.0312	0.423
ENSMUSG00000022434_Fam118a	41.9354	38.0358	29.4694	26.7198	23.7387	12.4718	0.822098	4.85957	0.0312	0.423
ENSMUSG00000026525_Opn3	0	1.19693	0.360849	4.08037	7.76637	1.2612	-3.01091	1.42534	0.0312	0.423
ENSMUSG00000037526_Atg14	15.7099	18.8849	15.6368	9.87186	6.44755	10.0896	0.953211	3.70881	0.0311	0.423
ENSMUSG00000028452_Vcp	320.153	409.75	366.382	256.932	331.609	207.817	0.48649	8.30612	0.0313	0.423
ENSMUSG00000070315_4930581F22Rik	15.7099	11.8363	5.29246	59.8893	18.3169	12.0514	-1.42913	4.36287	0.0313	0.423
ENSMUSG00000080727_C920021L13Rik	2.91394	0.797955	3.36793	10.9249	8.35251	4.62439	-1.71897	2.43089	0.0313	0.423
ENSMUSG00000031523_Dlc1	2.78725	0.265985	9.14152	0	0	0.700665	4.06075	1.29909	0.0314	0.424
ENSMUSG00000002297_Dbf4	77.0294	125.944	67.5991	50.8072	59.3468	66.423	0.640909	6.22867	0.0316	0.424
ENSMUSG00000021177_Tdp1	68.4143	179.407	125.696	92.5322	74.0003	56.0532	0.778905	6.64423	0.0316	0.424
ENSMUSG00000021288_Klc1	37.5012	61.5755	33.6793	25.272	26.6694	29.5681	0.729233	5.17305	0.0315	0.424
ENSMUSG00000035868_Zfp983	11.4024	27.3964	10.9458	42.5148	30.1863	27.8865	-0.985973	4.657	0.0316	0.424
ENSMUSG00000036504_Phpt1	90.9656	75.1407	85.7619	111.881	105.066	132.846	-0.448706	6.6492	0.0316	0.424
ENSMUSG00000052337_Immt	265.042	300.031	236.236	180.852	242.516	169	0.459386	7.86413	0.0316	0.424
ENSMUSG00000065968_Ifitm7	3.04063	0.797955	0.360849	12.1095	3.95645	4.06386	-2.22919	2.09409	0.0315	0.424
ENSMUSG00000018930_Ccl4	24.1984	5.05371	13.8326	51.8602	16.5585	40.078	-1.30704	4.66206	0.0317	0.425
ENSMUSG00000032563_Mrpl3	114.277	131.53	120.885	96.3494	99.644	78.3343	0.44472	6.74529	0.0318	0.426
ENSMUSG00000105987_AI506816	39.6549	100.542	74.2147	28.8258	54.8042	35.874	0.869902	5.81378	0.0318	0.426
ENSMUSG00000028792_Ak2	299.629	339.397	348.099	189.935	301.277	230.519	0.475642	8.15927	0.0319	0.426
ENSMUSG00000022024_Sugt1	93.8796	101.34	104.767	138.074	126.46	140.834	-0.407482	6.87877	0.0319	0.426
ENSMUSG00000028167_Bdh2	21.1577	12.2353	19.3656	38.8293	21.6872	35.7339	-0.839751	4.64314	0.0319	0.427
ENSMUSG00000004233_Wars2	13.9362	24.4706	18.8845	7.76586	7.03369	13.733	1.03262	3.87149	0.032	0.427
ENSMUSG00000070354_Evi2	3.80079	5.71868	4.81133	14.6104	10.8436	8.12771	-1.19688	3.03791	0.032	0.427
ENSMUSG00000024597_Slc12a2	30.153	11.5703	10.5849	30.6686	35.315	38.6767	-0.984096	4.71714	0.032	0.427
ENSMUSG00000022503_Nubp1	97.6804	86.4451	101.88	71.6039	72.3884	69.9264	0.4445	6.38717	0.0321	0.427
ENSMUSG00000017978_Cadps2	3.92749	11.5703	12.6297	26.325	23.5922	14.8541	-1.16832	3.97328	0.0324	0.429
ENSMUSG00000019917_Septin10	0.506772	1.86189	1.80425	0.26325	0	0.140133	3.23594	0.0611882	0.0323	0.429
ENSMUSG00000023800_Tiam2	1.7737	0.930947	0.601416	0.658124	7.91291	9.24878	-2.40266	1.91141	0.0323	0.429
ENSMUSG00000039911_Spsb1	1.01354	0	3.12736	0	0	0	6.41847	-0.0303881	0.0324	0.429
ENSMUSG00000062980_Cped1	11.9091	5.05371	7.8184	4.34362	0.293071	1.40133	2.05518	2.43824	0.0324	0.429
ENSMUSG00000085622_3110056K07Rik	18.3705	20.7468	27.7854	29.0891	33.5566	57.8749	-0.821284	4.97537	0.0323	0.429
ENSMUSG00000024235_Map3k8	9.1219	10.9054	11.3066	17.3745	18.9031	21.7206	-0.860579	3.9185	0.0324	0.429
ENSMUSG00000050022_Amz1	1.64701	0.132992	0.120283	5.00174	4.10299	3.08293	-2.63934	1.36972	0.0324	0.429
ENSMUSG00000026456_Cyb5r1	101.228	96.8185	108.495	69.2346	87.042	70.2066	0.461423	6.48026	0.0325	0.43
ENSMUSG00000036298_Slc2a13	1.7737	2.12788	0	0	0	0	6.31802	-0.118168	0.0325	0.43
ENSMUSG00000050052_Tdrp	0.886852	0	3.48821	0	0	0	6.49854	0.0288246	0.0326	0.43
ENSMUSG00000021134_Srsf5	918.398	785.188	821.173	1329.81	1008.9	1003.07	-0.378034	9.93049	0.0327	0.431
ENSMUSG00000007827_Ankrd26	46.8764	62.5065	43.4222	21.1916	40.0041	32.651	0.72585	5.37568	0.0329	0.433
ENSMUSG00000076928_Trac	0	0	0	2.106	0	1.6816	-6.25024	-0.1753	0.0329	0.433
ENSMUSG00000030806_Stx1b	0.886852	0.664962	0	6.05474	0.439606	8.12771	-3.17819	1.54815	0.033	0.434
ENSMUSG00000028036_Ptgfr	0	0.664962	3.96934	0	0	0	6.58727	0.092878	0.0331	0.434
ENSMUSG00000116097_Gm36738	7.3482	3.32481	4.93161	10.2667	11.7228	13.8732	-1.17655	3.13808	0.0331	0.434
ENSMUSG00000038822_Hace1	20.0175	30.5883	18.1628	8.02911	7.91291	17.937	1.04592	4.12419	0.0332	0.436
ENSMUSG00000058773_H1f5	51.5641	55.9898	34.2807	36.9866	29.014	22.2811	0.708755	5.27259	0.0332	0.436
ENSMUSG00000030452_Nipa2	56.6318	64.3684	34.8821	35.4071	31.212	33.2115	0.666586	5.42393	0.0333	0.436
ENSMUSG00000026353_Ubxn4	162.547	156.266	156.007	214.022	200.9	203.894	-0.356499	7.51013	0.0333	0.436
ENSMUSG00000031697_Orc6	170.529	147.755	139.288	115.04	132.468	80.9969	0.501376	7.03817	0.0334	0.436
ENSMUSG00000036362_P2ry13	2.53386	1.46292	0	0	0	0	6.34712	-0.0937783	0.0333	0.436
ENSMUSG00000038074_Fkbp14	1.14024	0.132992	5.17217	21.8497	7.61983	5.18492	-2.37208	2.81706	0.0334	0.436
ENSMUSG00000055148_Klf2	19.2573	25.8005	47.6321	52.6499	37.3665	97.3924	-0.982959	5.54992	0.0333	0.436
ENSMUSG00000090081_Gm16587	0.253386	0.132992	2.40566	0	0	0	5.86516	-0.414329	0.0334	0.436
ENSMUSG00000019945_Cabcoco1	11.5291	5.45269	9.9835	26.325	16.5585	13.8732	-1.04554	3.82193	0.0336	0.438
ENSMUSG00000052833_Sae1	414.413	545.934	452.866	341.435	420.117	296.662	0.442853	8.69037	0.0337	0.438
ENSMUSG00000108084_Gm7932	0	0	0	0	3.66338	0.840798	-6.51812	-0.00434642	0.0336	0.438
ENSMUSG00000024403_Atp6v1g2	10.6422	6.64962	12.5094	26.4566	10.9901	26.4851	-1.06978	3.98225	0.0337	0.439
ENSMUSG00000026380_Tfcp2l1	2.02709	0	1.68396	0	0	0	6.24997	-0.153527	0.0338	0.439
ENSMUSG00000039826_Trub2	32.6868	27.3964	22.1321	7.50261	13.1882	21.4403	0.984297	4.39534	0.0338	0.439
ENSMUSG00000030922_Lyrm1	10.5155	4.52174	8.78067	17.3745	20.0753	13.3126	-1.06718	3.66075	0.0339	0.44
ENSMUSG00000044701_Il27	1.64701	0	0	9.74024	4.9822	2.80266	-3.36312	1.7724	0.034	0.44
ENSMUSG00000000708_Kat2b	21.4111	19.0179	15.5165	44.0943	18.61	40.9188	-0.861431	4.73997	0.0344	0.443
ENSMUSG00000005465_Il27ra	41.4286	67.5602	49.3161	24.8771	44.5467	13.1725	0.962304	5.34391	0.0343	0.443
ENSMUSG00000005672_Kit	286.706	194.169	198.587	302.737	261.565	430.208	-0.526789	8.12155	0.0345	0.443
ENSMUSG00000005802_Slc30a4	7.98166	14.7622	5.53302	35.8019	7.18023	32.5109	-1.3834	4.12354	0.0345	0.443
ENSMUSG00000020263_Appl2	20.7777	28.1944	23.8161	39.2242	32.3843	46.9446	-0.675949	5.00398	0.0344	0.443
ENSMUSG00000024065_Ehd3	56.7585	32.5832	26.1014	17.2428	27.4021	20.7397	0.83695	4.92709	0.0345	0.443
ENSMUSG00000024493_Lars	100.341	177.013	126.177	79.7646	102.135	96.972	0.559643	6.83764	0.0346	0.443
ENSMUSG00000027282_Mtch2	249.712	302.957	341.123	181.511	257.609	220.709	0.463449	8.02224	0.0344	0.443
ENSMUSG00000028364_Tnc	0	1.46292	2.28538	0	0	0	6.28194	-0.137179	0.0342	0.443
ENSMUSG00000028525_Pde4b	109.083	86.1791	126.778	144.656	135.985	175.867	-0.47706	7.02054	0.0343	0.443
ENSMUSG00000029440_Psmd9	85.6445	82.7213	83.4765	51.9918	70.0439	60.5375	0.487891	6.18612	0.0346	0.443
ENSMUSG00000036863_Syde2	13.8095	20.7468	18.0425	3.94874	4.10299	13.733	1.29688	3.67034	0.0346	0.443
ENSMUSG00000057406_Nsd2	88.9385	77.9336	84.3185	58.1782	72.0954	47.0847	0.525971	6.16623	0.0344	0.443
ENSMUSG00000073555_Gm4951	14.9498	20.3478	27.7854	45.1473	34.2893	30.8293	-0.773587	4.86251	0.0344	0.443
ENSMUSG00000108551_Gm20274	1.9004	2.52686	0.721699	0.394874	0	0	3.54732	0.262124	0.0345	0.443
ENSMUSG00000046441_Cmtr2	19.6374	28.3274	9.62265	13.4257	5.12873	6.30598	1.23832	3.81058	0.0347	0.443
ENSMUSG00000051483_Cbr1	63.8533	55.1919	79.1463	103.194	102.135	82.1179	-0.50933	6.34151	0.0347	0.443
ENSMUSG00000035914_Cd276	0.760158	3.72379	0	0	0	0	6.52526	0.0283249	0.0347	0.444
ENSMUSG00000020423_Btg2	47.0031	36.9719	50.8798	100.166	34.5823	122.336	-0.900721	6.02846	0.0349	0.445
ENSMUSG00000026429_Ube2t	102.368	104.931	98.7524	95.6912	62.131	60.3973	0.515864	6.45452	0.0349	0.445
ENSMUSG00000056529_Ptafr	1.9004	1.19693	0.360849	8.29236	5.42181	1.82173	-2.13305	1.76429	0.0349	0.445
ENSMUSG00000079037_Prnp	20.3976	11.4374	10.7052	22.5078	33.41	23.8226	-0.887491	4.36334	0.0348	0.445
ENSMUSG00000066677_Ifi208	0	1.86189	1.80425	0	0	0	6.24886	-0.163655	0.035	0.445
ENSMUSG00000027361_Gabpb1	106.422	107.059	110.54	79.633	77.9568	89.545	0.416572	6.57879	0.035	0.446
ENSMUSG00000039824_Myl6b	2.66055	5.18671	3.72878	24.6138	7.61983	4.34412	-1.61919	3.03897	0.0351	0.446
ENSMUSG00000045817_Zfp36l2	181.678	199.755	144.58	229.027	204.71	313.758	-0.481992	7.72879	0.0351	0.446
ENSMUSG00000027076_Timm10	72.4684	78.8645	75.2972	90.163	104.919	121.916	-0.459	6.50454	0.0352	0.446
ENSMUSG00000018774_Cd68	14.0629	14.6292	18.0425	8.68724	8.05944	8.40798	0.919871	3.61961	0.0352	0.447
ENSMUSG00000062753_AI413582	61.8262	52.266	71.3279	88.1886	77.5172	102.577	-0.50605	6.24327	0.0352	0.447
ENSMUSG00000023048_Prr13	224.12	163.049	176.455	390.004	206.615	244.952	-0.550778	7.86726	0.0353	0.447
ENSMUSG00000005481_Ddx39	426.322	510.292	435.545	257.59	409.273	345.007	0.462723	8.63891	0.0353	0.447
ENSMUSG00000031176_Dynlt3	166.348	179.806	147.708	275.359	197.676	203.193	-0.426142	7.60604	0.0354	0.447
ENSMUSG00000021271_Zfp839	4.05418	4.52174	3.60849	3.68549	12.8951	17.6568	-1.46684	2.99645	0.0355	0.447
ENSMUSG00000036905_C1qb	16.3434	6.78262	4.69104	38.0396	14.3605	16.5357	-1.28551	4.02184	0.0354	0.447
ENSMUSG00000053012_Krcc1	122.386	91.2328	105.007	170.717	128.658	141.674	-0.443374	6.98354	0.0354	0.447
ENSMUSG00000061536_Sec22c	4.05418	4.25576	4.81133	0.26325	2.05149	0.280266	2.34197	1.5421	0.0355	0.447
ENSMUSG00000079465_Col4a3	1.26693	0	2.40566	0	0	0	6.24357	-0.156829	0.0355	0.447
ENSMUSG00000020184_Mdm2	93.6262	89.7699	71.6887	73.4466	58.9072	40.7787	0.584488	6.16354	0.0357	0.447
ENSMUSG00000045679_Pqlc3	22.298	21.0128	14.7948	37.2498	30.1863	29.4279	-0.712813	4.70063	0.0357	0.447
ENSMUSG00000051043_Gprc5c	2.15378	1.59591	0	0	0	0	6.25792	-0.158837	0.0357	0.447
ENSMUSG00000069910_Spdl1	49.4103	30.3223	35.9647	34.2225	13.1882	9.10864	1.06162	4.85655	0.0357	0.447
ENSMUSG00000073421_H2-Ab1	140.756	78.0666	81.0708	144.261	137.597	165.357	-0.555662	6.95873	0.0357	0.447
ENSMUSG00000091735_Gpr62	0.253386	0	0	1.84275	0.879212	0.840798	-3.55946	-0.167851	0.0357	0.447
ENSMUSG00000109216_Gm44907	0	0	0	2.6325	0	1.12106	-6.23476	-0.183119	0.0356	0.447
ENSMUSG00000036136_Fam110c	12.1625	19.0179	23.9363	33.3011	27.4021	37.1352	-0.796284	4.68435	0.0357	0.448
ENSMUSG00000109336_Samd4b	23.4382	11.7033	11.7877	10.1351	6.15448	5.74545	1.11065	3.55597	0.0358	0.448
ENSMUSG00000020279_Il9r	0	0	0	3.94874	0.586141	0	-6.50203	0.0131041	0.0359	0.449
ENSMUSG00000027221_Chst1	2.15378	0	1.4434	0	0	0	6.20344	-0.186656	0.0359	0.449
ENSMUSG00000027293_Ehd4	43.5824	47.2123	48.3538	31.0635	23.2991	37.4155	0.627437	5.27902	0.0359	0.449
ENSMUSG00000019894_Slc6a15	22.5514	15.1611	12.1486	45.6738	20.3684	28.8674	-0.902581	4.59954	0.036	0.45
ENSMUSG00000022848_Slc49a4	9.1219	9.84144	9.2618	22.2446	13.7743	17.5166	-0.894432	3.7903	0.0361	0.45
ENSMUSG00000046157_Tmem229b	8.61513	7.97955	10.2241	16.3215	10.9901	29.8483	-1.06266	3.82868	0.0361	0.45
ENSMUSG00000070461_9230112E08Rik	7.98166	0	0.481133	0	0.146535	0	5.45768	0.769801	0.0362	0.45
ENSMUSG00000108210_Gm35808	2.28048	0.664962	0.841982	0.26325	0	0	3.60343	-0.0741953	0.0362	0.45
ENSMUSG00000016831_Tox4	70.9481	77.9336	57.0142	41.3302	37.3665	59.9769	0.594802	5.85243	0.0365	0.451
ENSMUSG00000025758_Plk4	66.8939	100.542	58.9387	59.3628	49.9685	41.059	0.616916	5.98129	0.0365	0.451
ENSMUSG00000028251_Tstd3	6.84143	7.97955	25.1392	6.44962	3.51685	5.18492	1.4323	3.25234	0.0364	0.451
ENSMUSG00000029032_Arhgef16	0	0	0	5.26499	0	0.280266	-6.78519	0.232962	0.0363	0.451
ENSMUSG00000037949_Ano10	7.98166	7.71356	7.69812	20.7967	14.8001	11.4909	-0.980433	3.58011	0.0364	0.451
ENSMUSG00000049350_Zg16	0.126693	0	0	6.18637	0.146535	0.140133	-5.17968	0.430771	0.0363	0.451
ENSMUSG00000060594_Layn	13.4295	11.8363	4.08963	21.7181	18.0238	23.2621	-1.08069	3.96142	0.0364	0.451
ENSMUSG00000073925_Olfr654	0	0	0	0.131625	0	6.58625	-7.07836	0.448657	0.0365	0.451
ENSMUSG00000106648_Gm43176	2.28048	0	1.32311	0	0	0	6.20452	-0.186097	0.0365	0.451
ENSMUSG00000112895_Gm47567	2.28048	0	1.32311	0	0	0	6.20452	-0.186097	0.0365	0.451
ENSMUSG00000001123_Lgals9	940.063	1050.24	916.437	884.914	762.277	558.57	0.425168	9.73675	0.0368	0.451
ENSMUSG00000028950_Tas1r1	1.7737	4.12277	1.80425	26.7198	1.02575	8.26785	-2.17832	2.89862	0.0368	0.451
ENSMUSG00000032420_Nt5e	2.66055	0	1.08255	0	0	0	6.25521	-0.150777	0.0368	0.451
ENSMUSG00000056598_Drc3	3.16733	2.92583	0	0	0.146535	0	5.00239	0.392189	0.0368	0.451
ENSMUSG00000071203_Naip5	35.6008	29.1253	37.8892	78.0535	38.9784	51.1485	-0.682862	5.49868	0.0368	0.451
ENSMUSG00000079108_Srp54c	14.6964	16.6241	13.7123	6.58124	9.67133	7.28692	0.958693	3.55292	0.0366	0.451
ENSMUSG00000085633_Bloc1s6os	0.506772	0.797955	0.360849	4.47524	2.34456	1.54146	-2.27025	0.939198	0.0368	0.451
ENSMUSG00000087060_Eldr	57.5187	35.775	39.3326	30.8002	30.7724	12.8922	0.854746	5.12159	0.0366	0.451
ENSMUSG00000110259_Olfr65	0.126693	0.132992	0.120283	0.526499	5.56834	0.140133	-3.85924	0.431137	0.0366	0.451
ENSMUSG00000036067_Slc2a6	0	1.06394	2.76651	0	0	0	6.31423	-0.111268	0.0369	0.452
ENSMUSG00000027285_Haus2	84.2509	73.8108	80.3491	47.5166	70.0439	50.1676	0.530308	6.08956	0.0369	0.453
ENSMUSG00000023953_Polh	8.61513	5.85167	6.49529	0.394874	3.95645	0.700665	2.0598	2.21154	0.0371	0.454
ENSMUSG00000071669_Snx29	2.91394	5.58568	4.08963	13.8206	18.61	3.78359	-1.49438	3.06492	0.0372	0.455
ENSMUSG00000039096_Rsad1	7.3482	9.04349	3.24764	14.742	13.7743	15.1344	-1.1288	3.42819	0.0373	0.455
ENSMUSG00000041460_Cacna2d4	0	0	0	3.02737	0	0.840798	-6.27591	-0.151983	0.0373	0.455
ENSMUSG00000091050_9330020H09Rik	3.42071	2.26087	2.76651	6.05474	5.71488	11.0705	-1.40574	2.44649	0.0372	0.455
ENSMUSG00000106035_Gm43545	3.04063	0.930947	3.12736	12.3727	6.88716	4.06386	-1.67907	2.40462	0.0373	0.455
ENSMUSG00000020847_Rph3al	0.506772	1.06394	0.962265	4.47524	1.75842	4.34412	-2.00927	1.28123	0.0374	0.455
ENSMUSG00000032393_Dpp8	57.8987	56.7878	32.4764	30.0105	24.911	37.1352	0.69958	5.32785	0.0374	0.455
ENSMUSG00000085482_A230083N12Rik	0	0	0	1.31625	0	2.24213	-6.16475	-0.239609	0.0374	0.455
ENSMUSG00000113440_Gm46404	0.126693	0.53197	0	2.6325	1.17228	1.96186	-3.02811	0.400841	0.0374	0.455
ENSMUSG00000034659_Tmem109	34.0804	40.8287	27.9057	10.1351	30.3328	9.94944	1.04648	4.69617	0.0375	0.456
ENSMUSG00000000568_Hnrnpd	242.997	247.1	221.321	132.941	214.821	176.568	0.462478	7.6912	0.0377	0.457
ENSMUSG00000005683_Cs	133.661	221.432	173.689	94.7699	111.513	156.108	0.572081	7.22181	0.0377	0.457
ENSMUSG00000025428_Atp5a1	1408.07	1544.57	1352.1	1111.31	1306.36	970.841	0.369892	10.3269	0.0377	0.457
ENSMUSG00000025571_Tnrc6c	25.3386	22.8747	15.1557	37.3814	27.5486	41.8998	-0.729518	4.83418	0.0378	0.458
ENSMUSG00000044340_Phlpp1	9.75537	10.6394	11.5472	0.921374	7.18023	1.12106	1.80605	2.84446	0.0378	0.458
ENSMUSG00000039217_Il18	19.004	18.22	26.8231	34.7489	27.8417	46.1038	-0.73392	4.85758	0.0379	0.459
ENSMUSG00000021902_Phf7	22.4247	16.2251	21.651	38.8293	30.3328	29.7082	-0.686516	4.73929	0.038	0.459
ENSMUSG00000005410_Mcm5	222.22	382.486	225.771	181.511	228.302	85.7614	0.770716	7.79471	0.0381	0.459
ENSMUSG00000025492_Ifitm3	1132.13	1038.8	1119.84	1335.07	1327.46	1536.84	-0.326573	10.2846	0.038	0.459
ENSMUSG00000034161_Scx	4.05418	0	0.481133	0	0	0	6.52079	0.0413248	0.0381	0.459
ENSMUSG00000053219_Raet1e	2.15378	0	1.32311	0	0	0	6.15422	-0.221157	0.038	0.459
ENSMUSG00000002803_Btbd6	7.72828	9.04349	13.7123	32.5113	14.2139	16.816	-1.02396	3.98722	0.0382	0.459
ENSMUSG00000027937_Jtb	150.258	142.302	149.512	204.94	178.92	192.683	-0.356935	7.40756	0.0383	0.459
ENSMUSG00000029022_Miip	81.9704	83.7853	65.434	35.5387	69.6043	45.263	0.640868	6.00084	0.0383	0.459
ENSMUSG00000029638_Glcci1	0.506772	0.398977	0.120283	0.921374	2.78417	2.66253	-2.56641	0.566166	0.0382	0.459
ENSMUSG00000031885_Cbfb	166.221	169.698	178.981	105.037	152.25	129.763	0.435726	7.23775	0.0383	0.459
ENSMUSG00000036932_Aifm1	81.5903	130.333	118.118	64.1013	87.1885	79.8758	0.540475	6.55657	0.0384	0.459
ENSMUSG00000039798_2600006K01Rik	0.126693	1.19693	0.962265	2.36925	3.37031	5.46519	-2.23856	1.31925	0.0383	0.459
ENSMUSG00000041849_Card6	1.52032	0.398977	0.120283	0	0	0	5.39129	-0.713208	0.0382	0.459
ENSMUSG00000097381_A230087F16Rik	0	0.132992	0.240566	8.16074	1.46535	0	-4.46329	0.930575	0.0383	0.459
ENSMUSG00000056481_Cd248	2.66055	0.797955	0.601416	0	0.293071	0	3.61891	-0.00253908	0.0384	0.46
ENSMUSG00000039509_Nup133	41.4286	62.2405	61.8255	32.5113	44.9863	15.6949	0.855002	5.44548	0.0385	0.46
ENSMUSG00000022150_Dab2	22.4247	5.71868	12.2689	0	4.10299	0	3.28997	2.9495	0.0385	0.46
ENSMUSG00000036503_Rnf13	134.675	109.453	86.1227	172.823	116.202	201.932	-0.547638	7.09462	0.0386	0.46
ENSMUSG00000026126_Ptpn18	178.891	147.888	166.712	235.477	199.141	214.263	-0.369206	7.57223	0.0386	0.461
ENSMUSG00000031980_Agt	0	1.86189	1.56368	0	0	0	6.15177	-0.232739	0.0386	0.461
ENSMUSG00000020513_Tubd1	26.6055	56.9208	26.5826	13.9522	28.4278	15.2745	0.956649	4.82619	0.0388	0.461
ENSMUSG00000092341_Malat1	6253.44	4805.42	6674.39	8198.65	6587.2	9113.83	-0.40415	12.758	0.0387	0.461
ENSMUSG00000113003_Gm47138	0.380079	0	0	1.71112	1.17228	1.6816	-3.41224	0.104575	0.0387	0.461
ENSMUSG00000036528_Ppfibp2	12.9227	8.37853	3.84906	30.4053	16.1189	12.4718	-1.20625	3.82603	0.0389	0.462
ENSMUSG00000038425_Poli	39.6549	27.2635	40.2948	51.0704	54.2181	57.5947	-0.57824	5.49819	0.0389	0.462
ENSMUSG00000043929_Klhl15	15.2032	15.4271	19.2453	21.7181	27.2556	38.2563	-0.779903	4.5287	0.0389	0.462
ENSMUSG00000097705_Gm26740	1.7737	0	1.56368	0	0	0	6.09979	-0.258259	0.0391	0.463
ENSMUSG00000049721_Gal3st1	0	2.65985	0.962265	0	0	0	6.22878	-0.183687	0.0392	0.464
ENSMUSG00000055312_Them7	9.1219	5.85167	3.84906	12.2411	12.602	15.9752	-1.0957	3.34429	0.0393	0.465
ENSMUSG00000115902_AC113595.1	5.5745	5.18671	5.29246	0.921374	2.34456	2.10199	1.59601	1.94826	0.0393	0.465
ENSMUSG00000054648_Zfp869	69.0477	70.087	101.639	120.173	122.503	102.998	-0.493617	6.6136	0.0393	0.465
ENSMUSG00000000440_Pparg	27.7458	6.25065	10.3443	0	4.39606	0	3.32176	3.07305	0.0394	0.465
ENSMUSG00000050029_Rap2c	22.6781	25.4016	15.276	32.7746	26.6694	52.5499	-0.797378	4.87761	0.0394	0.465
ENSMUSG00000070327_Rnf213	65.2469	48.1433	57.3751	92.6639	76.3449	74.9712	-0.48927	6.11303	0.0394	0.465
ENSMUSG00000054351_4930553M12Rik	0	0	0	0.26325	1.90496	0.140133	-5.56286	-0.650151	0.0395	0.465
ENSMUSG00000026679_Enkur	1.7737	0.930947	2.04481	4.47524	3.66338	7.42705	-1.674	1.85928	0.0395	0.466
ENSMUSG00000025372_Baiap2	15.4566	10.6394	7.57784	26.0617	21.1011	17.0962	-0.909564	4.04508	0.0395	0.466
ENSMUSG00000020986_Sec23a	37.8812	58.6497	75.177	43.1729	37.6596	23.1219	0.755046	5.53585	0.0396	0.466
ENSMUSG00000023186_Vwa5a	59.7991	48.1433	46.0684	80.0279	100.816	55.4927	-0.595401	6.02694	0.0396	0.466
ENSMUSG00000046785_Epm2aip1	23.1848	17.422	19.2453	29.8788	24.0318	52.2696	-0.802176	4.79949	0.0396	0.466
ENSMUSG00000044468_Tent5c	1.26693	1.19693	0	3.94874	2.34456	9.10864	-2.60609	1.68265	0.0397	0.466
ENSMUSG00000032612_Usp4	122.512	120.358	72.2902	43.8311	90.8519	63.9006	0.684918	6.4276	0.0398	0.467
ENSMUSG00000101191_Gm28809	2.91394	2.79284	1.4434	7.76586	3.95645	9.10864	-1.5132	2.29091	0.0398	0.467
ENSMUSG00000037022_Mmaa	11.149	10.3734	14.1934	25.7985	20.0753	18.4976	-0.820243	4.07849	0.0399	0.468
ENSMUSG00000040321_Zfp770	14.8231	9.97443	20.2076	9.21374	6.88716	6.30598	1.03298	3.52892	0.04	0.468
ENSMUSG00000035062_Zc4h2	29.2661	30.0563	32.5967	69.3663	33.41	48.0656	-0.684038	5.34225	0.04	0.468
ENSMUSG00000027087_Itgav	28.2526	21.5448	10.1038	9.60861	11.2832	9.24878	1.00845	3.93385	0.0402	0.47
ENSMUSG00000031627_Irf2	106.295	85.1152	86.3633	184.406	107.264	115.61	-0.524735	6.83314	0.0402	0.47
ENSMUSG00000061313_Ddhd2	36.741	29.6573	25.7406	46.8584	39.2715	57.7348	-0.618995	5.30314	0.0402	0.47
ENSMUSG00000039485_Tspyl4	1.39362	0.398977	2.52595	18.1642	2.05149	2.52239	-2.33901	2.23796	0.0402	0.47
ENSMUSG00000023882_Zfp54	7.72828	12.2353	9.62265	24.219	11.4298	23.8226	-0.975654	3.9111	0.0403	0.47
ENSMUSG00000085260_Med9os	4.18087	4.12277	4.57076	0.526499	0.586141	2.24213	1.95036	1.58158	0.0404	0.471
ENSMUSG00000104002_Gm38336	0.380079	1.7289	0.962265	0.131625	0	0.140133	3.29352	-0.264887	0.0404	0.471
ENSMUSG00000041354_Rgl2	36.9944	37.1049	19.967	17.3745	23.1526	12.8922	0.836779	4.63747	0.0405	0.471
ENSMUSG00000069272_H2ac8	178.511	138.046	119.201	120.568	106.385	97.3924	0.449274	6.988	0.0405	0.471
ENSMUSG00000109714_Gm35021	0.126693	0.132992	1.56368	4.21199	1.46535	7.00665	-2.71702	1.41142	0.0405	0.471
ENSMUSG00000092607_Scnm1	62.4597	60.1126	66.8774	91.8741	89.3865	80.4363	-0.439798	6.23561	0.0406	0.472
ENSMUSG00000105071_Gm43336	0	0.398977	0.240566	0.26325	4.54259	2.38226	-3.3747	0.63344	0.0406	0.472
ENSMUSG00000020936_Nmt1	111.237	116.767	105.488	73.8415	96.7133	80.4363	0.43397	6.61262	0.0408	0.472
ENSMUSG00000026604_Ptpn14	2.78725	3.85678	4.20991	11.3197	5.27527	10.7902	-1.29979	2.72306	0.0407	0.472
ENSMUSG00000044365_Cxxc4	0	3.4578	0.601416	0	0	0	6.38998	-0.0710523	0.0408	0.472
ENSMUSG00000057286_St6galnac2	0	1.86189	1.4434	0	0	0	6.10064	-0.268599	0.0408	0.472
ENSMUSG00000069300_H2bc11	11.4024	11.8363	12.0283	4.73849	7.61983	4.76452	1.065	3.17568	0.0408	0.472
ENSMUSG00000049232_Tigd2	34.7139	37.6369	41.3774	50.9388	44.2537	90.5259	-0.680321	5.64614	0.0409	0.472
ENSMUSG00000044005_Gls2	0	2.92583	2.64623	0	0.146535	0	4.89552	0.311097	0.0409	0.472
ENSMUSG00000064326_Siva1	310.525	274.363	324.163	240.347	246.912	240.188	0.346874	8.09442	0.0409	0.473
ENSMUSG00000024833_Pola2	106.169	166.906	120.885	69.103	121.917	67.5441	0.631398	6.77393	0.0411	0.473
ENSMUSG00000025228_Actr1a	72.0884	77.4016	45.467	43.9627	51.4339	24.3831	0.725256	5.72264	0.0411	0.473
ENSMUSG00000026981_Il1rn	0	0	11.3066	0	0	0	7.86546	1.14451	0.0411	0.473
ENSMUSG00000032034_Kcnj5	10.3888	4.52174	10.1038	1.44787	3.51685	0	2.34131	2.40616	0.0411	0.473
ENSMUSG00000034773_Hrob	20.2709	29.5243	18.1628	0	10.5505	1.12106	2.54867	3.77128	0.041	0.473
ENSMUSG00000034786_Gpsm3	29.3928	20.7468	21.7712	36.5917	37.8061	38.3964	-0.626153	4.95275	0.0412	0.473
ENSMUSG00000069793_Slfn9	106.042	108.389	116.795	89.8997	90.9984	66.423	0.447648	6.59761	0.041	0.473
ENSMUSG00000015217_Hmgb3	363.482	455.499	419.548	364.864	299.225	313.057	0.37012	8.53145	0.0415	0.474
ENSMUSG00000020358_Hnrnpab	716.956	1005.96	769.09	547.428	723.298	623.312	0.420924	9.51773	0.0413	0.474
ENSMUSG00000026018_Ica1l	6.84143	4.25576	3.60849	1.71112	1.61189	1.6816	1.56623	1.83294	0.0415	0.474
ENSMUSG00000029516_Cit	32.6868	49.8722	27.0637	15.2685	31.0655	11.0705	0.95461	4.81881	0.0414	0.474
ENSMUSG00000030082_Sec61a1	91.7258	134.189	87.8067	67.2603	88.8004	63.3401	0.540618	6.4814	0.0415	0.474
ENSMUSG00000036580_Spg20	64.6135	36.7059	41.8585	28.1677	29.7467	34.6129	0.650775	5.30616	0.0413	0.474
ENSMUSG00000047414_Flrt2	0	0.797955	2.8868	0	0	0	6.25976	-0.148594	0.0414	0.474
ENSMUSG00000053110_Yap1	1.39362	0	1.80425	0	0	0	6.04321	-0.296332	0.0415	0.474
ENSMUSG00000089876_Tmem102	0.886852	0.797955	0	4.87012	3.37031	2.24213	-2.58867	1.18135	0.0415	0.474
ENSMUSG00000047213_Ythdf3	74.2421	68.8901	78.184	101.351	113.125	89.8253	-0.434031	6.45578	0.0416	0.475
ENSMUSG00000021965_Ska3	54.6047	80.9924	51.1203	30.537	51.8735	11.4909	1.01424	5.56196	0.0417	0.475
ENSMUSG00000022010_Tsc22d1	297.349	217.709	346.536	482.668	271.09	591.642	-0.614483	8.51964	0.0417	0.475
ENSMUSG00000024793_Tnfrsf25	0.760158	0.797955	0	3.68549	5.12873	1.54146	-2.68445	1.15529	0.0417	0.475
ENSMUSG00000055835_Zfp1	15.2032	21.6778	15.3962	49.7542	17.4377	32.651	-0.901123	4.67153	0.0417	0.475
ENSMUSG00000074570_Cass4	0.633465	0	3.12736	0	0	0	6.28451	-0.126579	0.0418	0.475
ENSMUSG00000021245_Mlh3	25.9721	23.8057	21.651	16.1899	5.86141	15.5548	0.952328	4.20659	0.0419	0.476
ENSMUSG00000019845_Tube1	39.0215	26.0665	37.5283	13.5574	25.6437	22.0009	0.766988	4.78906	0.0421	0.476
ENSMUSG00000024381_Bin1	23.5649	23.6727	29.7099	21.8497	11.1367	9.24878	0.895257	4.33452	0.042	0.476
ENSMUSG00000028456_Unc13b	2.53386	0.930947	0.962265	10.3984	0.879212	8.54811	-2.12504	2.09087	0.042	0.476
ENSMUSG00000028757_Ddost	367.917	482.63	386.831	323.402	357.4	268.215	0.408795	8.51312	0.042	0.476
ENSMUSG00000030815_Phkg2	38.0079	36.3069	36.9269	63.0483	53.0458	47.365	-0.528694	5.52186	0.0421	0.476
ENSMUSG00000052914_Cyp2j6	37.6278	32.0512	34.1604	102.931	44.6933	37.8359	-0.805819	5.5914	0.0421	0.476
ENSMUSG00000102133_Gm37106	1.01354	1.32992	0	4.08037	2.34456	7.84745	-2.56582	1.58685	0.042	0.476
ENSMUSG00000023826_Prkn	3.54741	0.398977	1.68396	6.31799	6.00795	7.56718	-1.79332	2.16511	0.0423	0.477
ENSMUSG00000027580_Helz2	5.5745	12.7673	9.9835	18.2958	13.6278	26.9055	-1.02278	3.88264	0.0423	0.477
ENSMUSG00000111013_Gm32468	0	0	0	1.5795	0	1.54146	-5.97632	-0.36582	0.0422	0.477
ENSMUSG00000106676_Gm42895	2.02709	0	1.20283	0	0	0	6.04925	-0.293384	0.0423	0.477
ENSMUSG00000016319_Slc25a5	1827.8	2097.56	2231.73	1306.11	1946.28	1426.55	0.420435	10.8227	0.0424	0.477
ENSMUSG00000022791_Tnk2	5.4478	9.44246	9.86322	2.23762	4.54259	0.420399	1.80158	2.49565	0.0424	0.477
ENSMUSG00000031960_Aars	50.8039	66.8952	47.6321	9.47699	49.5289	17.6568	1.12543	5.35162	0.0424	0.477
ENSMUSG00000021391_Cenpp	45.2294	41.8926	35.1227	22.7711	32.0912	25.7845	0.622249	5.09361	0.0427	0.479
ENSMUSG00000027589_Pcmtd2	43.8358	44.5525	60.1416	95.1647	56.7092	74.6909	-0.578516	5.96846	0.0426	0.479
ENSMUSG00000047879_Usp14	275.051	295.11	315.382	224.815	269.625	167.179	0.446023	8.01494	0.0426	0.479
ENSMUSG00000085282_Gm15663	0	2.12788	1.08255	0	0	0	6.05788	-0.300448	0.0426	0.479
ENSMUSG00000117840_Gm50399	0	0	0	2.106	1.17228	0	-6.048	-0.320083	0.0427	0.479
ENSMUSG00000024680_Ms4a2	0	1.06394	2.1651	0	0	0	6.07063	-0.283232	0.0428	0.48
ENSMUSG00000030380_Mzf1	3.29402	2.26087	0	0	0	0.140133	4.89678	0.287838	0.0429	0.48
ENSMUSG00000001517_Foxm1	30.153	38.5678	15.5165	4.47524	14.507	18.4976	1.18605	4.36659	0.0429	0.481
ENSMUSG00000020869_Lrrc59	129.354	266.251	215.668	111.749	180.531	97.6727	0.675127	7.39173	0.043	0.481
ENSMUSG00000024382_Ercc3	21.2844	34.445	38.3703	14.8736	12.8951	25.3641	0.853876	4.63894	0.043	0.481
ENSMUSG00000019979_Apaf1	10.6422	11.0384	13.4717	23.4292	19.7823	18.7778	-0.789328	4.03664	0.0431	0.481
ENSMUSG00000039814_Xkr5	15.5832	9.17648	6.85614	3.55387	2.78417	6.58625	1.30687	2.9447	0.0431	0.482
ENSMUSG00000028419_Chmp5	92.9927	79.9285	86.8444	110.696	116.349	120.374	-0.39481	6.66295	0.0432	0.482
ENSMUSG00000025612_Bach1	13.9362	6.64962	14.0731	31.0635	14.507	23.9627	-0.974704	4.1323	0.0433	0.483
ENSMUSG00000003348_Mob3a	75.8892	112.379	86.0024	63.9697	74.0003	58.996	0.503924	6.30388	0.0434	0.483
ENSMUSG00000014602_Kif1a	2.28048	1.06394	0	0	0	0	6.092	-0.272665	0.0434	0.483
ENSMUSG00000027371_Fahd2a	47.5099	30.8543	34.5213	72.5253	57.8814	44.9827	-0.611243	5.58925	0.0434	0.483
ENSMUSG00000027966_Col11a1	2.02709	0.398977	1.32311	0.26325	0	0	3.59388	-0.0796765	0.0435	0.483
ENSMUSG00000064057_Scgb3a1	1.64701	0	1.4434	0	0	0	5.99063	-0.332425	0.0435	0.483
ENSMUSG00000009731_Kcnd1	4.18087	2.39386	1.56368	0	0.146535	0.980931	2.817	0.865035	0.0438	0.483
ENSMUSG00000015488_Cacfd1	17.1036	27.7954	17.3208	13.2941	6.44755	13.1725	0.946628	4.01493	0.0438	0.483
ENSMUSG00000022557_Bop1	94.133	162.517	102.12	47.2533	90.5588	90.666	0.674766	6.62252	0.0438	0.483
ENSMUSG00000023072_Cep89	36.1075	29.2583	24.0566	5.26499	21.1011	0.980931	1.72116	4.30947	0.0436	0.483
ENSMUSG00000028884_Rpa2	303.81	279.151	298.422	259.038	241.637	191.422	0.374614	8.03745	0.0438	0.483
ENSMUSG00000030654_Arl6ip1	442.159	618.149	390.559	337.223	362.382	392.513	0.435221	8.73072	0.0437	0.483
ENSMUSG00000033416_Gucd1	17.4836	20.0819	26.8231	17.2428	7.18023	9.52904	0.95456	4.06236	0.0436	0.483
ENSMUSG00000047155_Cyp4x1	2.28048	0.132992	4.81133	0	0	0.420399	3.98144	0.649529	0.0436	0.483
ENSMUSG00000047940_Stpg2	0	0	0	0	1.90496	1.2612	-6.01231	-0.362367	0.0438	0.483
ENSMUSG00000056153_Socs6	50.4238	47.8773	47.6321	25.4036	42.7883	27.6062	0.629687	5.34566	0.0436	0.483
ENSMUSG00000089911_Mfsd14a	115.291	128.604	131.469	87.004	113.858	76.7929	0.460084	6.77292	0.0437	0.483
ENSMUSG00000021215_Net1	12.2892	22.7417	19.6061	33.8276	36.9269	24.6634	-0.775259	4.65769	0.0439	0.483
ENSMUSG00000024529_Lox	0.253386	0	4.45048	0	0	0	6.60774	0.11156	0.0439	0.483
ENSMUSG00000039000_Ube3c	47.2565	66.2302	65.9152	44.8841	42.2022	38.8168	0.539143	5.68043	0.0439	0.483
ENSMUSG00000022636_Alcam	19.6374	5.05371	11.7877	39.3558	16.2654	25.7845	-1.13248	4.30497	0.0439	0.484
ENSMUSG00000003070_Efna2	1.7737	0	1.20283	0	0	0	5.93474	-0.370097	0.044	0.484
ENSMUSG00000057342_Sphk2	16.7235	17.821	7.69812	6.71287	8.49905	3.92372	1.1614	3.39503	0.044	0.484
ENSMUSG00000097729_2310015A10Rik	4.81434	3.32481	4.45048	12.7676	5.42181	11.9113	-1.22597	2.8749	0.0442	0.485
ENSMUSG00000116957_Gm34680	1.01354	2.26087	0	0	0	0	6.07261	-0.293215	0.0442	0.485
ENSMUSG00000028758_Kif17	1.26693	3.98977	0.360849	11.0565	6.59409	4.62439	-1.95232	2.28487	0.0443	0.485
ENSMUSG00000030022_Adamts9	2.02709	1.19693	0	0	0	0	6.04139	-0.308249	0.0444	0.485
ENSMUSG00000037196_Pacrg	0	0	0	2.76412	0.732676	0	-6.13506	-0.254438	0.0443	0.485
ENSMUSG00000039851_4932438H23Rik	1.9004	0	1.20283	0	0	0	5.99313	-0.331225	0.0444	0.485
ENSMUSG00000056228_Cars2	46.3697	67.4272	60.3821	44.8841	41.4695	34.0523	0.560733	5.629	0.0443	0.485
ENSMUSG00000045098_Kmt5b	29.5195	29.1253	29.5896	40.2772	38.9784	56.1933	-0.592551	5.22796	0.0445	0.486
ENSMUSG00000084301_Gm7856	0.760158	2.39386	1.4434	0	0.439606	0.140133	2.92614	0.189979	0.0445	0.486
ENSMUSG00000105547_Iglc3	11.0223	0	0	0	0	0	7.78758	1.07222	0.0445	0.486
ENSMUSG00000031327_Chic1	11.2757	6.11765	9.9835	33.696	16.2654	10.3698	-1.10934	3.88617	0.0446	0.486
ENSMUSG00000036698_Ago2	38.6414	46.5474	34.1604	45.6738	65.5013	70.3468	-0.581521	5.65441	0.0446	0.486
ENSMUSG00000039646_Vasn	0	0	0	0	2.63764	0.840798	-6.1484	-0.271541	0.0446	0.486
ENSMUSG00000074203_G430095P16Rik	48.7768	21.8108	35.6038	66.997	44.2537	64.7414	-0.704602	5.5575	0.0447	0.486
ENSMUSG00000104079_Gm37024	1.39362	0.797955	1.92453	0.26325	0.293071	0	2.80858	0.0819812	0.0447	0.486
ENSMUSG00000022479_Vdr	2.78725	3.05883	8.05897	10.1351	8.20598	17.6568	-1.33521	3.09657	0.0447	0.486
ENSMUSG00000078954_Arhgap8	0	2.12788	0.360849	5.00174	3.07724	7.98758	-2.63808	1.73454	0.0448	0.487
ENSMUSG00000054006_D630008O14Rik	0.126693	0	0	0	0.293071	7.84745	-5.52813	0.696504	0.045	0.488
ENSMUSG00000005813_Metap1	64.7402	59.4476	76.3798	42.9097	49.6755	51.8492	0.499347	5.85524	0.045	0.488
ENSMUSG00000030825_Hsd17b14	1.14024	0.265985	0.240566	3.94874	1.17228	3.50332	-2.33524	0.967776	0.0451	0.489
ENSMUSG00000050075_Gpr171	110.603	71.6829	69.0425	159.134	111.66	101.737	-0.543652	6.69821	0.0451	0.489
ENSMUSG00000021109_Hif1a	60.5593	113.31	68.9222	40.2772	72.2419	30.549	0.787075	6.01939	0.0452	0.489
ENSMUSG00000021615_Xrcc4	20.3976	21.2788	23.5755	28.8258	30.3328	48.0656	-0.690049	4.85614	0.0452	0.489
ENSMUSG00000022885_St6gal1	2.40717	0.132992	0.120283	0	0	0	5.76192	-0.485648	0.0453	0.489
ENSMUSG00000096995_2810029C07Rik	2.78725	0	2.40566	0	0	0.140133	4.80762	0.229365	0.0452	0.489
ENSMUSG00000026473_Glul	97.6804	83.9182	99.5944	185.854	109.169	113.368	-0.509457	6.84333	0.0453	0.489
ENSMUSG00000040828_Catsperd	1.01354	0.132992	1.92453	0	0.146535	0	4.04657	-0.290925	0.0454	0.49
ENSMUSG00000003380_Rabac1	277.078	184.594	232.146	364.206	262.152	324.548	-0.42931	8.09606	0.0455	0.491
ENSMUSG00000024782_Ak3	103.001	121.555	139.769	92.1374	76.3449	102.998	0.452806	6.7339	0.0455	0.491
ENSMUSG00000024007_Ppil1	190.926	208.665	194.738	139.127	187.712	114.629	0.453081	7.43686	0.0455	0.491
ENSMUSG00000037621_Atoh8	1.64701	1.46292	0	0	0	0	5.99298	-0.342868	0.0456	0.491
ENSMUSG00000013611_Snx31	4.05418	4.65474	5.41274	24.219	6.74062	6.44612	-1.36646	3.13477	0.0461	0.491
ENSMUSG00000017299_Dnttip1	90.3322	75.1407	105.849	125.57	130.123	116.451	-0.429629	6.74675	0.0458	0.491
ENSMUSG00000020590_Snx13	18.2438	25.6675	19.7264	41.9883	31.212	29.9885	-0.66887	4.80715	0.0461	0.491
ENSMUSG00000021009_Ptpn21	7.22151	10.7724	5.29246	13.0309	13.1882	22.0009	-1.02487	3.60203	0.0461	0.491
ENSMUSG00000021494_Ddx41	79.9433	134.189	95.0237	88.5835	70.0439	43.4412	0.642991	6.42077	0.046	0.491
ENSMUSG00000025876_Unc5a	1.64701	0.930947	1.4434	0.394874	0.146535	0	2.79656	0.0534402	0.046	0.491
ENSMUSG00000025885_Myo5b	0	0	0	5.26499	0.146535	0	-6.75007	0.205876	0.0459	0.491
ENSMUSG00000026918_Brd3	127.2	105.596	126.177	107.406	78.836	85.7614	0.426994	6.72082	0.046	0.491
ENSMUSG00000027077_Smtnl1	7.09481	2.12788	3.72878	18.4275	5.42181	11.3508	-1.41358	3.03884	0.0457	0.491
ENSMUSG00000027324_Rpusd2	8.23505	4.25576	16.7194	5.39662	2.34456	2.94279	1.47973	2.79916	0.046	0.491
ENSMUSG00000028974_Dffa	15.4566	20.0819	10.9458	35.0122	24.7645	22.5614	-0.798176	4.43649	0.0459	0.491
ENSMUSG00000032939_Nup93	116.938	215.315	142.536	83.845	137.597	34.4727	0.916297	6.9383	0.046	0.491
ENSMUSG00000034110_Kctd7	7.3482	3.5908	8.17925	2.89575	2.4911	0.980931	1.6046	2.18235	0.0459	0.491
ENSMUSG00000040596_Pogk	10.8956	9.84144	18.7642	22.113	12.8951	55.2124	-1.16046	4.44696	0.0458	0.491
ENSMUSG00000049717_Lig4	1.26693	2.65985	0.841982	0	0.439606	0	3.34059	0.193153	0.0458	0.491
ENSMUSG00000053070_Cfap300	2.15378	2.65985	3.48821	8.29236	6.59409	6.16585	-1.3069	2.35999	0.0459	0.491
ENSMUSG00000085972_1110028F11Rik	1.52032	1.86189	0.841982	6.18637	3.80992	3.64346	-1.65637	1.68596	0.0459	0.491
ENSMUSG00000112338_Gm47693	1.52032	0	1.32311	0	0	0	5.87253	-0.410682	0.0459	0.491
ENSMUSG00000025255_Zfhx4	0	4.25576	1.32311	0	0	0.140133	4.92365	0.303959	0.0462	0.492
ENSMUSG00000018931_Natd1	8.10836	4.38875	4.81133	1.44787	0.439606	3.08293	1.81144	1.99797	0.0463	0.492
ENSMUSG00000061288_Taok3	75.2557	96.6855	100.436	76.0791	65.9409	57.5947	0.476888	6.30546	0.0463	0.492
ENSMUSG00000097797_Gm26901	1.14024	0.132992	0.721699	1.31625	2.19803	7.70731	-2.44215	1.29041	0.0463	0.492
ENSMUSG00000055371_Stam2	26.0988	62.1075	44.1439	27.378	31.7982	14.2936	0.877972	5.11846	0.0464	0.493
ENSMUSG00000024231_Cul2	116.304	144.031	109.097	100.693	99.4975	53.9512	0.565782	6.70569	0.0465	0.493
ENSMUSG00000033732_Sf3b3	255.667	347.509	237.078	258.116	189.617	173.064	0.464902	7.93084	0.0465	0.493
ENSMUSG00000024304_Cdh2	0	0.53197	3.12736	0	0	0	6.25073	-0.15317	0.0467	0.493
ENSMUSG00000027195_Hsd17b12	168.882	208.133	175.373	127.018	155.034	146.859	0.390112	7.35873	0.0466	0.493
ENSMUSG00000075010_AW112010	204.103	121.156	164.307	232.713	227.423	214.123	-0.438648	7.59848	0.0467	0.493
ENSMUSG00000105954_Gm42793	0	0.53197	3.12736	0	0	0	6.25073	-0.15317	0.0467	0.493
ENSMUSG00000020319_Wdpcp	16.7235	26.8645	18.7642	0.526499	13.9209	1.6816	1.96226	3.75068	0.0468	0.494
ENSMUSG00000021796_Bmpr1a	0.506772	0.132992	5.89387	0	0.293071	0	4.31584	0.525541	0.047	0.495
ENSMUSG00000022051_Bnip3l	222.726	184.328	208.09	284.573	230.06	293.018	-0.366956	7.88847	0.0469	0.495
ENSMUSG00000038025_Phf2	11.4024	9.70845	11.1863	17.6377	15.2397	25.9246	-0.837805	3.94503	0.0471	0.495
ENSMUSG00000041439_Mfsd6	8.99521	26.9975	15.6368	37.3814	27.2556	33.7721	-0.898571	4.65586	0.0469	0.495
ENSMUSG00000044141_E130201H02Rik	0.506772	0.53197	0.120283	2.76412	1.02575	2.66253	-2.41074	0.601715	0.0469	0.495
ENSMUSG00000060012_Kif13b	5.19442	6.51663	8.66039	15.4001	8.64558	19.6186	-1.06674	3.44575	0.047	0.495
ENSMUSG00000070436_Serpinh1	6.08127	5.3197	5.17217	0	1.46535	1.96186	2.27842	1.85849	0.0471	0.495
ENSMUSG00000113853_Gm47583	0	0	0	1.18462	1.75842	0	-5.90171	-0.427284	0.047	0.495
ENSMUSG00000007080_Pole	45.4828	64.1024	46.9104	42.9097	31.0655	32.651	0.58136	5.46577	0.0471	0.495
ENSMUSG00000027217_Tspan18	7.98166	2.26087	1.08255	0	0.146535	1.12106	3.12106	1.24538	0.0472	0.496
ENSMUSG00000029405_G3bp2	184.972	171.693	183.552	171.902	128.072	111.125	0.421323	7.312	0.0473	0.496
ENSMUSG00000022946_Dop1b	3.42071	0.797955	7.45755	23.166	15.3862	3.64346	-1.81381	3.19869	0.0473	0.496
ENSMUSG00000028295_Smim8	36.8677	43.0896	39.8137	81.2125	42.4952	61.2381	-0.596871	5.66914	0.0474	0.497
ENSMUSG00000031434_Morc4	17.2303	11.1714	15.276	3.68549	11.4298	2.80266	1.30202	3.40344	0.0474	0.497
ENSMUSG00000024909_Efemp2	4.30756	2.12788	3.36793	0	1.02575	0	3.2205	1.0642	0.0475	0.497
ENSMUSG00000017615_Tnfaip1	23.6916	4.65474	7.33727	6.58124	1.46535	3.50332	1.64254	3.02233	0.0477	0.497
ENSMUSG00000030588_Yif1b	205.876	180.205	192.092	154.001	164.999	141.955	0.351377	7.43974	0.0476	0.497
ENSMUSG00000038155_Gstp2	0	0	0.120283	1.053	0.439606	0.560532	-3.56675	-0.686509	0.0477	0.497
ENSMUSG00000040675_Mthfd1l	30.9131	43.6215	26.342	21.3232	23.1526	19.7588	0.675846	4.7996	0.0476	0.497
ENSMUSG00000045064_Zc2hc1c	0	0	0	0	0.586141	3.08293	-6.21688	-0.213606	0.0476	0.497
ENSMUSG00000031521_Aga	56.3784	50.9361	74.0944	87.5305	91.1449	79.7357	-0.483217	6.19957	0.0477	0.498
ENSMUSG00000016344_Ppdpf	137.462	107.325	120.403	142.681	166.464	179.931	-0.398081	7.15452	0.048	0.5
ENSMUSG00000067713_Prkag1	81.9704	72.7469	69.4034	54.7559	62.7171	46.384	0.475469	6.02254	0.048	0.5
ENSMUSG00000109764_Klkb1	0	0	0	0.394874	0	3.50332	-6.29922	-0.149996	0.0481	0.5
ENSMUSG00000055271_9330161L09Rik	1.9004	0	0.962265	0	0	0	5.87656	-0.408812	0.0482	0.501
ENSMUSG00000039795_Zfand1	54.8581	40.2967	51.3609	77.3954	65.2082	66.423	-0.486854	5.89202	0.0483	0.502
ENSMUSG00000113780_Gm33195	1.64701	1.32992	0	0	0	0	5.93023	-0.384272	0.0483	0.502
ENSMUSG00000032322_Pstpip1	16.2167	16.2251	28.6274	23.2976	37.22	50.0275	-0.828683	4.85058	0.0485	0.503
ENSMUSG00000062232_Rapgef2	7.85497	4.52174	2.76651	9.47699	11.5763	13.4528	-1.16858	3.08706	0.0484	0.503
ENSMUSG00000074578_Zfas1	68.1609	47.8773	44.7453	64.2329	76.4914	99.2142	-0.556327	6.06412	0.0485	0.503
ENSMUSG00000085385_Snhg17	39.0215	32.9821	30.0708	44.0943	43.3744	71.3277	-0.61394	5.44767	0.0484	0.503
ENSMUSG00000096916_Zfp850	18.8773	16.7571	27.0637	9.74024	14.8001	11.0705	0.841554	4.06354	0.0485	0.503
ENSMUSG00000019428_Fkbp8	219.432	239.785	181.026	167.164	185.514	140.553	0.400571	7.56528	0.0486	0.503
ENSMUSG00000005698_Ctcf	154.819	187.652	175.613	134.652	110.781	153.446	0.404753	7.26033	0.0488	0.503
ENSMUSG00000024440_Pcdh12	4.18087	0.265985	0	0	0	0	6.48999	0.0166928	0.0488	0.503
ENSMUSG00000024841_Eif1ad	159.633	176.747	190.649	109.512	171.446	85.2009	0.549391	7.22486	0.0488	0.503
ENSMUSG00000039531_Zup1	56.5051	56.5218	50.3986	98.9819	71.6558	64.6013	-0.498479	6.05595	0.0488	0.503
ENSMUSG00000041974_Spidr	58.7856	68.6241	52.5637	27.9045	51.5804	9.24878	1.04117	5.49941	0.0489	0.503
ENSMUSG00000074925_Ptar1	32.4334	13.4322	10.7052	33.9592	59.4933	23.2621	-1.03126	4.86019	0.0489	0.503
ENSMUSG00000103163_Gm38146	1.26693	0	1.4434	0	0	0	5.80753	-0.452444	0.0488	0.503
ENSMUSG00000105201_Gm43362	22.8048	8.9105	8.78067	34.3541	14.0674	38.3964	-1.0782	4.41503	0.0489	0.503
ENSMUSG00000029204_Rhoh	90.7122	79.7955	83.7171	138.469	100.67	107.202	-0.419346	6.64559	0.049	0.504
ENSMUSG00000024816_Frmd8	64.9935	82.0564	36.6864	23.0343	42.2022	44.282	0.766701	5.62252	0.049	0.504
ENSMUSG00000030020_Prickle2	0.126693	0	4.93161	0	0	0	6.71247	0.191521	0.0491	0.504
ENSMUSG00000032370_Lactb	48.3968	32.3172	62.4269	18.8223	36.3408	31.2497	0.751102	5.273	0.0491	0.504
ENSMUSG00000048905_Bnip5	2.78725	0	2.1651	0	0	0.140133	4.73879	0.177553	0.0491	0.504
ENSMUSG00000020863_Luc7l3	155.832	107.325	100.557	158.476	176.722	164.236	-0.436095	7.16815	0.0493	0.505
ENSMUSG00000025141_Myadml2	1.14024	0	1.56368	0	0	0	5.8061	-0.45308	0.0493	0.505
ENSMUSG00000030946_Lhpp	34.9673	34.0461	30.1911	24.4822	23.7387	11.0705	0.767246	4.74049	0.0493	0.505
ENSMUSG00000045930_Clec14a	33.8271	20.7468	22.0118	16.5847	2.78417	0.280266	1.99418	4.02982	0.0493	0.505
ENSMUSG00000078919_Dpm1	25.9721	26.5985	26.9434	34.7489	43.0814	42.4603	-0.572143	5.06727	0.0493	0.505
ENSMUSG00000020361_Hspa4	130.494	179.274	209.894	87.1356	153.569	118.973	0.556342	7.20384	0.0494	0.505
ENSMUSG00000027671_Actl6a	223.74	278.353	293.611	223.631	197.236	205.996	0.372372	7.89338	0.0495	0.505
ENSMUSG00000060149_BC002059	16.9769	14.2302	18.8845	16.0582	50.4081	29.5681	-0.91838	4.6219	0.0494	0.505
ENSMUSG00000027660_Skil	16.2167	8.7775	21.651	31.59	20.0753	36.1543	-0.883018	4.49796	0.0495	0.505
ENSMUSG00000006463_Zdhhc24	13.4295	20.4808	10.5849	35.5387	29.3071	17.6568	-0.863609	4.41667	0.0496	0.506
ENSMUSG00000031877_Ces2g	23.945	36.8389	29.7099	46.9901	67.6993	34.4727	-0.695277	5.3286	0.0497	0.506
ENSMUSG00000031969_Acad8	36.1075	55.5909	48.3538	28.6942	37.22	27.0457	0.617829	5.29413	0.0497	0.506
ENSMUSG00000060336_Zfp937	3.6741	2.12788	4.08963	13.5574	4.24952	8.54811	-1.37746	2.64647	0.0496	0.506
ENSMUSG00000076437_Selenoh	171.036	169.964	165.149	128.861	135.399	141.114	0.345332	7.25131	0.0497	0.506
ENSMUSG00000040687_Madd	40.5418	17.555	27.4246	40.9353	51.727	48.9064	-0.706825	5.24823	0.0498	0.506
ENSMUSG00000029823_Luc7l2	97.6804	52.532	71.6887	129.782	68.2854	169.141	-0.701769	6.61509	0.0498	0.506
ENSMUSG00000022272_Myo10	20.9044	8.24553	7.0967	4.47524	6.88716	4.06386	1.2448	3.15067	0.0499	0.507
ENSMUSG00000027342_Pcna	513.867	475.448	530.809	353.149	484.739	340.663	0.390715	8.81657	0.05	0.508
ENSMUSG00000036594_H2-Aa	85.8979	25.0026	34.0401	103.589	68.432	94.4496	-0.859595	6.09638	0.05	0.508
ENSMUSG00000087478_4930506C21Rik	1.01354	0.132992	0.360849	0	0	0	4.9739	-0.936878	0.0501	0.508
ENSMUSG00000027993_Trim2	0.253386	3.98977	2.8868	0.526499	0	0	3.66369	0.646439	0.0502	0.508
ENSMUSG00000029206_Nsun7	1.26693	1.06394	1.20283	4.47524	5.42181	2.10199	-1.72489	1.50335	0.0503	0.508
ENSMUSG00000034614_Pik3ip1	99.5808	56.2558	64.592	168.743	77.3706	106.641	-0.651964	6.57424	0.0502	0.508
ENSMUSG00000062210_Tnfaip8	179.524	232.604	210.977	299.183	271.383	250.418	-0.370139	7.91123	0.0503	0.508
ENSMUSG00000109946_Brd3os	3.54741	0	1.68396	18.954	2.4911	7.84745	-2.44726	2.57099	0.0503	0.508
ENSMUSG00000029521_Chek2	69.1744	101.872	69.2831	44.6208	51.5804	69.3658	0.563061	6.08932	0.0503	0.509
ENSMUSG00000022949_Clic6	0	0	0	1.31625	0	1.40133	-5.78076	-0.494537	0.0505	0.509
ENSMUSG00000035597_Prpf39	140.756	171.427	148.55	215.338	220.975	174.606	-0.38076	7.48155	0.0505	0.509
ENSMUSG00000115153_Gm49240	0	0	0	1.31625	0	1.40133	-5.78076	-0.494537	0.0505	0.509
ENSMUSG00000018651_Tada2a	49.537	60.9105	84.6793	40.2772	39.418	52.8301	0.58705	5.78279	0.0506	0.511
ENSMUSG00000001687_Ubl3	61.4461	61.3095	43.0614	78.58	64.4755	101.596	-0.536758	6.09814	0.0507	0.511
ENSMUSG00000026361_Cdc73	50.8039	59.5806	58.0968	68.05	72.0954	104.679	-0.512923	6.11022	0.0508	0.511
ENSMUSG00000034205_Loxl2	0	0.398977	3.24764	0	0	0	6.24617	-0.155461	0.0508	0.511
ENSMUSG00000063810_Alms1	11.9091	16.4911	7.0967	25.272	25.7902	16.3956	-0.902012	4.11832	0.0508	0.511
ENSMUSG00000066060_Gm12866	1.01354	0	1.80425	0	0	0	5.86705	-0.413175	0.0508	0.511
ENSMUSG00000031144_Syp	1.01354	0.53197	3.48821	0.131625	0.439606	0	3.0741	0.28971	0.051	0.511
ENSMUSG00000040322_Slc25a24	38.0079	63.9694	46.7901	37.6447	34.7289	15.2745	0.791698	5.31458	0.0509	0.511
ENSMUSG00000047632_Fgfbp3	4.43426	6.51663	9.2618	20.4018	9.23172	14.1534	-1.07864	3.44403	0.051	0.511
ENSMUSG00000105692_Gm43737	1.26693	1.19693	4.93161	0	0.732676	0.140133	3.05295	0.742385	0.0509	0.511
ENSMUSG00000025903_Lypla1	152.665	188.051	154.804	129.782	144.337	103.979	0.415788	7.19105	0.051	0.511
ENSMUSG00000046080_Clec9a	2.40717	0	2.28538	0	0	0.140133	4.664	0.122342	0.0511	0.511
ENSMUSG00000109086_Gm5596	0.886852	1.46292	1.56368	0.394874	0.146535	0	2.76304	0.0296439	0.0511	0.511
ENSMUSG00000043913_Ccdc60	2.02709	1.99489	3.72878	11.9779	3.07724	7.84745	-1.52062	2.41576	0.0511	0.512
ENSMUSG00000027956_Tmem144	0.633465	0.797955	2.1651	0.26325	0.146535	0.140133	2.63334	-0.0405039	0.0513	0.512
ENSMUSG00000052397_Ezr	65.627	85.1152	71.6887	61.732	52.1666	49.4669	0.472603	6.015	0.0513	0.512
ENSMUSG00000030649_Anapc15	31.0398	26.4655	34.1604	17.2428	21.9803	20.4594	0.643755	4.67553	0.0513	0.513
ENSMUSG00000026889_Rbm18	136.955	110.118	153.361	212.574	179.945	153.866	-0.421273	7.30185	0.0514	0.513
ENSMUSG00000058761_Rnf169	14.3163	11.4374	16.9599	34.3541	20.6615	20.4594	-0.791027	4.31368	0.0514	0.513
ENSMUSG00000031805_Jak3	30.0263	81.6574	43.1816	35.4071	29.4536	26.7654	0.787437	5.37536	0.0515	0.513
ENSMUSG00000000149_Gna12	25.0852	49.3402	44.9859	17.5061	18.7565	33.4918	0.804373	4.99733	0.0516	0.513
ENSMUSG00000020534_Shmt1	95.2732	175.55	153.962	92.1374	123.969	58.996	0.654284	6.87532	0.0516	0.513
ENSMUSG00000020871_Dlx4	0	1.06394	1.68396	0	0	0	5.84087	-0.437733	0.0517	0.513
ENSMUSG00000022035_Ccdc25	67.6541	84.5832	68.6817	49.0961	60.0795	52.8301	0.472505	6.00505	0.0516	0.513
ENSMUSG00000038372_Gmds	100.848	85.6471	97.7902	75.2894	80.0083	44.4222	0.534165	6.34075	0.0515	0.513
ENSMUSG00000104951_Gm43413	0.506772	0.132992	0	0.394874	1.90496	4.06386	-3.21361	0.499624	0.0517	0.513
ENSMUSG00000000631_Myo18a	20.5243	28.0614	15.6368	39.2242	25.4971	43.7215	-0.728928	4.85536	0.0518	0.513
ENSMUSG00000060802_B2m	5380.27	4244.45	5137.29	6195.45	5631.94	7089.19	-0.33271	12.4526	0.0518	0.513
ENSMUSG00000101609_Kcnq1ot1	204.483	140.972	187.401	214.154	228.302	280.126	-0.415761	7.7087	0.0517	0.513
ENSMUSG00000105282_Gm42981	0.886852	0	1.80425	0	0	0	5.8032	-0.454351	0.0518	0.513
ENSMUSG00000016541_Atxn10	324.841	339.796	379.253	277.728	297.906	266.953	0.335221	8.29998	0.0519	0.514
ENSMUSG00000034220_Gpc1	1.39362	0	0	7.63424	1.90496	3.64346	-3.18428	1.41084	0.0521	0.516
ENSMUSG00000055239_Kcmf1	97.0469	92.1638	87.2053	118.462	121.185	123.177	-0.3677	6.73702	0.0521	0.516
ENSMUSG00000071632_2510002D24Rik	68.1609	111.847	79.6274	108.985	121.038	142.936	-0.495751	6.723	0.0522	0.516
ENSMUSG00000017679_Ttpal	30.7864	31.6522	35.1227	14.4787	23.1526	24.3831	0.677861	4.75213	0.0525	0.517
ENSMUSG00000021767_Kat6b	11.2757	9.17648	13.4717	43.9627	11.1367	18.0772	-1.07346	4.16892	0.0526	0.517
ENSMUSG00000022991_Lalba	2.40717	0	0.601416	0	0	0	5.94112	-0.367041	0.0524	0.517
ENSMUSG00000024601_Isoc1	214.745	290.855	247.663	145.051	198.848	219.588	0.443925	7.78334	0.0526	0.517
ENSMUSG00000028270_Gbp2	47.89	50.2712	56.0519	84.1083	75.0261	60.1171	-0.480073	5.96373	0.0524	0.517
ENSMUSG00000029033_Acap3	18.1171	22.3427	7.33727	9.87186	6.15448	6.72638	1.09324	3.58978	0.0526	0.517
ENSMUSG00000030094_Xpc	20.1442	30.9872	13.2311	71.209	25.4971	30.4089	-0.949907	4.99904	0.0525	0.517
ENSMUSG00000032178_Ilf3	74.2421	85.9131	89.0095	52.6499	59.7864	71.4678	0.464268	6.18207	0.0524	0.517
ENSMUSG00000032252_Glce	30.0263	4.25576	21.5307	2.23762	7.76637	9.52904	1.52709	3.68469	0.0525	0.517
ENSMUSG00000039356_Exosc2	156.466	206.005	194.137	146.893	143.458	147.42	0.373924	7.37768	0.0525	0.517
ENSMUSG00000039620_Trmt9b	0	0.398977	3.12736	0	0	0	6.19843	-0.189185	0.0526	0.517
ENSMUSG00000003134_Tbc1d8	6.33465	7.31459	1.68396	21.3232	4.83566	17.0962	-1.46695	3.3138	0.0528	0.518
ENSMUSG00000038888_Ctu1	12.4159	15.5601	21.1698	9.08211	6.88716	10.7902	0.90578	3.69728	0.0529	0.519
ENSMUSG00000037318_Traf3ip3	65.7537	80.8594	64.3515	115.303	114.737	73.4297	-0.49832	6.42419	0.0529	0.519
ENSMUSG00000021694_Ercc8	22.5514	30.0563	22.4929	33.1695	39.5645	43.8616	-0.609352	5.0079	0.053	0.519
ENSMUSG00000022436_Sh3bp1	10.8956	11.0384	9.2618	18.1642	16.1189	20.4594	-0.785518	3.86237	0.0531	0.519
ENSMUSG00000026674_Ddr2	2.15378	0.797955	0	0	0	0	5.91323	-0.392086	0.0531	0.519
ENSMUSG00000042444_Mindy2	24.9585	18.8849	17.3208	31.7216	25.9367	41.6195	-0.674943	4.75052	0.0531	0.519
ENSMUSG00000085636_Gm11769	1.01354	0	0.360849	3.55387	1.31882	3.64346	-2.56653	0.920582	0.0531	0.519
ENSMUSG00000003308_Keap1	34.4605	50.6701	33.1981	19.3488	33.9962	19.6186	0.720672	5.01183	0.0533	0.52
ENSMUSG00000019773_Fbxo5	106.549	128.604	107.533	73.7099	95.1014	22.5614	0.865022	6.48493	0.0533	0.52
ENSMUSG00000024953_Prdx5	221.079	158.261	164.908	256.537	213.355	252.8	-0.385116	7.72052	0.0533	0.52
ENSMUSG00000033184_Tmed7	118.585	110.65	133.033	109.643	84.6974	83.3791	0.410985	6.74184	0.0532	0.52
ENSMUSG00000032400_Zwilch	43.7091	38.4348	40.1746	33.8276	26.816	12.3317	0.771391	5.0384	0.0534	0.52
ENSMUSG00000041278_Ttc1	115.164	110.384	98.6322	158.345	127.925	140.974	-0.372505	6.96875	0.0534	0.52
ENSMUSG00000047003_Zfp41	12.5426	27.7954	13.9528	12.636	8.64558	5.88559	1.02732	3.79638	0.0535	0.521
ENSMUSG00000057858_Fam204a	51.184	37.3709	53.7666	77.7903	57.2953	71.7481	-0.512153	5.86575	0.0536	0.521
ENSMUSG00000004568_Arhgef18	33.5737	33.6471	25.3797	71.6039	33.2635	45.8235	-0.673951	5.34441	0.0539	0.523
ENSMUSG00000035164_Zc3h12c	8.23505	8.64451	6.73586	20.1386	10.8436	14.5738	-0.919353	3.553	0.0538	0.523
ENSMUSG00000041571_Selenow	365.129	265.054	291.446	378.29	388.025	435.814	-0.360197	8.46614	0.0539	0.523
ENSMUSG00000029410_Ppef2	0	0	0	2.106	0	0.700665	-5.8219	-0.462176	0.0539	0.523
ENSMUSG00000052889_Prkcb	4.68764	3.32481	2.8868	13.1625	9.37826	4.62439	-1.28934	2.71536	0.054	0.523
ENSMUSG00000015749_Anp32e	246.291	298.967	260.774	175.456	191.815	253.08	0.403398	7.89743	0.0542	0.524
ENSMUSG00000025764_Jade1	39.6549	34.3121	27.6651	50.8072	43.2279	57.0341	-0.547939	5.4015	0.0543	0.524
ENSMUSG00000026999_Nup35	33.7004	37.2379	34.0401	12.2411	30.3328	20.039	0.766848	4.82315	0.0542	0.524
ENSMUSG00000032279_Idh3a	329.402	394.988	389.958	253.509	340.548	277.043	0.380408	8.3748	0.0541	0.524
ENSMUSG00000032717_Mdfi	0.380079	0.797955	0.360849	7.50261	1.90496	0.420399	-2.604	1.0947	0.0542	0.524
ENSMUSG00000033174_Mgll	12.1625	9.04349	16.5991	3.68549	0	5.60532	2.05067	3.03	0.0542	0.524
ENSMUSG00000115812_Gm49309	4.81434	1.32992	1.32311	0	0.732676	0.280266	2.84138	0.755239	0.0541	0.524
ENSMUSG00000030035_Wbp1	53.3378	59.3146	48.1133	42.1199	40.4437	32.0905	0.512963	5.53087	0.0545	0.526
ENSMUSG00000019809_Pex3	62.2063	43.8875	56.5331	69.103	60.0795	129.763	-0.646592	6.13658	0.0546	0.527
ENSMUSG00000010797_Wnt2	0	0.797955	1.92453	0	0	0	5.82906	-0.442992	0.0548	0.527
ENSMUSG00000029844_Hoxa1	0	0	0	1.31625	1.17228	0	-5.66069	-0.576685	0.0548	0.527
ENSMUSG00000037278_Tmem97	78.1696	117.698	114.269	68.9714	81.3271	77.7738	0.470914	6.49563	0.0547	0.527
ENSMUSG00000037788_Vopp1	21.6645	25.0026	18.5236	4.60687	18.9031	3.08293	1.30952	3.96811	0.0547	0.527
ENSMUSG00000052446_Zfp961	52.831	66.6292	47.7524	98.4554	64.0359	80.0159	-0.508426	6.09535	0.0548	0.527
ENSMUSG00000087294_Gm13556	1.39362	0.53197	0.962265	0.26325	0	0	3.22169	-0.321247	0.0547	0.527
ENSMUSG00000021816_Ppp3cb	65.5003	46.4144	42.8208	78.7116	52.8992	110.285	-0.620734	6.04737	0.0555	0.529
ENSMUSG00000025158_Rfng	39.2749	36.9719	53.1651	35.1438	29.3071	19.6186	0.650648	5.16706	0.0556	0.529
ENSMUSG00000027165_B230118H07Rik	87.2915	71.5499	76.7406	88.4519	112.393	121.075	-0.427355	6.54048	0.0554	0.529
ENSMUSG00000028551_Cdkn2c	32.9402	23.9386	27.0637	13.4257	19.9288	19.3384	0.693497	4.52882	0.0556	0.529
ENSMUSG00000030060_Hmces	106.549	96.0206	106.451	72.262	88.3608	77.9139	0.397831	6.5183	0.0558	0.529
ENSMUSG00000031715_Smarca5	206.383	269.975	285.793	215.996	208.08	156.669	0.420521	7.81095	0.0555	0.529
ENSMUSG00000032842_Abcc10	0.760158	1.59591	2.64623	5.13337	3.95645	6.44612	-1.59032	1.87571	0.0558	0.529
ENSMUSG00000035781_R3hdm4	147.471	160.522	113.427	94.9015	130.856	76.6527	0.501252	6.92024	0.0556	0.529
ENSMUSG00000037738_Nek5	0	0.265985	0	4.21199	0	2.94279	-4.49612	0.568061	0.0558	0.529
ENSMUSG00000038368_Focad	16.3434	31.3862	26.8231	10.0035	19.7823	3.50332	1.18751	4.19839	0.0555	0.529
ENSMUSG00000039013_Siglecf	4.18087	5.18671	2.04481	1.31625	0	0	3.09309	1.26541	0.0551	0.529
ENSMUSG00000039497_Dse	0	4.65474	0.120283	0	0	0	6.62106	0.097692	0.0553	0.529
ENSMUSG00000041268_Dmxl2	8.48844	9.44246	11.5472	12.8992	20.2219	20.8798	-0.846521	3.8239	0.0555	0.529
ENSMUSG00000041959_S100a10	265.422	189.514	219.878	263.25	272.702	390.411	-0.433981	8.05891	0.0551	0.529
ENSMUSG00000042228_Lyn	87.2915	72.3479	90.2123	55.0192	59.3468	71.4678	0.451939	6.18957	0.0552	0.529
ENSMUSG00000046324_Ermp1	24.0717	28.5934	20.5684	7.10774	21.8338	7.98758	1.00649	4.22585	0.0552	0.529
ENSMUSG00000056383_AI987944	76.776	43.2226	45.2265	91.8741	83.3786	70.9073	-0.553431	6.1001	0.0555	0.529
ENSMUSG00000056459_Zbtb25	43.5824	52.399	54.0071	70.0244	77.5172	63.7605	-0.467628	5.91736	0.0555	0.529
ENSMUSG00000060459_Kng2	0	0	8.78067	0	0	0	7.50259	0.831566	0.0556	0.529
ENSMUSG00000066551_Hmgb1	1381.46	1323.94	1389.87	1168.57	1111.18	1145.03	0.283721	10.293	0.0553	0.529
ENSMUSG00000104721_Gm42696	1.14024	0	1.32311	0	0	0	5.67268	-0.537807	0.0553	0.529
ENSMUSG00000109244_Gm44751	3.6741	0	0.240566	0	0	0	6.30913	-0.113594	0.0557	0.529
ENSMUSG00000114817_Gm48356	0.126693	0.132992	0.120283	6.71287	0	0.420399	-4.02341	0.58388	0.0557	0.529
ENSMUSG00000010936_Vac14	48.1434	54.6599	34.5213	12.5044	37.0734	28.7273	0.82907	5.18317	0.0558	0.53
ENSMUSG00000114547_Gm3226	1.39362	1.59591	1.20283	0.394874	0.293071	0	2.54415	0.123036	0.0559	0.53
ENSMUSG00000082057_Gm15789	1.01354	0	1.4434	0	0	0	5.67112	-0.538468	0.0561	0.531
ENSMUSG00000060675_Plaat3	128.467	104.399	124.613	163.741	142.432	162.414	-0.364713	7.10554	0.0561	0.531
ENSMUSG00000085875_Gm12905	3.54741	12.7673	4.93161	3.55387	2.05149	0.420399	1.8417	2.27649	0.0562	0.531
ENSMUSG00000032423_Syncrip	211.324	226.486	227.816	101.746	192.84	182.453	0.503075	7.57948	0.0563	0.532
ENSMUSG00000040385_Ppp1ca	1190.53	1234.44	1147.02	1032.86	1049.05	832.53	0.318986	10.08	0.0564	0.533
ENSMUSG00000097779_4833407H14Rik	0.380079	0.265985	0.120283	1.5795	1.31882	1.2612	-2.35106	0.103539	0.0564	0.533
ENSMUSG00000025403_Shmt2	157.606	236.328	169.719	106.484	181.557	102.717	0.552197	7.32077	0.0565	0.533
ENSMUSG00000022244_Amacr	5.19442	9.70845	7.93869	16.848	15.6793	12.0514	-0.93431	3.52006	0.0565	0.533
ENSMUSG00000037851_Iars	100.088	154.67	103.925	63.3115	114.591	60.3973	0.613166	6.64565	0.0565	0.533
ENSMUSG00000014959_Gorasp2	126.313	192.972	183.793	109.907	150.785	106.361	0.481406	7.18754	0.0566	0.534
ENSMUSG00000030713_Klk7	0	1.7289	0.841982	0	0	0	5.74224	-0.508223	0.0567	0.534
ENSMUSG00000053332_Gas5	950.198	835.858	1094.34	1175.15	1112.5	1491.58	-0.365667	10.1152	0.0567	0.534
ENSMUSG00000075376_Rc3h2	33.447	39.3658	15.6368	49.4909	43.3744	55.2124	-0.720323	5.30592	0.0567	0.534
ENSMUSG00000049307_Fut4	4.56095	10.2404	4.20991	0.921374	0	2.94279	2.31258	2.03875	0.0568	0.534
ENSMUSG00000063838_Cdc42ep5	7.47489	4.78773	8.05897	1.31625	2.19803	4.06386	1.44162	2.30529	0.0568	0.534
ENSMUSG00000002342_Tmem161a	27.9992	33.7801	37.1675	18.6907	27.9882	15.6949	0.69113	4.76837	0.0571	0.534
ENSMUSG00000014633_Cmc2	92.9927	78.7315	74.9364	59.626	70.0439	54.792	0.442285	6.17378	0.0571	0.534
ENSMUSG00000020992_4930512B01Rik	0.126693	0.664962	1.92453	0.131625	0	0	3.93804	-0.403355	0.057	0.534
ENSMUSG00000021697_Depdc1b	39.2749	89.105	47.8727	5.65987	50.4081	14.2936	1.34168	5.38174	0.0571	0.534
ENSMUSG00000026203_Dnajb2	7.98166	13.9642	7.8184	20.1386	20.808	14.5738	-0.87251	3.85227	0.0571	0.534
ENSMUSG00000028370_Pappa	0	0.265985	3.36793	0	0	0	6.24155	-0.157752	0.0571	0.534
ENSMUSG00000032640_Chsy1	12.2892	26.0665	16.2382	13.689	6.88716	7.98758	0.964706	3.82522	0.0571	0.534
ENSMUSG00000034883_Lrr1	26.6055	30.5883	24.5378	19.8753	18.9031	7.98758	0.83084	4.44189	0.057	0.534
ENSMUSG00000066839_Ecsit	49.6637	86.4451	65.9152	39.6191	55.8299	42.18	0.579999	5.83491	0.0571	0.534
ENSMUSG00000061972_Olfr99	0	0	0.360849	3.68549	2.34456	0.140133	-3.86153	0.420023	0.0572	0.535
ENSMUSG00000105842_Gm43329	6.96812	1.46292	7.69812	2.23762	0	0.280266	2.68585	1.76631	0.0573	0.536
ENSMUSG00000033955_Tnks1bp1	0.380079	0.797955	0.721699	1.44787	2.63764	3.36319	-1.91753	0.855567	0.0575	0.537
ENSMUSG00000023070_Rgn	0	0.797955	1.80425	0	0	0	5.76488	-0.484527	0.0576	0.537
[truncated: 14,906 more rows]

## Sheet: Mid v Low SLAM-LKS
Row.names	SLAM-LKS_Mid_1	SLAM-LKS_Mid_2	SLAM-LKS_Mid_3	SLAM-LKS_Low_1	SLAM-LKS_Low_2	SLAM-LKS_Low_3	logFC	logCPM	PValue	FDR
[truncated: 16,908 more rows]

[truncated: 6 more sheets: High v Low GMP, High v Mid GMP, Mid v Low GMP, High v Low MEP, High v Mid MEP, Mid v Low MEP]
