# Supplementary material for: Differentiation stage-specific use of cap-independent and cap-dependent translation initiation in hematopoiesis
Source: bioRxiv. 2025 Sep 25:2025.09.24.678136. Preprint. [Version 1] doi: 10.1101/2025.09.24.678136 (PMC12485689; doi:10.1101/2025.09.24.678136)
Supplement: Supplement 2 [file media-2.xlsx]

## Sheet: Low v Mid_CRISPRi_mageck_gene
id	num	logFC	absfc	pvalue	fdr	goodsgrna	Type
DROSHA	5	-1.1457	2.21253	2.6352e-07	0.00495	5	DE
RPS29	10	1.8109	3.50861	2.6352e-07	5.4e-05	7	DE
C12orf45	5	1.8991	3.7298	2.6352e-07	5.4e-05	4	DE
AHCYL1	10	0.8637	1.8197	2.6352e-07	5.4e-05	7	nonDE
RPS5	5	2.4759	5.56314	2.6352e-07	5.4e-05	4	DE
DNTTIP2	5	2.1932	4.57319	2.6352e-07	5.4e-05	4	DE
NOP14	5	1.877	3.6731	2.6352e-07	5.4e-05	4	DE
NOP58	5	2.7557	6.7538	2.6352e-07	5.4e-05	4	DE
DDX10	5	1.4154	2.66734	2.6352e-07	5.4e-05	4	DE
RPS3A	5	2.1491	4.43551	2.6352e-07	5.4e-05	4	DE
GNB2L1	5	2.5616	5.90362	2.6352e-07	5.4e-05	4	DE
C3orf17	5	2.4873	5.60728	2.6352e-07	5.4e-05	4	DE
RRP9	5	2.4867	5.60494	2.6352e-07	5.4e-05	4	DE
DDX47	5	3.2429	9.46695	2.6352e-07	5.4e-05	4	DE
PNO1	5	1.3123	2.48337	2.6352e-07	5.4e-05	4	DE
RPS15A	5	2.8417	7.16864	2.6352e-07	5.4e-05	4	DE
ESF1	10	0.59313	1.50852	2.6352e-07	5.4e-05	7	nonDE
RPS7	5	1.848	3.60001	2.6352e-07	5.4e-05	4	DE
RPS14	5	3.2288	9.37488	2.6352e-07	5.4e-05	4	DE
GAR1	5	0.98948	1.98547	2.6352e-07	5.4e-05	4	nonDE
SRSF7	5	1.4568	2.74499	2.6352e-07	5.4e-05	4	DE
AATF	5	1.8884	3.70224	2.6352e-07	5.4e-05	4	DE
C1orf131	5	1.8388	3.57712	2.6352e-07	5.4e-05	5	DE
NOP10	5	1.2324	2.34958	2.6352e-07	5.4e-05	5	DE
RPS19	5	2.222	4.6654	2.6352e-07	5.4e-05	5	DE
WDR3	5	2.3156	4.97812	2.6352e-07	5.4e-05	5	DE
RPS27	5	2.7307	6.63778	2.6352e-07	5.4e-05	5	DE
BYSL	5	1.6722	3.187	2.6352e-07	5.4e-05	5	DE
LTV1	5	2.9205	7.57108	2.6352e-07	5.4e-05	5	DE
RPS19BP1	5	1.3366	2.52555	2.6352e-07	5.4e-05	5	DE
PSMD11	5	2.0056	4.01556	2.6352e-07	5.4e-05	5	DE
ZCCHC9	5	2.4373	5.41627	2.6352e-07	5.4e-05	5	DE
UTP11L	5	2.051	4.14393	2.6352e-07	5.4e-05	5	DE
EXOSC10	5	0.94438	1.92436	2.6352e-07	5.4e-05	5	nonDE
THOC2	5	1.3921	2.6246	2.6352e-07	5.4e-05	5	DE
RIOK1	5	1.9653	3.90494	2.6352e-07	5.4e-05	5	DE
RPS2	5	1.5256	2.87906	2.6352e-07	5.4e-05	5	DE
POP1	5	2.4015	5.28352	2.6352e-07	5.4e-05	5	DE
GSPT1	5	1.3596	2.56614	2.6352e-07	5.4e-05	5	DE
RPP40	5	1.6761	3.19563	2.6352e-07	5.4e-05	5	DE
EIF3A	5	2.1906	4.56495	2.6352e-07	5.4e-05	5	DE
BTAF1	5	1.5861	3.00237	2.6352e-07	5.4e-05	5	DE
SHFM1	5	1.1398	2.2035	2.6352e-07	5.4e-05	5	DE
TCERG1	5	0.87957	1.83983	2.6352e-07	5.4e-05	5	nonDE
EXOSC5	5	1.0664	2.0942	2.6352e-07	5.4e-05	5	DE
NAT10	5	1.7849	3.44595	2.6352e-07	5.4e-05	5	DE
SLTM	5	0.6953	1.61922	2.6352e-07	5.4e-05	5	nonDE
WDR36	5	2.3391	5.05987	2.6352e-07	5.4e-05	5	DE
PSMD6	5	1.8788	3.67769	2.6352e-07	5.4e-05	5	DE
TRPM7	5	1.5575	2.94343	2.6352e-07	5.4e-05	5	DE
EIF4H	5	1.6745	3.19209	2.6352e-07	5.4e-05	5	DE
PWP2	5	2.2831	4.86723	2.6352e-07	5.4e-05	5	DE
RPS26	5	2.8571	7.24557	2.6352e-07	5.4e-05	5	DE
RPS10	5	1.1339	2.19451	2.6352e-07	5.4e-05	5	DE
WDR75	5	1.5994	3.03017	2.6352e-07	5.4e-05	5	DE
IMP4	5	2.5928	6.03268	2.6352e-07	5.4e-05	5	DE
NOL6	5	3.2938	9.80692	2.6352e-07	5.4e-05	5	DE
WDR5	5	1.9143	3.76931	2.6352e-07	5.4e-05	5	DE
UTP6	5	2.727	6.62077	2.6352e-07	5.4e-05	5	DE
KLF1	5	1.1893	2.28042	2.6352e-07	5.4e-05	5	DE
NOC4L	5	1.7839	3.44356	2.6352e-07	5.4e-05	5	DE
UTP3	5	2.3961	5.26378	2.6352e-07	5.4e-05	5	DE
EIF3G	5	1.6776	3.19895	2.6352e-07	5.4e-05	5	DE
PSMD7	5	1.8835	3.68969	2.6352e-07	5.4e-05	5	DE
UTP20	5	2.4108	5.31769	2.6352e-07	5.4e-05	5	DE
RPS28	5	2.1491	4.43551	2.6352e-07	5.4e-05	5	DE
TSR2	5	2.8109	7.01722	2.6352e-07	5.4e-05	5	DE
HEATR1	5	1.4097	2.65682	2.6352e-07	5.4e-05	5	DE
POP5	5	2.1691	4.49743	2.6352e-07	5.4e-05	5	DE
UTP14A	5	2.4837	5.5933	2.6352e-07	5.4e-05	5	DE
RPS23	5	2.2243	4.67284	2.6352e-07	5.4e-05	5	DE
RRP12	5	2.675	6.38639	2.6352e-07	5.4e-05	5	DE
RPS4X	5	2.7479	6.71739	2.6352e-07	5.4e-05	5	DE
RPS20	5	1.9864	3.96247	2.6352e-07	5.4e-05	5	DE
RPP30	5	2.4102	5.31548	2.6352e-07	5.4e-05	5	DE
RPSA	5	2.9909	7.9497	2.6352e-07	5.4e-05	5	DE
KRR1	5	2.4223	5.36025	2.6352e-07	5.4e-05	5	DE
DIMT1	5	2.4324	5.39791	2.6352e-07	5.4e-05	5	DE
RCL1	5	2.162	4.47535	2.6352e-07	5.4e-05	5	DE
DDX18	5	2.5487	5.85107	2.6352e-07	5.4e-05	5	DE
RPS18	5	3.2366	9.4257	2.6352e-07	5.4e-05	5	DE
FBL	5	2.7739	6.83954	2.6352e-07	5.4e-05	5	DE
PDCD11	5	3.1615	8.9476	2.6352e-07	5.4e-05	5	DE
RPS24	5	2.7785	6.86139	2.6352e-07	5.4e-05	5	DE
RPS6	5	3.6203	12.2976	2.6352e-07	5.4e-05	5	DE
RPS27A	5	3.3788	10.4021	2.6352e-07	5.4e-05	5	DE
BMS1	5	2.6731	6.37798	2.6352e-07	5.4e-05	5	DE
SRFBP1	5	2.7754	6.84666	2.6352e-07	5.4e-05	5	DE
DHX37	5	2.5568	5.88401	2.6352e-07	5.4e-05	5	DE
RPS11	5	3.6476	12.5325	2.6352e-07	5.4e-05	5	DE
RPS13	5	3.485	11.1967	2.6352e-07	5.4e-05	5	DE
RIOK2	5	2.9291	7.61635	2.6352e-07	5.4e-05	5	DE
FCF1	5	3.2026	9.20616	2.6352e-07	5.4e-05	5	DE
UTP15	5	1.2076	2.30953	7.9056e-07	0.000153	4	DE
WDR46	5	1.3241	2.50377	7.9056e-07	0.000153	3	DE
WBSCR22	5	1.9624	3.8971	7.9056e-07	0.000153	5	DE
WSB1	5	0.95217	1.93478	7.9056e-07	0.000153	5	nonDE
EIF3I	5	0.98637	1.98119	7.9056e-07	0.000153	5	nonDE
DDX49	5	1.7126	3.27751	1.3176e-06	0.00025	4	DE
RPS8	5	2.0719	4.2044	1.3176e-06	0.00025	4	DE
NCBP2	5	0.9484	1.92973	1.5811e-06	0.000297	5	nonDE
RRP7A	5	1.3281	2.51072	1.8446e-06	0.00034	4	DE
RPS17	5	2.0225	4.06287	1.8446e-06	0.00034	3	DE
DDX52	5	1.7314	3.3205	2.3717e-06	0.000424	4	DE
ZC3H11A	4	1.1559	2.22823	2.3717e-06	0.000424	4	DE
EIF2S1	5	0.98245	1.97582	2.3717e-06	0.000424	5	nonDE
FAU	5	1.561	2.95058	2.8987e-06	0.000514	4	DE
IMP3	5	1.403	2.64451	3.4258e-06	0.000596	4	DE
TWISTNB	5	1.7928	3.46487	3.4258e-06	0.000596	4	DE
RPS9	5	1.256	2.38833	5.0069e-06	0.000855	4	DE
DIEXF	5	1.1403	2.20427	5.0069e-06	0.000855	5	DE
CIRH1A	3	2.4656	5.52357	5.5339e-06	0.000928	2	DE
NOL11	5	1.2235	2.33513	5.5339e-06	0.000928	4	DE
PLRG1	5	1.3391	2.52993	6.061e-06	0.001008	5	DE
MPHOSPH10	5	1.3426	2.53608	1.0277e-05	0.001694	4	DE
ZNHIT6	4	1.2447	2.36969	1.0804e-05	0.00175	3	DE
CSTF3	5	1.1421	2.20702	1.0804e-05	0.00175	5	DE
CDC40	5	1.3648	2.57541	1.1858e-05	0.001904	4	DE
PELO	6	1.3798	2.60232	1.2385e-05	0.001972	5	DE
EXOSC2	5	0.81654	1.76118	1.5021e-05	0.002371	3	nonDE
EIF3L	5	0.80198	1.74349	1.6075e-05	0.002496	4	nonDE
CNOT4	5	1.1676	2.24638	1.6075e-05	0.002496	5	DE
XRCC5	5	1.0518	2.07311	1.7656e-05	0.002675	4	DE
EMG1	5	1.0376	2.05281	1.7656e-05	0.002675	3	DE
PSMD12	5	1.332	2.51751	1.7656e-05	0.002675	4	DE
CSRP2BP	5	0.67409	1.59559	1.8183e-05	0.002711	4	nonDE
RBM14	5	0.6655	1.58612	1.8183e-05	0.002711	5	nonDE
RBM19	5	0.79865	1.73947	1.871e-05	0.002746	4	nonDE
RBM17	5	0.66446	1.58497	1.871e-05	0.002746	5	nonDE
UBAP2L	5	0.94797	1.92916	1.9237e-05	0.002801	5	nonDE
EIF4EBP1	5	1.0954	2.13672	2.1345e-05	0.003085	4	DE
CBFA2T3	10	0.92525	1.89901	2.2926e-05	0.003263	7	nonDE
THOC1	5	0.83846	1.78814	2.2926e-05	0.003263	5	nonDE
RRP36	5	0.95334	1.93635	2.398e-05	0.003387	4	nonDE
LSG1	5	-0.80865	1.75157	2.4507e-05	0.230198	5	nonDE
ZC3H18	5	0.99206	1.98902	2.6089e-05	0.003657	4	nonDE
ABCE1	5	1.3728	2.58973	3.1886e-05	0.004404	3	DE
CPSF6	5	1.0508	2.07168	3.1886e-05	0.004404	4	DE
ETF1	5	0.9529	1.93576	4.8224e-05	0.006613	4	nonDE
EIF4E	5	-1.1287	2.18662	4.9278e-05	0.238614	4	DE
PSMD4	5	0.99412	1.99187	4.9805e-05	0.00678	5	nonDE
RPS21	5	0.8511	1.80388	5.0859e-05	0.006874	4	nonDE
EXOSC3	5	0.75768	1.69077	5.2968e-05	0.007107	5	nonDE
POLR2H	5	1.1824	2.26954	5.3495e-05	0.007127	4	DE
NGDN	5	1.1784	2.26326	5.5603e-05	0.007356	4	DE
RPS16	5	1.2867	2.43969	5.613e-05	0.007374	4	DE
PEAR1	5	-0.88184	1.84272	6.3508e-05	0.238614	3	nonDE
RPL6	5	-0.0012965	1.0009	6.3508e-05	0.238614	2	nonDE
ZBED6	5	1.1055	2.15173	6.509e-05	0.008491	4	DE
PRDM10	5	0.78658	1.72498	7.3522e-05	0.009525	4	nonDE
NOL10	5	1.0357	2.05011	7.7211e-05	0.009935	4	DE
STRAP	5	-0.998	1.99723	8.2482e-05	0.258251	5	nonDE
DMAP1	5	0.75273	1.68498	8.3536e-05	0.010676	4	nonDE
NDUFAF5	5	0.9911	1.9877	8.5644e-05	0.010871	4	nonDE
SEC13	5	0.88563	1.84757	0.00010831	0.013655	4	nonDE
CSE1L	5	1.0721	2.10249	0.00011094	0.013894	4	DE
GLS	5	1.0473	2.06666	0.000112	0.013934	4	DE
HPS5	5	-1.0604	2.08551	0.00011463	0.307638	3	DE
SKIV2L2	5	0.77747	1.71412	0.00012254	0.015145	5	nonDE
MAF	5	-0.76695	1.70167	0.00013308	0.3125	5	nonDE
NUFIP1	5	0.61786	1.5346	0.0001394	0.017116	3	nonDE
SF3B2	5	1.4425	2.71791	0.00018894	0.023049	5	DE
NVL	5	-0.92723	1.90162	0.00020317	0.364569	3	nonDE
RPP14	5	0.97606	1.96709	0.00020686	0.024911	5	nonDE
SNRPB	5	0.92872	1.90359	0.00020686	0.024911	5	nonDE
DCAF13	5	0.54948	1.46356	0.00020897	0.025005	4	nonDE
CD9	5	-0.99204	1.989	0.00021372	0.364569	4	nonDE
TSR1	7	0.63722	1.55533	0.00022742	0.02704	4	nonDE
WFIKKN2	5	-0.93251	1.90859	0.00023796	0.364569	4	nonDE
RPF2	5	-0.79666	1.73707	0.00026009	0.364569	4	nonDE
EBNA1BP2	5	-0.08942	1.06394	0.000268	0.364569	2	nonDE
MYH10	5	-0.46821	1.38339	0.00027169	0.364569	5	nonDE
EXOSC9	5	0.89249	1.85638	0.00030806	0.036231	4	nonDE
UPF2	5	0.53827	1.45223	0.00030858	0.036231	5	nonDE
MAP6	5	-0.23417	1.17623	0.0003323	0.388759	3	nonDE
PPP1R12A	5	-0.65166	1.57097	0.00034337	0.388759	4	nonDE
TFAP4	5	0.38198	1.30313	0.00034337	0.040065	5	nonDE
ZNF281	5	-0.97015	1.95904	0.0003518	0.388759	4	nonDE
EXOSC8	5	0.67305	1.59444	0.0003518	0.040796	5	nonDE
TRIM17	5	0.57974	1.49458	0.00035812	0.041274	5	nonDE
PFKP	5	0.74068	1.67096	0.0003655	0.041781	4	nonDE
EIF3B	5	0.59299	1.50837	0.00036761	0.041781	5	nonDE
NDUFB11	5	0.66465	1.58518	0.00036919	0.041781	4	nonDE
RPS12	5	0.50484	1.41897	0.00038975	0.043843	5	nonDE
POLE4	5	-0.98523	1.97963	0.00040029	0.417767	4	nonDE
SF1	5	0.66125	1.58145	0.00040029	0.044761	5	nonDE
OSGEP	5	-0.73397	1.66321	0.00043455	0.428465	5	nonDE
RPL14	5	-0.98995	1.98612	0.00045615	0.428465	5	nonDE
PSMD1	5	0.96411	1.95086	0.00046511	0.051702	5	nonDE
NOB1	5	0.48239	1.39706	0.00047829	0.052603	4	nonDE
YTHDC1	5	0.89177	1.85545	0.00047882	0.052603	4	nonDE
PCDH8	5	-1.6485	3.13508	0.00054312	0.456436	5	DE
DDX56	5	-0.41571	1.33396	0.0005447	0.456436	5	nonDE
TTC28	5	-0.46025	1.37578	0.00057316	0.456436	5	nonDE
CDV3	5	0.58113	1.49602	0.00057474	0.062773	5	nonDE
SF3B1	5	0.62074	1.53766	0.00058475	0.063498	5	nonDE
MTHFD1	5	-0.69784	1.62207	0.00060636	0.456436	5	nonDE
KAT7	5	-0.49664	1.41092	0.00060741	0.456436	5	nonDE
POLR3H	5	0.61053	1.52682	0.00063166	0.068197	4	nonDE
SLC16A3	5	-0.54425	1.45826	0.00064852	0.468583	5	nonDE
PSMD8	5	0.74599	1.67712	0.00066539	0.071429	4	nonDE
PTPN1	5	-0.40482	1.32392	0.00070255	0.474449	4	nonDE
RPP38	3	0.7877	1.72632	0.0007397	0.078955	3	nonDE
POP4	5	0.23159	1.17413	0.00074682	0.079264	4	nonDE
NIT2	5	-0.84394	1.79495	0.00074813	0.474449	4	nonDE
GET4	5	0.032064	1.02247	0.0007534	0.474449	2	nonDE
CD46	5	-0.78722	1.72575	0.00075815	0.474449	5	nonDE
INTS2	5	-0.94589	1.92638	0.00078292	0.474449	4	nonDE
RPL28	5	-0.26489	1.20154	0.0008567	0.502939	3	nonDE
YEATS2	5	0.43273	1.34979	0.00086672	0.091473	5	nonDE
ARL6	5	0.7216	1.64901	0.00088148	0.092511	4	nonDE
UTP18	5	0.20291	1.15102	0.00091679	0.095682	4	nonDE
C20orf166	5	-0.43921	1.35586	0.00092733	0.527903	5	nonDE
EIF4E2	5	0.81996	1.76536	0.00096422	0.100077	5	nonDE
TRPM5	5	0.6359	1.55391	0.0009969	0.1029	5	nonDE
SERBP1	5	-1.0316	2.04429	0.0010053	0.555475	5	DE
PTBP1	5	0.57397	1.48861	0.0010327	0.106016	5	nonDE
MOCS1	5	-0.87454	1.83342	0.0010939	0.574945	3	nonDE
GNL2	5	-0.68142	1.60372	0.0011018	0.574945	5	nonDE
CWC22	5	0.76803	1.70294	0.0011782	0.120292	5	nonDE
POP7	5	0.34561	1.27069	0.0012304	0.12494	3	nonDE
XPO4	5	0.60337	1.51926	0.0012409	0.125333	5	nonDE
SETBP1	5	-0.24038	1.1813	0.0012483	0.588412	3	nonDE
IL12RB2	5	-0.84417	1.79523	0.0012583	0.588412	5	nonDE
SYNJ2BP	5	-0.55732	1.47153	0.0012768	0.588412	4	nonDE
MAK16	5	-1.0255	2.03566	0.0012884	0.588412	4	DE
NDUFA7	5	0.26849	1.20455	0.0013184	0.132446	4	nonDE
RBM47	5	-0.52143	1.43538	0.0013389	0.588412	4	nonDE
GLE1	5	0.75736	1.69039	0.0013437	0.134269	3	nonDE
CNBD2	4	-0.81062	1.75397	0.0013474	0.588412	4	nonDE
CEBPZ	5	-0.59274	1.50811	0.0013553	0.588412	4	nonDE
CCDC19	5	-0.4175	1.33561	0.0013901	0.588412	5	nonDE
GIGYF2	5	0.78498	1.72307	0.001418	0.140945	5	nonDE
SMN1	5	0.64222	1.56073	0.001448	0.143174	4	nonDE
MKI67IP	5	-0.50049	1.41469	0.0014802	0.588412	5	nonDE
RPL24	5	-0.74896	1.68058	0.0014807	0.588412	5	nonDE
CMTR2	5	0.73402	1.66327	0.0015065	0.148178	4	nonDE
GFER	5	0.38025	1.30157	0.0015535	0.151996	3	nonDE
ZYG11B	5	0.91605	1.88694	0.0015735	0.153158	4	nonDE
ANKRD52	4	-0.77503	1.71123	0.0015893	0.588412	3	nonDE
SRSF11	10	0.37014	1.29248	0.0015919	0.153516	7	nonDE
GGNBP2	5	0.66168	1.58192	0.0015935	0.153516	4	nonDE
MTOR	5	-0.57819	1.49297	0.001594	0.588412	5	nonDE
C11orf74	5	-0.78877	1.7276	0.0015956	0.588412	3	nonDE
AAAS	5	0.38626	1.307	0.0016272	0.155224	5	nonDE
CCNF	5	0.75848	1.69171	0.0016278	0.155224	4	nonDE
SYT14	5	-0.65965	1.5797	0.0016351	0.588412	3	nonDE
FGFR1	5	-0.46816	1.38334	0.0016813	0.588412	4	nonDE
SAV1	5	0.052562	1.03711	0.001691	0.588412	1	nonDE
GNPAT	5	0.85555	1.80945	0.0017334	0.164466	4	nonDE
METAP2	5	0.49389	1.40824	0.0017632	0.165317	4	nonDE
RBM15	5	-0.27302	1.20833	0.0017637	0.588412	4	nonDE
PTK7	5	-0.66733	1.58813	0.0017664	0.588412	4	nonDE
RTP1	5	0.59437	1.50981	0.0017732	0.165317	4	nonDE
SLC35G4	5	-1.2073	2.30905	0.0017785	0.588412	4	DE
ZNF706	5	0.44338	1.35979	0.0017806	0.165317	4	nonDE
PRPF38A	5	0.56779	1.48225	0.0017864	0.165317	4	nonDE
RBM48	5	0.4108	1.32942	0.0017864	0.165317	5	nonDE
XAB2	5	0.79853	1.73933	0.0018164	0.167273	4	nonDE
HMGB2	5	-0.33099	1.25788	0.0018375	0.588412	5	nonDE
TBX20	5	0.54236	1.45635	0.0018607	0.170514	5	nonDE
GORAB	5	-0.85665	1.81083	0.0018723	0.588412	4	nonDE
NDUFB7	5	0.58469	1.49972	0.001876	0.170721	3	nonDE
ACTR5	5	-0.57101	1.48556	0.0018865	0.588412	5	nonDE
POLR1B	5	0.79144	1.7308	0.0018881	0.170721	4	nonDE
RRN3	5	0.32818	1.25543	0.0018902	0.170721	5	nonDE
GNL3	5	-0.48938	1.40384	0.0018908	0.588412	4	nonDE
CEACAM4	5	-2.2208	4.66152	0.0019171	0.588412	4	DE
HUWE1	5	-0.40619	1.32518	0.001925	0.588412	3	nonDE
GALNT6	5	0.49277	1.40714	0.0019508	0.175352	5	nonDE
KDM4A	5	0.34246	1.26792	0.0019761	0.17678	4	nonDE
NXT1	5	0.79567	1.73588	0.0019954	0.177655	5	nonDE
ZNF575	5	-0.60428	1.52022	0.002002	0.588412	5	nonDE
CNRIP1	5	0.51274	1.42676	0.0020204	0.179035	5	nonDE
ZNF280B	5	-0.031773	1.02227	0.0020631	0.588412	2	nonDE
DNMBP	5	0.3921	1.3123	0.0020631	0.18196	5	nonDE
CYP2B6	5	0.1151	1.08305	0.002149	0.588412	1	nonDE
SRRM2	5	0.17161	1.12631	0.0021748	0.190918	4	nonDE
NLGN4X	10	-0.64112	1.55954	0.0021864	0.588412	7	nonDE
OBP2A	5	-0.59736	1.51295	0.0021964	0.588412	5	nonDE
GLT8D2	5	-0.66351	1.58393	0.0021996	0.588412	5	nonDE
PTPRJ	5	-0.39835	1.318	0.0022054	0.588412	4	nonDE
NONO	5	0.79987	1.74094	0.0022059	0.192157	4	nonDE
FMN1	5	0.46322	1.37862	0.0022096	0.192157	4	nonDE
DYRK4	5	-0.72808	1.65643	0.0022144	0.588412	3	nonDE
HIST1H2AE	5	-0.50951	1.42357	0.002217	0.588412	5	nonDE
OR52E8	5	0.84221	1.79279	0.0022196	0.192157	4	nonDE
RGN	5	-0.7267	1.65485	0.0022238	0.588412	5	nonDE
RBM25	5	0.6419	1.56038	0.0022839	0.196816	4	nonDE
SNW1	10	0.4977	1.41196	0.0023271	0.199625	7	nonDE
KHDRBS1	5	0.45192	1.36786	0.0023519	0.200833	5	nonDE
ESRP2	5	0.375	1.29684	0.0023677	0.612511	1	nonDE
CLPS	5	-0.57052	1.48506	0.0023994	0.612511	5	nonDE
EEF2	10	-0.13421	1.09749	0.0024637	0.612511	5	nonDE
ERBB4	5	0.383	1.30405	0.0024668	0.20969	5	nonDE
KLHDC7B	5	-0.55853	1.47277	0.0024879	0.612511	5	nonDE
SIAH3	5	-0.63249	1.55024	0.002499	0.612511	4	nonDE
SETD2	5	-0.40896	1.32773	0.0025106	0.612511	4	nonDE
SUMF2	10	0.38438	1.3053	0.0025411	0.215034	9	nonDE
PPRC1	5	0.67051	1.59164	0.0025612	0.215192	4	nonDE
TMEM147	5	0.38866	1.30918	0.0025659	0.215192	5	nonDE
CTIF	5	0.06737	1.0478	0.0025854	0.622683	1	nonDE
SCAF8	5	0.52619	1.44012	0.002606	0.21758	5	nonDE
EGFL6	5	0.0086006	1.00598	0.002724	0.631318	2	nonDE
RPS3	10	0.52972	1.44365	0.0027556	0.229059	7	nonDE
RNASEH2C	5	-1.2332	2.35088	0.0027746	0.631318	3	DE
ORAOV1	5	1.0624	2.0884	0.002783	0.230318	4	DE
CRNKL1	5	0.65267	1.57207	0.0028347	0.233563	5	nonDE
NEK8	5	0.37708	1.29871	0.0029375	0.240975	5	nonDE
RAD51D	5	-0.85324	1.80655	0.0029501	0.631318	4	nonDE
RNPEP	5	-0.001533	1.00106	0.0029591	0.631318	2	nonDE
NKX6-1	5	-0.53894	1.4529	0.0029664	0.631318	4	nonDE
C12orf54	4	-0.76496	1.69932	0.0029707	0.631318	3	nonDE
PPM1H	5	-0.60072	1.51647	0.0029896	0.631318	4	nonDE
MDH2	5	-0.13358	1.09701	0.0030392	0.631318	2	nonDE
ATP5J2-PTCD1	6	-0.57733	1.49209	0.0030397	0.631318	6	nonDE
PDCD2	5	0.40513	1.32421	0.0030719	0.250904	4	nonDE
CYB5D1	5	-0.694	1.61776	0.0030819	0.631318	3	nonDE
C12orf43	5	-0.61914	1.53596	0.003103	0.631318	4	nonDE
SRSF6	10	0.054586	1.03856	0.0031124	0.631318	4	nonDE
SLK	5	-0.55023	1.46432	0.0031124	0.631318	3	nonDE
KIAA1919	5	-0.64457	1.56327	0.003123	0.631318	5	nonDE
SIK3	5	-0.53057	1.4445	0.0031804	0.631318	4	nonDE
SYNJ1	5	-0.69729	1.62146	0.003191	0.631318	4	nonDE
TIA1	5	0.35772	1.2814	0.003191	0.259505	5	nonDE
LCP1	5	-0.65166	1.57097	0.0031926	0.631318	4	nonDE
ZC3H13	5	-0.26998	1.20579	0.0032458	0.633397	4	nonDE
OR4A47	5	-0.72726	1.65549	0.0032816	0.633397	4	nonDE
DDX21	5	0.077801	1.05541	0.0033159	0.267943	2	nonDE
SNRPF	5	0.42399	1.34163	0.0033233	0.267943	5	nonDE
CALN1	10	-0.53431	1.44825	0.0034013	0.633397	9	nonDE
CATSPERB	5	-0.88166	1.84249	0.0034403	0.633397	4	nonDE
DDX24	5	-0.72368	1.65139	0.0034624	0.633397	4	nonDE
CPSF4	5	0.27543	1.21035	0.0034698	0.277459	4	nonDE
TRMT112	5	-0.0071555	1.00497	0.0034708	0.277459	1	nonDE
EIF4B	5	-0.86094	1.81622	0.0035177	0.633397	5	nonDE
HCFC1R1	5	-0.32718	1.25456	0.0035667	0.633397	5	nonDE
RNF224	5	-0.16234	1.1191	0.0035731	0.284423	2	nonDE
C15orf41	5	-0.71162	1.63764	0.0035736	0.633397	4	nonDE
SIGLEC5	5	-0.63096	1.5486	0.0035968	0.633397	5	nonDE
RTFDC1	5	0.7157	1.64228	0.003611	0.286231	5	nonDE
MCM3AP	5	0.6731	1.5945	0.0036637	0.288599	4	nonDE
SLC51A	5	-0.86742	1.8244	0.0036669	0.633397	4	nonDE
DKC1	5	0.51541	1.4294	0.0036716	0.288599	3	nonDE
HSPB3	5	-0.17036	1.12534	0.0036943	0.633397	3	nonDE
HPRT1	5	0.53401	1.44795	0.0037538	0.293833	4	nonDE
HMGXB3	5	-0.23958	1.18065	0.0037554	0.633397	5	nonDE
TRAPPC12	5	0.38952	1.30996	0.0038034	0.295787	5	nonDE
SF3B4	5	0.4719	1.38693	0.0038145	0.295787	5	nonDE
RBM39	5	0.5133	1.42731	0.0038261	0.295787	5	nonDE
MED29	5	-0.38651	1.30723	0.0038403	0.633397	4	nonDE
MSH2	5	-1.1378	2.20045	0.0038614	0.633397	3	DE
SLC22A1	5	-0.88038	1.84086	0.0038935	0.633397	4	nonDE
IDH3B	5	-0.056986	1.04029	0.0038977	0.633397	2	nonDE
HNRNPUL1	5	-0.45211	1.36804	0.0039299	0.633397	4	nonDE
RFX2	5	-0.27506	1.21004	0.0039304	0.633397	3	nonDE
CAMK2N1	5	-0.43581	1.35267	0.003951	0.633397	5	nonDE
OR6B2	5	-0.89041	1.8537	0.0039736	0.633397	3	nonDE
NAGK	5	-0.77359	1.70952	0.0039884	0.633397	4	nonDE
TNIK	5	-0.31068	1.24029	0.0040105	0.633397	5	nonDE
KIFAP3	5	0.62735	1.54472	0.0040237	0.309791	3	nonDE
C6orf223	5	0.72525	1.65319	0.0040732	0.312326	4	nonDE
CACNA1H	5	-0.89178	1.85546	0.0041027	0.633397	4	nonDE
GRIN2A	5	-0.70456	1.62965	0.0041049	0.633397	4	nonDE
VNN2	10	-0.30336	1.23402	0.0041085	0.633397	8	nonDE
OR2W1	5	-0.57056	1.4851	0.0041391	0.633397	3	nonDE
NUDT21	5	0.5032	1.41735	0.0041981	0.319297	4	nonDE
MAD1L1	5	0.40746	1.32635	0.0041981	0.319297	5	nonDE
CD79A	5	-0.54103	1.45501	0.0042303	0.633397	5	nonDE
ERV3-1	5	-0.18647	1.13798	0.0042883	0.633397	5	nonDE
PLEKHG5	7	-1.0249	2.03482	0.0043104	0.633397	5	DE
SLMO2	5	-0.92917	1.90418	0.004313	0.633397	5	nonDE
CYB5R3	5	-0.72824	1.65662	0.0043241	0.633397	5	nonDE
EPC2	5	0.80423	1.74621	0.0043262	0.327711	5	nonDE
MBD6	5	-0.19715	1.14643	0.0043331	0.633397	4	nonDE
TMEM200A	5	-1.2745	2.41915	0.0043531	0.633397	5	DE
CAMSAP2	5	-0.93872	1.91683	0.0043563	0.633397	5	nonDE
RPF1	5	-0.70664	1.632	0.0043831	0.633397	4	nonDE
MVD	5	0.58254	1.49748	0.0043842	0.33004	5	nonDE
GBX1	10	0.27854	1.21297	0.0043921	0.33004	8	nonDE
NFYB	5	-0.54224	1.45623	0.004439	0.63582	4	nonDE
RING1	5	-0.13044	1.09463	0.0045017	0.63582	3	nonDE
ZNF829	5	0.45871	1.37431	0.0045239	0.338586	5	nonDE
FAM184B	5	-0.65444	1.574	0.0045607	0.63582	4	nonDE
ETFDH	5	-0.54709	1.46114	0.0045639	0.63582	5	nonDE
HHAT	5	0.44964	1.3657	0.0045903	0.342193	5	nonDE
DENND5B	5	-0.5756	1.4903	0.0046029	0.63582	5	nonDE
DYM	5	-0.57475	1.48942	0.0046567	0.63582	3	nonDE
DHX15	5	0.72448	1.6523	0.0046677	0.346593	3	nonDE
UBE2W	5	-0.61776	1.53449	0.004682	0.63582	3	nonDE
TFAP2E	5	-0.32387	1.25168	0.0047247	0.63582	3	nonDE
DNAJC14	5	-0.22628	1.16981	0.0047336	0.63582	3	nonDE
UBR7	5	-0.38031	1.30162	0.0047384	0.63582	5	nonDE
MKNK2	10	0.40251	1.32181	0.0048243	0.356806	8	nonDE
GSTT2	5	-0.37373	1.2957	0.0048348	0.644161	5	nonDE
MRPS28	5	0.3715	1.2937	0.0049381	0.363793	5	nonDE
CSDE1	5	-0.45944	1.37501	0.0049581	0.654539	5	nonDE
NELFCD	5	-0.64026	1.55861	0.0049824	0.654539	4	nonDE
DRAP1	5	-0.5931	1.50848	0.005044	0.658038	4	nonDE
VGLL4	5	0.43291	1.34995	0.0050931	0.373743	5	nonDE
SELV	5	-0.59097	1.50626	0.0051626	0.664553	4	nonDE
PDAP1	5	-0.5628	1.47713	0.0051647	0.664553	5	nonDE
EIF3J	5	-1.2023	2.30106	0.0052338	0.666988	4	DE
RPL4	5	-0.68354	1.60608	0.0052643	0.666988	3	nonDE
ACTG1	5	0.51117	1.42521	0.0052654	0.384887	4	nonDE
POU3F4	5	-0.35442	1.27847	0.0052902	0.666988	4	nonDE
SLC12A9	9	-0.37188	1.29404	0.0053302	0.667558	5	nonDE
NDUFS1	5	0.42284	1.34056	0.005453	0.397057	5	nonDE
IL27RA	5	-0.31434	1.24344	0.0054725	0.6778	3	nonDE
DUSP14	10	-0.41384	1.33223	0.0054847	0.6778	6	nonDE
RBM14-RBM4	7	0.29251	1.22477	0.0055105	0.39969	4	nonDE
NAT8L	5	-0.31564	1.24456	0.00553	0.6778	5	nonDE
TAL1	10	-0.45007	1.36611	0.0055563	0.6778	8	nonDE
NSMCE1	5	0.49237	1.40675	0.0056106	0.405053	4	nonDE
CCDC33	10	0.5987	1.51435	0.0056396	0.405053	6	nonDE
HS6ST3	5	0.37381	1.29577	0.0056491	0.405053	5	nonDE
CASKIN2	5	-0.055093	1.03893	0.0056702	0.687225	2	nonDE
HLA-G	5	0.17182	1.12648	0.0056907	0.405474	3	nonDE
CT45A5	5	0.51012	1.42417	0.0056986	0.405474	4	nonDE
IFI27	5	-0.59305	1.50843	0.0057144	0.688151	4	nonDE
C4orf3	5	0.45803	1.37366	0.0057197	0.405474	5	nonDE
MAST1	10	-0.21022	1.15686	0.0058346	0.698146	7	nonDE
RAB3A	5	0.27625	1.21104	0.0058905	0.416009	5	nonDE
CASC1	5	0.32459	1.25231	0.005891	0.700432	1	nonDE
BPIFC	5	0.46694	1.38217	0.0059479	0.418493	5	nonDE
S100A7	5	-0.64211	1.56061	0.0059698	0.705337	5	nonDE
SERPINA3	10	0.1548	1.11327	0.0059735	0.418723	6	nonDE
KHDRBS2	5	-0.48462	1.39922	0.0060438	0.709623	5	nonDE
RANBP1	5	0.13159	1.0955	0.0060918	0.425358	3	nonDE
ODC1	5	0.49195	1.40634	0.0061134	0.425358	4	nonDE
NPY1R	5	-0.98417	1.97817	0.0061247	0.712173	4	nonDE
AKAP8L	5	0.25173	1.19063	0.0061624	0.427186	5	nonDE
ANAPC10	4	-0.23697	1.17851	0.0061714	0.712173	3	nonDE
USP21	5	-0.59463	1.51009	0.0061793	0.712173	4	nonDE
PDX1	5	0.42235	1.34011	0.0062114	0.428227	3	nonDE
CASKIN1	5	0.26728	1.20354	0.006223	0.428227	3	nonDE
RPS6KC1	5	-0.18643	1.13794	0.0062905	0.720569	4	nonDE
MAGEB3	5	0.39707	1.31683	0.0063353	0.434221	5	nonDE
SKIL	5	0.29626	1.22796	0.0063564	0.434221	5	nonDE
BAAT	10	0.53162	1.44555	0.006417	0.436774	6	nonDE
GMPR2	5	0.50467	1.4188	0.0064792	0.439415	4	nonDE
VAMP2	5	-0.26438	1.20112	0.0064818	0.731873	3	nonDE
TULP1	5	-0.11033	1.07948	0.0064987	0.731873	2	nonDE
CARS	5	-0.66108	1.58127	0.0065061	0.731873	3	nonDE
NT5C1B	5	0.22562	1.16928	0.0066357	0.448412	5	nonDE
TGFB3	5	-0.70525	1.63043	0.0066531	0.743959	3	nonDE
COTL1	5	0.59468	1.51014	0.0066895	0.44849	5	nonDE
SRSF12	5	0.21071	1.15726	0.0067048	0.44849	4	nonDE
RTL1	5	0.23684	1.17841	0.00671	0.745579	1	nonDE
CSAD	5	0.3018	1.23268	0.006739	0.44849	5	nonDE
ARAP3	5	0.56003	1.4743	0.0067548	0.44849	4	nonDE
PCSK1	5	0.55323	1.46737	0.0067654	0.44849	5	nonDE
RTTN	5	-1.2454	2.37084	0.0067706	0.745579	4	DE
SLC35C1	5	0.35752	1.28122	0.0067801	0.44849	4	nonDE
C21orf33	5	-0.64926	1.56836	0.0068123	0.745579	3	nonDE
CEACAM5	5	-0.43064	1.34783	0.0068297	0.745579	3	nonDE
ITGB1	5	0.73346	1.66262	0.0068518	0.451641	5	nonDE
RPL19	5	-0.7747	1.71083	0.006866	0.745579	5	nonDE
CCDC79	5	0.064567	1.04577	0.0069077	0.745789	1	nonDE
BCR	5	0.68705	1.60999	0.0069135	0.45322	5	nonDE
KCP	10	0.55637	1.47056	0.006924	0.45322	7	nonDE
PTS	5	0.58868	1.50387	0.0069735	0.454878	3	nonDE
TMEM202	5	0.71511	1.64161	0.0070241	0.455906	3	nonDE
FGB	5	0.88903	1.85193	0.0070378	0.455906	3	nonDE
EDDM3A	5	-0.78453	1.72253	0.0070969	0.748441	3	nonDE
SLC1A5	10	-0.33266	1.25933	0.0071164	0.748441	7	nonDE
PABPC5	5	0.24602	1.18593	0.0071169	0.748441	2	nonDE
TRIM5	5	0.1366	1.09931	0.007118	0.459511	2	nonDE
SLC6A7	5	-0.60858	1.52476	0.0071185	0.748441	4	nonDE
CD8A	4	-0.96777	1.95582	0.0071522	0.748441	4	nonDE
B3GNT2	5	-0.20818	1.15523	0.0072539	0.748441	3	nonDE
PPP2R5A	5	0.48803	1.40253	0.0073161	0.470687	4	nonDE
U2SURP	5	0.66136	1.58157	0.0073535	0.470785	4	nonDE
DECR1	5	0.49834	1.41259	0.0073678	0.470785	4	nonDE
INTS9	5	-0.58964	1.50487	0.0073683	0.748441	5	nonDE
CNGB3	5	-0.60652	1.52258	0.0074073	0.748441	3	nonDE
DLG1	5	-0.60355	1.51945	0.0074105	0.748441	4	nonDE
HIST1H2BA	3	0.71681	1.64354	0.0074331	0.473351	3	nonDE
PCDHGA9	5	-0.95159	1.934	0.0074642	0.748441	4	nonDE
UTP23	5	0.57012	1.48465	0.0075006	0.476034	3	nonDE
PTPRS	5	0.27554	1.21045	0.0075327	0.748441	2	nonDE
CAMK4	5	0.16115	1.11818	0.0075507	0.477598	3	nonDE
ZNF80	5	0.67137	1.59258	0.0076186	0.480281	5	nonDE
LCN8	5	-0.65774	1.57761	0.0076402	0.748441	5	nonDE
TSPAN14	5	-0.78292	1.72061	0.0076408	0.748441	4	nonDE
TBRG4	5	-0.64444	1.56313	0.0076429	0.748441	4	nonDE
XIAP	5	-0.41845	1.33649	0.0076708	0.748441	5	nonDE
GPR62	5	-0.44815	1.36429	0.0076777	0.748441	5	nonDE
ZNF91	5	-0.29853	1.22989	0.0076882	0.748441	5	nonDE
OR52B6	5	-0.63739	1.55551	0.0077183	0.748441	3	nonDE
HLA-DMA	10	-0.15461	1.11312	0.0077926	0.748441	5	nonDE
TMEM19	5	-1.0606	2.0858	0.0078136	0.748441	5	DE
DDX41	5	0.23697	1.17851	0.0078136	0.489342	5	nonDE
ABHD14A	5	-0.52646	1.44039	0.0078226	0.748441	3	nonDE
TCEAL1	5	0.31177	1.24123	0.0078389	0.489342	3	nonDE
DDIT4	5	0.65323	1.57269	0.0078405	0.489342	4	nonDE
VAPA	5	-0.60114	1.51691	0.0078584	0.748441	3	nonDE
TRIM16L	9	0.53479	1.44873	0.0078885	0.490706	6	nonDE
ALG1L	4	0.68534	1.60808	0.0079312	0.491733	3	nonDE
FAM135B	5	-1.0029	2.00402	0.007938	0.748441	5	DE
PPM1N	5	0.29456	1.22651	0.0079533	0.748441	2	nonDE
ACBD4	9	-0.52792	1.44185	0.0079544	0.748441	8	nonDE
ZFX	5	0.35029	1.27482	0.0079675	0.492363	4	nonDE
RRAGC	5	-0.084087	1.06002	0.0079681	0.748441	2	nonDE
TMIGD1	5	-0.70454	1.62962	0.0081262	0.757571	4	nonDE
SELL	5	0.55222	1.46634	0.0081562	0.50237	4	nonDE
BOD1L1	10	-0.32728	1.25465	0.00823	0.757571	8	nonDE
EHBP1L1	5	-0.77753	1.71419	0.0082453	0.757571	5	nonDE
ZNF512B	5	-0.34659	1.27155	0.00825	0.757571	3	nonDE
ANO8	5	-0.63415	1.55202	0.0082669	0.757571	4	nonDE
CCR6	10	-0.16358	1.12006	0.0083162	0.758387	5	nonDE
RAET1E	10	0.46232	1.37776	0.0083929	0.515256	6	nonDE
UNG	5	-0.29399	1.22603	0.0083939	0.761778	3	nonDE
PSMD3	5	0.68065	1.60286	0.0084282	0.515738	5	nonDE
NUTF2	5	0.49745	1.41172	0.0085046	0.51747	4	nonDE
PIAS4	5	0.34226	1.26774	0.0085584	0.51747	5	nonDE
TPR	5	0.56954	1.48405	0.0085694	0.51747	4	nonDE
ITGA2	5	0.47677	1.39162	0.0085794	0.51747	4	nonDE
FKBP10	5	0.15877	1.11633	0.0085831	0.769351	1	nonDE
TMEM116	5	0.41191	1.33045	0.0085942	0.51747	5	nonDE
SLC35E2B	4	0.64143	1.55987	0.0086432	0.518758	4	nonDE
FAM24B	5	-0.56663	1.48106	0.008679	0.769351	5	nonDE
HRK	5	0.95796	1.94256	0.0086985	0.520417	4	nonDE
C11orf84	4	-0.87896	1.83905	0.0087734	0.769351	3	nonDE
KLF16	5	0.57429	1.48894	0.0087744	0.523291	3	nonDE
TMEM210	5	-0.50163	1.41581	0.0087808	0.769351	5	nonDE
RAET1L	5	-0.00019932	1.00014	0.0087982	0.769351	1	nonDE
LTN1	5	-0.47126	1.38632	0.0088361	0.769351	5	nonDE
GSC	5	-0.68356	1.6061	0.0088456	0.769351	3	nonDE
MOSPD2	5	0.48186	1.39654	0.0088751	0.527619	4	nonDE
MEN1	5	-0.63709	1.55519	0.0088867	0.769351	4	nonDE
ITSN2	5	-0.45161	1.36757	0.0089368	0.769351	5	nonDE
TNNI3	5	-0.41406	1.33243	0.0089447	0.769351	5	nonDE
CHAC2	5	-0.49334	1.4077	0.0090216	0.769351	5	nonDE
PRDX3	5	0.28953	1.22224	0.0090828	0.538261	5	nonDE
ELOF1	5	-0.81101	1.75444	0.0091054	0.769351	4	nonDE
CD48	5	-0.68138	1.60367	0.009116	0.769351	3	nonDE
NOX5	5	-0.51941	1.43337	0.0091265	0.769351	4	nonDE
POTEI	5	-0.51418	1.42818	0.009175	0.769351	5	nonDE
PRRC2A	5	-0.67132	1.59253	0.009175	0.769351	4	nonDE
RPL41	5	-0.53756	1.45152	0.0092092	0.769351	3	nonDE
OR5AP2	5	0.52881	1.44274	0.0092092	0.544041	3	nonDE
VPS16	5	-0.42637	1.34385	0.0092145	0.769351	4	nonDE
PTPN23	5	0.13866	1.10088	0.0092493	0.544694	3	nonDE
HSCB	4	-0.30987	1.2396	0.0092625	0.769933	2	nonDE
MAGEB6	4	-0.44658	1.36281	0.0093089	0.77038	2	nonDE
F3	10	-0.23003	1.17286	0.0093927	0.771007	7	nonDE
C16orf52	4	0.48715	1.40167	0.0093927	0.551078	4	nonDE
IL31	3	-0.039164	1.02752	0.0094153	0.771007	1	nonDE
RHCG	5	0.54168	1.45567	0.0094164	0.551078	5	nonDE
FEZ1	5	-0.77165	1.70722	0.0094396	0.771007	4	nonDE
PSMC1	5	0.54481	1.45883	0.0094722	0.551497	4	nonDE
ELMSAN1	10	0.27836	1.21282	0.0094823	0.551497	6	nonDE
NUP93	5	0.87248	1.83081	0.0095165	0.551782	3	nonDE
KIAA1549	5	0.40577	1.3248	0.0095497	0.552003	4	nonDE
PTH2	5	-0.7576	1.69068	0.0096124	0.775322	5	nonDE
TBL1Y	5	-0.44075	1.35731	0.0096188	0.775322	3	nonDE
TOP1	5	-0.17159	1.1263	0.0096314	0.775322	3	nonDE
GTF3C4	5	-0.2912	1.22366	0.0096815	0.775322	3	nonDE
AKIRIN2	5	-0.80015	1.74128	0.0097078	0.775322	4	nonDE
ASB9	5	0.48423	1.39884	0.0097995	0.561302	4	nonDE
HOXB9	5	-0.62464	1.54183	0.0098001	0.775322	5	nonDE
NUPL2	5	0.27383	1.20901	0.0098069	0.561302	3	nonDE
NAPA	5	0.28287	1.21661	0.0098296	0.561302	5	nonDE
UIMC1	5	0.41094	1.32955	0.0098301	0.561302	4	nonDE
SCN1B	5	-0.019023	1.01327	0.0098312	0.775322	2	nonDE
L3HYPDH	5	-0.17674	1.13033	0.0098422	0.775322	3	nonDE
EIF2B2	5	-0.5349	1.44884	0.0098638	0.775322	4	nonDE
RAB36	5	0.48173	1.39642	0.0099102	0.564161	4	nonDE
KRTAP4-6	5	-0.50993	1.42398	0.0099808	0.777105	4	nonDE
2025-03-05	5	-0.60966	1.5259	0.0099882	0.777105	3	nonDE
BCL7C	5	-0.36547	1.2883	0.010047	0.777105	5	nonDE
LRRC3	5	-0.48012	1.39486	0.010052	0.777105	5	nonDE
HK2	5	0.40953	1.32825	0.010132	0.570747	4	nonDE
MRPL13	5	0.6214	1.53837	0.010148	0.570747	3	nonDE
TMEM14E	4	0.65889	1.57887	0.010179	0.570747	3	nonDE
LRRC39	5	0.6178	1.53453	0.010182	0.570747	4	nonDE
WDR88	5	-0.71065	1.63654	0.010204	0.7824	5	nonDE
WDR17	5	-0.53322	1.44716	0.010204	0.7824	5	nonDE
FKBP9	5	0.33282	1.25947	0.010205	0.570747	5	nonDE
CCDC174	5	0.53788	1.45184	0.010232	0.570747	4	nonDE
PRAMEF10	5	0.60473	1.52069	0.010239	0.570747	5	nonDE
BMP8A	5	0.56111	1.4754	0.010291	0.571819	3	nonDE
SLC7A6	5	-0.98963	1.98568	0.010319	0.787994	3	nonDE
ZNF426	5	0.62355	1.54066	0.010319	0.571819	3	nonDE
USP47	5	0.47301	1.388	0.010365	0.572222	5	nonDE
GFPT2	10	0.4608	1.3763	0.0104	0.572222	7	nonDE
ABT1	5	0.39806	1.31773	0.010446	0.572222	3	nonDE
SUPT5H	5	0.7162	1.64285	0.010448	0.572222	3	nonDE
ALKBH3	5	-0.51659	1.43057	0.010463	0.795787	3	nonDE
BSND	5	-0.62442	1.54159	0.010548	0.799006	5	nonDE
NRXN1	5	0.47281	1.38781	0.010637	0.580606	5	nonDE
CD248	5	-0.60211	1.51793	0.010654	0.800226	4	nonDE
CINP	5	-0.47052	1.38561	0.010664	0.800226	4	nonDE
LOC100289561	5	0.30919	1.23901	0.010714	0.580606	4	nonDE
RNF168	5	-0.58964	1.50487	0.010721	0.800226	3	nonDE
SRSF3	5	0.34608	1.2711	0.010721	0.580606	5	nonDE
THAP11	5	0.37248	1.29458	0.010724	0.580606	3	nonDE
PSME3	5	0.64104	1.55945	0.010785	0.582181	3	nonDE
MAGEB18	5	-0.82597	1.77273	0.01084	0.800226	4	nonDE
DTX3L	5	0.45368	1.36953	0.010863	0.584712	4	nonDE
KCNAB1	5	-0.30178	1.23266	0.010896	0.800226	5	nonDE
BOK	5	0.69474	1.61859	0.010966	0.588586	4	nonDE
SF3A2	10	0.35402	1.27812	0.011001	0.588703	6	nonDE
GLB1L	10	-0.18916	1.1401	0.011003	0.800226	5	nonDE
PISD	10	-0.35771	1.28139	0.011016	0.800226	8	nonDE
RFX3	5	0.29427	1.22626	0.011051	0.588703	5	nonDE
ADRBK2	5	0.29625	1.22795	0.01107	0.588703	4	nonDE
SLC44A3	5	-1.9772	3.93728	0.011074	0.800226	4	DE
ACTL6A	5	0.49783	1.41209	0.011093	0.588703	4	nonDE
PSPH	10	0.32326	1.25115	0.011145	0.589778	7	nonDE
LOC100130705	5	0.74646	1.67767	0.011263	0.594324	4	nonDE
SPTY2D1	5	-0.33072	1.25764	0.011268	0.800226	5	nonDE
ZNF707	5	-0.082923	1.05916	0.011299	0.800226	2	nonDE
SERP2	5	-0.96087	1.94648	0.011344	0.800226	3	nonDE
BAG6	4	-0.76695	1.70167	0.011344	0.800226	3	nonDE
FOXL1	5	-0.19327	1.14335	0.011366	0.800226	5	nonDE
BNIPL	5	-0.72626	1.65434	0.011377	0.800226	4	nonDE
CUL1	5	0.52281	1.43675	0.011388	0.59926	4	nonDE
TRA2B	5	-0.50944	1.4235	0.011393	0.800226	4	nonDE
FGFBP3	5	-0.48647	1.40101	0.0114	0.800226	5	nonDE
CDH18	5	-1.2416	2.36461	0.011411	0.800226	5	DE
P2RY12	5	-1.2503	2.37891	0.011415	0.800226	4	DE
ARHGEF12	5	-0.30063	1.23168	0.011432	0.800226	5	nonDE
GSK3A	5	0.17271	1.12717	0.01151	0.800226	2	nonDE
CTCFL	5	0.39154	1.31179	0.011521	0.604583	4	nonDE
KAT2A	5	0.46536	1.38066	0.011575	0.605684	4	nonDE
KDM5D	5	-0.9735	1.9636	0.011595	0.800226	3	nonDE
DEF6	5	-0.8078	1.75054	0.011661	0.800226	4	nonDE
VAT1L	5	-1.7345	3.32764	0.011696	0.800226	4	DE
MKRN2	5	0.30045	1.23153	0.011697	0.606973	5	nonDE
SOGA3	5	-0.23447	1.17647	0.01171	0.800226	3	nonDE
DAW1	5	0.56955	1.48406	0.011721	0.606973	3	nonDE
CCDC97	4	-2.0812	4.23159	0.011722	0.800226	3	DE
ALYREF	5	0.45732	1.37299	0.011728	0.606973	4	nonDE
PRR11	5	-0.66512	1.5857	0.011768	0.800226	3	nonDE
ETS1	5	0.40085	1.32029	0.011769	0.606973	5	nonDE
C11orf96	5	0.60059	1.51634	0.011822	0.606973	3	nonDE
FRYL	4	0.5937	1.50911	0.011823	0.606973	3	nonDE
PMPCB	10	0.33437	1.26083	0.011845	0.606973	8	nonDE
AK9	4	0.053374	1.03769	0.011857	0.800226	2	nonDE
NDUFS3	5	0.44954	1.3656	0.011861	0.606973	4	nonDE
UBFD1	5	0.18692	1.13833	0.011891	0.606973	3	nonDE
C1orf54	5	-1.0505	2.07125	0.011898	0.800226	4	DE
RCOR2	5	0.031476	1.02206	0.011916	0.800226	1	nonDE
SMEK2	5	0.54086	1.45484	0.01195	0.606973	4	nonDE
SERPINB13	5	0.27366	1.20887	0.012031	0.606973	5	nonDE
DENND2D	9	-0.27443	1.20952	0.012035	0.800226	6	nonDE
DLAT	4	-0.72814	1.6565	0.012042	0.800226	4	nonDE
ACTN3	5	0.3702	1.29253	0.012044	0.606973	4	nonDE
RSL1D1	10	-0.28403	1.21759	0.012046	0.800226	5	nonDE
AADAT	5	0.41566	1.33391	0.012047	0.606973	5	nonDE
PLK1	5	0.85085	1.80356	0.012052	0.606973	4	nonDE
CNBP	5	-0.76049	1.69407	0.012062	0.800226	5	nonDE
TRPC5	5	-0.098544	1.07069	0.012077	0.800226	2	nonDE
PTGDR2	5	-0.74935	1.68104	0.012081	0.800226	5	nonDE
KIAA0825	5	-0.73657	1.66621	0.012119	0.800226	4	nonDE
GEN1	5	-0.52429	1.43823	0.01214	0.800226	3	nonDE
POLE2	5	0.48129	1.39599	0.012144	0.609983	4	nonDE
ARIH2	5	-0.43095	1.34812	0.012301	0.803897	4	nonDE
SLC35F2	5	-0.88948	1.85251	0.012322	0.803897	5	nonDE
WSCD1	5	-0.044513	1.03133	0.012325	0.803897	2	nonDE
UBE4B	5	0.44489	1.36121	0.012327	0.617518	5	nonDE
MUT	5	0.2285	1.17162	0.012374	0.803897	2	nonDE
MED6	5	0.40817	1.327	0.012449	0.622011	4	nonDE
NCBP1	5	0.38035	1.30166	0.012511	0.623408	4	nonDE
SEMA5B	5	-0.40815	1.32698	0.012581	0.803897	4	nonDE
RNASET2	5	-0.3348	1.2612	0.012592	0.803897	3	nonDE
GTPBP1	5	-0.74706	1.67837	0.012593	0.803897	4	nonDE
ZNF574	10	0.047254	1.0333	0.012601	0.803897	2	nonDE
UBE3C	5	0.42004	1.33796	0.012673	0.629852	4	nonDE
CREM	5	0.5374	1.45135	0.012757	0.631208	4	nonDE
RPL5	5	-0.23802	1.17937	0.012775	0.803897	5	nonDE
RSRC2	5	-1.087	2.12432	0.01278	0.803897	4	DE
COLEC12	4	0.17256	1.12706	0.012793	0.631208	1	nonDE
DDX54	10	-0.3934	1.31349	0.012795	0.803897	8	nonDE
EXOC3	5	-0.26817	1.20428	0.012796	0.803897	4	nonDE
YAE1D1	5	0.51153	1.42556	0.012802	0.631208	4	nonDE
AMZ1	5	0.55187	1.46598	0.012876	0.63321	4	nonDE
HEXIM1	5	-0.25323	1.19187	0.012892	0.803897	4	nonDE
VPS52	5	-0.39154	1.31179	0.012918	0.803897	4	nonDE
ILF3	5	-0.51203	1.42606	0.012955	0.803897	5	nonDE
SYT11	5	-0.40187	1.32122	0.012966	0.803897	4	nonDE
POLR1E	5	-0.44798	1.36413	0.013031	0.803897	5	nonDE
HCFC1	5	0.61256	1.52897	0.013043	0.639777	3	nonDE
HGF	5	-0.33017	1.25716	0.013091	0.803897	5	nonDE
FAAH2	5	0.1251	1.09058	0.01316	0.643835	3	nonDE
HIST1H1A	5	0.21114	1.1576	0.013267	0.646886	5	nonDE
TBCD	5	0.4582	1.37383	0.013292	0.646886	4	nonDE
PTGES3L	3	-1.3731	2.59027	0.013303	0.803897	3	DE
OR10K1	5	0.13097	1.09503	0.013316	0.803897	1	nonDE
RABGAP1	5	-0.54566	1.45969	0.013354	0.803897	5	nonDE
C6orf52	5	-0.46132	1.3768	0.013355	0.803897	5	nonDE
ZBTB24	5	0.3752	1.29702	0.013363	0.648681	4	nonDE
MCM6	5	0.66703	1.5878	0.013398	0.648681	5	nonDE
IKZF4	9	-0.28454	1.21802	0.013412	0.803897	7	nonDE
ARSK	5	-0.42328	1.34097	0.013464	0.803897	5	nonDE
SCAND3	5	-0.1931	1.14322	0.013511	0.803897	3	nonDE
MT2A	5	-0.7089	1.63456	0.013515	0.803897	2	nonDE
C5orf47	5	-0.95076	1.93289	0.013546	0.803897	4	nonDE
HMX3	5	0.43233	1.34941	0.013597	0.656144	5	nonDE
THOC5	5	0.36154	1.2848	0.013622	0.656144	4	nonDE
P2RY13	5	0.28902	1.22181	0.013704	0.658416	5	nonDE
ZNF544	5	0.030559	1.02141	0.013719	0.803897	2	nonDE
RPL34	5	-0.60576	1.52178	0.013744	0.803897	5	nonDE
LALBA	5	0.53608	1.45003	0.013744	0.658656	4	nonDE
SNX14	5	-0.68179	1.60413	0.01383	0.803897	5	nonDE
C16orf82	5	0.52742	1.44135	0.013831	0.661137	3	nonDE
CTRC	10	-0.22799	1.1712	0.013849	0.803897	5	nonDE
UNC79	5	-0.73246	1.66147	0.013861	0.803897	5	nonDE
NKAIN1	4	-0.79521	1.73533	0.013892	0.803897	3	nonDE
GALNT8	5	-0.52732	1.44125	0.013895	0.803897	3	nonDE
DEGS1	5	-0.0047747	1.00332	0.01394	0.803897	2	nonDE
MPHOSPH6	5	-0.48877	1.40325	0.014012	0.803897	5	nonDE
ZSCAN23	5	0.53688	1.45083	0.014012	0.667404	3	nonDE
CPSF1	5	0.6186	1.53538	0.014041	0.667404	4	nonDE
CLN8	5	0.60538	1.52138	0.014069	0.667404	4	nonDE
KRT82	5	0.4339	1.35088	0.014105	0.667469	5	nonDE
PDCD10	5	-0.23305	1.17532	0.014114	0.803897	5	nonDE
DXO	5	-0.22659	1.17007	0.014117	0.803897	3	nonDE
DMKN	5	0.023905	1.01671	0.014133	0.803897	2	nonDE
PLCB3	5	0.2547	1.19309	0.014152	0.668006	5	nonDE
SERPINB10	5	-0.46526	1.38057	0.014155	0.803897	4	nonDE
NHS	5	-0.42417	1.3418	0.014165	0.803897	4	nonDE
SLC16A9	5	-0.4681	1.38329	0.014194	0.803897	5	nonDE
PGBD4	5	0.52502	1.43895	0.014194	0.668292	4	nonDE
STAU2	5	-0.40393	1.32311	0.014213	0.803897	4	nonDE
OR4P4	5	0.25987	1.19737	0.014268	0.670087	3	nonDE
LRRC6	5	-0.53422	1.44816	0.014275	0.803897	5	nonDE
AGAP3	5	-0.34144	1.26702	0.014324	0.803897	5	nonDE
PMVK	5	-0.27977	1.214	0.014326	0.803897	5	nonDE
DPYS	5	-0.30525	1.23563	0.014331	0.803897	5	nonDE
SRSF1	5	0.29951	1.23073	0.014463	0.675503	4	nonDE
RNF40	5	0.43909	1.35575	0.014478	0.675503	4	nonDE
ZNF620	5	0.44776	1.36392	0.01451	0.803897	2	nonDE
TLR3	5	-0.28857	1.22143	0.014513	0.803897	5	nonDE
THRSP	5	0.28954	1.22225	0.014526	0.675503	5	nonDE
RPL9	5	-0.8992	1.86503	0.014527	0.803897	3	nonDE
LMTK3	5	0.16483	1.12103	0.014538	0.675503	3	nonDE
ONECUT3	5	-0.32107	1.24926	0.014603	0.803897	4	nonDE
PNMA1	5	0.26957	1.20545	0.014609	0.675503	4	nonDE
OR13C8	5	-0.69204	1.61557	0.014624	0.803897	5	nonDE
PLD5	5	-0.68636	1.60922	0.014629	0.803897	4	nonDE
HDAC1	5	-0.25865	1.19636	0.014639	0.675503	2	nonDE
OR4Q3	5	-0.43953	1.35616	0.014644	0.803897	5	nonDE
CHST2	5	-0.66599	1.58666	0.01465	0.803897	4	nonDE
SP6	5	-0.53746	1.45141	0.014679	0.803897	4	nonDE
SF3B5	5	0.50818	1.42225	0.014679	0.675503	5	nonDE
PRB1	4	-0.81032	1.7536	0.01471	0.803897	4	nonDE
LRPAP1	5	0.5206	1.43455	0.014724	0.675503	4	nonDE
DYNC2LI1	5	0.88866	1.85146	0.014757	0.675503	3	nonDE
FKBP11	5	-0.48521	1.39979	0.014792	0.803897	5	nonDE
GBP2	5	-0.62653	1.54385	0.014794	0.803897	4	nonDE
DNAJC24	5	-0.47471	1.38964	0.014804	0.803897	3	nonDE
SSSCA1	5	-0.50419	1.41833	0.014809	0.803897	4	nonDE
KBTBD12	5	0.50476	1.41889	0.014815	0.675503	3	nonDE
C11orf44	5	0.72773	1.65603	0.014815	0.675503	4	nonDE
TSPYL5	5	0.52423	1.43817	0.014858	0.675503	4	nonDE
URB2	5	0.39547	1.31537	0.014877	0.675503	4	nonDE
COX6A1	5	0.25667	1.19472	0.014887	0.675503	5	nonDE
CCAR2	5	-0.19192	1.14228	0.014898	0.803897	3	nonDE
RAPGEF6	5	0.34149	1.26706	0.014926	0.675665	5	nonDE
TRPC3	5	-0.45899	1.37458	0.01495	0.803897	4	nonDE
RNF133	5	0.54869	1.46276	0.014974	0.676207	3	nonDE
ADM5	5	-0.44038	1.35696	0.014991	0.803897	5	nonDE
OR4A5	5	-0.5306	1.44453	0.015049	0.803897	5	nonDE
GPR25	4	0.75086	1.6828	0.015068	0.678835	3	nonDE
LAMTOR3	5	0.03575	1.02509	0.015098	0.803897	2	nonDE
PSMG4	5	-0.33782	1.26385	0.015107	0.803897	5	nonDE
RBM15B	10	-0.32219	1.25023	0.01511	0.803897	8	nonDE
MARK4	5	0.27842	1.21287	0.015115	0.679296	5	nonDE
AGRP	4	-0.81311	1.75699	0.015251	0.803897	4	nonDE
NSUN4	5	-0.15523	1.1136	0.015295	0.803897	2	nonDE
SH3D19	10	-0.34275	1.26817	0.015335	0.803897	7	nonDE
RIPPLY3	5	-0.79375	1.73357	0.015338	0.803897	3	nonDE
CTSK	5	-0.77367	1.70961	0.015338	0.803897	4	nonDE
IFNW1	5	0.34701	1.27192	0.015353	0.685744	4	nonDE
PKD2L2	5	0.35984	1.28328	0.015354	0.685744	5	nonDE
PVRL4	5	-1.4948	2.81825	0.015362	0.803897	4	DE
SPTLC2	5	0.2442	1.18444	0.015368	0.685744	5	nonDE
WTAP	5	-0.50525	1.41937	0.015425	0.804909	4	nonDE
HSH2D	5	-0.36517	1.28803	0.015477	0.805395	5	nonDE
NXNL1	5	0.33907	1.26494	0.015479	0.689069	5	nonDE
HIC2	10	0.20777	1.1549	0.01553	0.689633	8	nonDE
CBLL1	5	0.37729	1.2989	0.015572	0.689633	4	nonDE
AMFR	5	0.58982	1.50506	0.015602	0.689633	4	nonDE
PHF13	5	-0.20182	1.15015	0.015618	0.805565	3	nonDE
PFKFB3	5	-0.63656	1.55462	0.015641	0.805565	4	nonDE
DARS	5	-0.24551	1.18551	0.015671	0.805565	5	nonDE
CHD4	5	0.10094	1.07247	0.015685	0.805565	2	nonDE
C1QA	5	-0.58574	1.50081	0.015694	0.805565	4	nonDE
TAF9	5	0.57147	1.48604	0.015747	0.694429	4	nonDE
YTHDF3	5	-2.171	4.50335	0.015848	0.810547	4	DE
G6PC	5	0.40387	1.32305	0.015853	0.697245	5	nonDE
TRAIP	5	0.43018	1.3474	0.015885	0.697245	4	nonDE
OIP5	5	0.46938	1.38451	0.016024	0.698558	4	nonDE
IRAK3	5	0.14794	1.10799	0.016042	0.698558	2	nonDE
PHGR1	5	0.12448	1.09011	0.016058	0.698558	3	nonDE
ITGA2B	5	0.47491	1.38983	0.016064	0.698558	5	nonDE
PHTF1	5	-0.19406	1.14398	0.016085	0.810547	3	nonDE
HES2	10	-0.32644	1.25392	0.016122	0.810547	7	nonDE
PRSS56	5	0.30622	1.23646	0.016187	0.701101	5	nonDE
OR6P1	5	-0.65066	1.56989	0.016228	0.810547	3	nonDE
CANT1	5	0.37256	1.29465	0.016232	0.701101	5	nonDE
TRIM22	5	-0.30975	1.23949	0.016239	0.810547	5	nonDE
LIN37	5	0.43244	1.34951	0.016239	0.701101	4	nonDE
RPS15	5	0.35976	1.28321	0.016288	0.701101	4	nonDE
GTPBP2	5	-0.29368	1.22576	0.016301	0.810547	5	nonDE
APC	10	0.40644	1.32541	0.016309	0.701101	7	nonDE
GML	10	0.10168	1.07302	0.016409	0.703773	3	nonDE
PTPRT	5	-0.26392	1.20074	0.016443	0.810547	5	nonDE
ABRA	5	-0.21262	1.15879	0.016444	0.810547	5	nonDE
ZNF10	5	-0.91035	1.8795	0.01647	0.810547	4	nonDE
C2orf62	5	-0.61952	1.53636	0.016528	0.810547	4	nonDE
DKK4	5	0.30884	1.23871	0.016571	0.70809	5	nonDE
ATF4	5	0.033744	1.02367	0.016585	0.70809	2	nonDE
HLA-DRB5	5	-0.43435	1.3513	0.016648	0.810547	4	nonDE
CTRB1	5	0.60595	1.52198	0.016658	0.708156	5	nonDE
PDE12	5	0.32666	1.25411	0.016662	0.708156	5	nonDE
XKR6	5	-0.27685	1.21155	0.016669	0.810547	5	nonDE
NAA30	5	-0.72591	1.65394	0.016691	0.810547	3	nonDE
DEFB132	5	-0.47155	1.3866	0.016768	0.810547	5	nonDE
TRPC4	5	-0.42655	1.34402	0.016789	0.810547	4	nonDE
LPPR2	5	0.21782	1.16297	0.016821	0.713329	3	nonDE
MAT2A	5	-0.37989	1.30124	0.016839	0.810547	5	nonDE
ATF5	5	0.55195	1.46607	0.016897	0.714934	4	nonDE
NELL2	5	-0.69777	1.622	0.016906	0.810547	4	nonDE
SLC2A8	5	-0.77542	1.71169	0.016912	0.810547	3	nonDE
JMJD6	5	0.36753	1.29014	0.017016	0.717135	3	nonDE
NEUROD1	3	0.74685	1.67812	0.017064	0.717135	2	nonDE
CHD3	5	0.29243	1.2247	0.017064	0.717135	5	nonDE
FAT4	5	-0.52782	1.44175	0.017144	0.810547	4	nonDE
LAMTOR1	5	-0.061856	1.04381	0.017148	0.810547	2	nonDE
ROPN1	5	0.38052	1.30181	0.017154	0.719336	5	nonDE
GPR124	5	-0.89911	1.86492	0.017172	0.810547	4	nonDE
ACO2	5	0.44871	1.36482	0.0172	0.719652	5	nonDE
SIRPG	5	-0.44782	1.36398	0.017247	0.810547	5	nonDE
PPBP	5	-0.15673	1.11476	0.017249	0.810547	3	nonDE
MEPE	5	-0.50948	1.42354	0.017254	0.810547	3	nonDE
CHMP4B	5	0.41956	1.33752	0.017259	0.720517	5	nonDE
CCDC112	5	-0.2404	1.18132	0.017274	0.810547	3	nonDE
EIF4G1	5	-0.44662	1.36284	0.017314	0.810547	5	nonDE
HSFX1	5	0.14678	1.1071	0.017392	0.72443	5	nonDE
TSG101	5	-0.098797	1.07088	0.017445	0.810547	2	nonDE
ZNF598	5	0.16609	1.12201	0.017481	0.810547	2	nonDE
RABEPK	5	0.11298	1.08146	0.017502	0.810547	2	nonDE
OPRD1	5	0.37047	1.29277	0.017504	0.726171	5	nonDE
LTB4R2	5	0.50596	1.42007	0.017511	0.726171	5	nonDE
HNMT	4	-0.68819	1.61126	0.017543	0.810547	3	nonDE
NHSL1	9	-0.34534	1.27045	0.017549	0.810547	5	nonDE
PSMB7	5	-0.36356	1.2866	0.017575	0.810547	5	nonDE
COPS6	5	-0.34737	1.27224	0.017663	0.810547	5	nonDE
SHISA7	5	-0.60845	1.52462	0.017702	0.810547	4	nonDE
PTK2	5	-0.20193	1.15024	0.017718	0.810547	5	nonDE
KLHL9	5	0.22286	1.16704	0.017721	0.732358	5	nonDE
RNF152	10	0.2823	1.21613	0.017738	0.732358	8	nonDE
FGF9	5	-0.65774	1.57761	0.01785	0.810547	4	nonDE
STARD8	5	-0.22938	1.17233	0.017899	0.810547	3	nonDE
IL1R2	10	-0.306	1.23628	0.017917	0.810547	8	nonDE
MPHOSPH8	10	0.38357	1.30457	0.017947	0.735734	7	nonDE
CYB5RL	5	0.58128	1.49618	0.017981	0.735734	5	nonDE
C1QB	5	-0.53616	1.45011	0.017992	0.810547	4	nonDE
RMDN2	5	0.55064	1.46474	0.018004	0.735734	3	nonDE
FBLN5	5	-0.07905	1.05632	0.018013	0.810547	2	nonDE
HIST1H3E	5	-0.5902	1.50546	0.018015	0.810547	3	nonDE
ZNF20	10	0.25591	1.19409	0.018031	0.735734	6	nonDE
FOXR1	5	0.31049	1.24013	0.018051	0.735734	4	nonDE
PSMD14	5	0.77553	1.71182	0.018055	0.735734	3	nonDE
OR5AK2	5	-0.13929	1.10136	0.018077	0.810547	3	nonDE
C2orf72	5	-0.79005	1.72913	0.018077	0.810547	3	nonDE
HIPK1	5	-0.1437	1.10473	0.018091	0.810547	3	nonDE
P2RY1	5	0.20169	1.15004	0.018139	0.737287	3	nonDE
TNFAIP1	5	-0.44289	1.35932	0.018214	0.810547	4	nonDE
ITGA6	5	0.524	1.43794	0.018214	0.737287	5	nonDE
IL1B	5	-0.97045	1.95945	0.018258	0.810547	3	nonDE
COL5A1	5	-0.21003	1.15671	0.018262	0.810547	3	nonDE
BTNL3	5	0.51166	1.42569	0.018273	0.737287	4	nonDE
RPL30	5	-0.45593	1.37167	0.01831	0.810547	5	nonDE
PAK1	5	0.3548	1.27881	0.01831	0.737287	4	nonDE
SLC38A11	5	-0.31009	1.23979	0.01832	0.810547	3	nonDE
GAP43	5	-0.53476	1.4487	0.018321	0.810547	3	nonDE
SF3B3	5	0.5901	1.50535	0.018341	0.737287	3	nonDE
NR0B2	5	0.58493	1.49997	0.018362	0.737287	3	nonDE
RHPN2	5	-0.23708	1.1786	0.018395	0.810547	5	nonDE
TM9SF2	5	-0.37876	1.30022	0.01841	0.810547	4	nonDE
CRYBB1	5	0.31581	1.24471	0.018427	0.810547	2	nonDE
BZW2	5	-0.62935	1.54687	0.018427	0.810547	4	nonDE
TOX4	5	0.36722	1.28986	0.018427	0.737287	5	nonDE
RCOR1	5	-0.33079	1.2577	0.018436	0.810547	5	nonDE
PSG9	5	0.37028	1.2926	0.018446	0.737287	4	nonDE
NRBP1	5	0.37266	1.29474	0.018452	0.737287	5	nonDE
DUSP18	5	-0.40461	1.32373	0.018459	0.810547	4	nonDE
SPATA2	5	0.22748	1.17079	0.018485	0.737287	3	nonDE
MYH9	5	0.54025	1.45422	0.018525	0.73732	5	nonDE
CNN2	5	0.21958	1.16439	0.018538	0.810547	2	nonDE
ZNF585A	5	-0.21306	1.15914	0.018574	0.810547	5	nonDE
C3orf80	5	-0.43383	1.35081	0.01858	0.810547	4	nonDE
NOSIP	5	-0.14259	1.10389	0.018581	0.810547	2	nonDE
CHAF1B	5	0.56762	1.48208	0.018645	0.740533	4	nonDE
MLLT3	5	-0.34677	1.27171	0.018656	0.810547	3	nonDE
KLHDC8A	5	-0.35419	1.27827	0.018666	0.810547	5	nonDE
C9orf69	5	-0.45369	1.36954	0.018674	0.810547	4	nonDE
MYL2	10	-0.0073943	1.00514	0.018704	0.810547	4	nonDE
DSTYK	5	-0.24549	1.1855	0.018705	0.810547	4	nonDE
PRND	5	-0.46832	1.3835	0.018709	0.810547	5	nonDE
APOM	5	-0.59752	1.51311	0.018723	0.810547	4	nonDE
CMA1	5	-0.64005	1.55838	0.018725	0.810547	3	nonDE
JAK2	5	0.42174	1.33954	0.01877	0.743922	4	nonDE
TXNDC15	5	0.61091	1.52722	0.018819	0.744145	3	nonDE
TGFBR2	5	0.31391	1.24307	0.018855	0.744145	5	nonDE
TIFA	5	0.64199	1.56048	0.018868	0.81133	1	nonDE
TMEM251	5	-0.74101	1.67135	0.018877	0.81133	5	nonDE
NSRP1	5	0.88917	1.85211	0.018932	0.744407	5	nonDE
PBX1	5	-0.0002657	1.00018	0.018941	0.744407	2	nonDE
HMOX2	10	-0.40141	1.3208	0.018952	0.81133	7	nonDE
RMDN3	5	0.060442	1.04279	0.018954	0.81133	2	nonDE
HYAL4	10	-0.43995	1.35656	0.018994	0.81133	7	nonDE
NLRP3	5	0.013102	1.00912	0.019003	0.81133	2	nonDE
SCAF4	5	0.1882	1.13934	0.019051	0.745666	5	nonDE
APOC1	5	0.45759	1.37325	0.019068	0.745666	4	nonDE
RAMP3	5	0.51218	1.4262	0.019097	0.745666	3	nonDE
IGSF6	5	-0.2103	1.15693	0.01912	0.814474	5	nonDE
PPP1R16A	5	-0.081512	1.05813	0.019132	0.745666	2	nonDE
GPN3	5	-0.11676	1.0843	0.019175	0.814584	2	nonDE
HSPA8	5	0.29332	1.22546	0.019175	0.745782	4	nonDE
SATB2	5	-0.017863	1.01246	0.019218	0.745919	2	nonDE
HERC1	5	-0.51172	1.42575	0.019237	0.814584	3	nonDE
CCDC28A	5	-0.84539	1.79675	0.019254	0.814584	5	nonDE
USP38	5	-0.36457	1.2875	0.019296	0.814584	4	nonDE
COL27A1	5	0.59027	1.50553	0.019316	0.746776	3	nonDE
LIX1	5	0.3218	1.24989	0.01934	0.746776	5	nonDE
GRAP	4	0.44047	1.35705	0.019407	0.746776	4	nonDE
OLR1	5	0.4715	1.38655	0.019417	0.746776	4	nonDE
TAAR9	4	-0.036825	1.02585	0.019418	0.815163	2	nonDE
CREB3L3	5	-0.61388	1.53037	0.019425	0.815163	5	nonDE
TIGD4	5	0.18639	1.13791	0.019439	0.746776	5	nonDE
PHYKPL	5	-0.66842	1.58933	0.019491	0.815163	5	nonDE
SART1	5	-0.58929	1.50451	0.019556	0.815163	5	nonDE
SMARCC1	5	-0.14948	1.10917	0.01961	0.815163	2	nonDE
AP1M1	5	-0.57325	1.48787	0.019643	0.815163	3	nonDE
PPAT	5	-0.28727	1.22033	0.019677	0.815163	3	nonDE
ASB18	5	-0.35186	1.2762	0.019678	0.815163	4	nonDE
DHRS12	4	-0.4664	1.38166	0.0197	0.815163	3	nonDE
ADAM20	5	0.294	1.22603	0.019761	0.757597	3	nonDE
GFI1	10	-0.012469	1.00868	0.019855	0.819791	5	nonDE
C3orf62	5	-0.34087	1.26652	0.019966	0.822553	3	nonDE
SLC17A3	5	-0.48282	1.39747	0.020024	0.823115	4	nonDE
NMU	5	0.095057	1.06811	0.020066	0.766773	2	nonDE
RBBP8NL	5	0.35619	1.28004	0.020082	0.766773	5	nonDE
TNNI3K	5	-0.64655	1.56542	0.020144	0.826246	5	nonDE
TCTN2	5	0.32653	1.25399	0.020175	0.767545	3	nonDE
OSMR	5	0.38507	1.30592	0.020268	0.767545	5	nonDE
PFN2	5	0.10023	1.07194	0.020269	0.828595	1	nonDE
E2F4	5	0.38825	1.3088	0.020289	0.767545	4	nonDE
KIAA0753	5	-0.80196	1.74347	0.020323	0.828595	3	nonDE
KLRD1	5	0.28867	1.22151	0.020337	0.767545	5	nonDE
CLEC4A	5	-0.088341	1.06315	0.020344	0.828595	2	nonDE
OR4F17	10	0.31318	1.24244	0.020346	0.767545	8	nonDE
DYNLL2	5	0.23874	1.17996	0.020347	0.767545	5	nonDE
RPP25L	5	0.28103	1.21506	0.020489	0.771355	4	nonDE
ZNF624	5	-0.45598	1.37171	0.020503	0.828595	3	nonDE
UBR4	5	-0.51785	1.43182	0.020529	0.828595	4	nonDE
ATP11C	5	-0.25056	1.18967	0.020593	0.828595	5	nonDE
NARFL	5	0.39431	1.31431	0.020655	0.774501	4	nonDE
ADCK2	5	0.23041	1.17317	0.020655	0.774501	5	nonDE
CALR3	5	-0.026943	1.01885	0.020666	0.828595	1	nonDE
GRAMD3	5	-1.2104	2.31402	0.020713	0.828595	5	DE
GPR88	5	-0.30013	1.23126	0.020776	0.828595	5	nonDE
KRT84	5	0.31064	1.24026	0.02079	0.776677	5	nonDE
IL2	5	0.32036	1.24864	0.020796	0.776677	5	nonDE
DPF2	10	-0.33449	1.26093	0.020844	0.828595	6	nonDE
LOC100862671	5	-0.69033	1.61365	0.020854	0.828595	4	nonDE
CILP	5	0.28605	1.2193	0.020855	0.828595	1	nonDE
C21orf58	10	0.47081	1.38589	0.02089	0.778247	7	nonDE
DERL2	5	-0.46258	1.378	0.020897	0.828595	5	nonDE
ZNF483	5	0.32155	1.24967	0.020921	0.778247	4	nonDE
EPHA6	5	-0.48186	1.39654	0.020994	0.828595	5	nonDE
FTSJ3	5	-0.48744	1.40195	0.020997	0.828595	3	nonDE
SP3	5	0.48558	1.40015	0.021029	0.78074	4	nonDE
WASF2	5	-0.13355	1.09699	0.021044	0.828595	3	nonDE
SUDS3	5	-0.031044	1.02175	0.021054	0.828595	2	nonDE
C8orf37	5	-0.067159	1.04765	0.021109	0.781081	2	nonDE
LZIC	4	-0.60377	1.51968	0.021127	0.828595	4	nonDE
C18orf21	5	0.38703	1.3077	0.021169	0.781081	4	nonDE
MCEE	5	0.41542	1.33369	0.02119	0.781081	5	nonDE
ANXA8	5	0.49852	1.41276	0.021205	0.781081	3	nonDE
TUBB6	5	-0.62095	1.53789	0.021224	0.828595	4	nonDE
MPZL3	5	-0.41577	1.33401	0.021231	0.828595	5	nonDE
PYROXD1	5	0.075905	1.05402	0.021244	0.828595	1	nonDE
SLC22A15	5	-0.36668	1.28938	0.021253	0.828595	5	nonDE
C19orf33	5	-0.38085	1.30211	0.021325	0.828595	3	nonDE
ADNP2	5	0.31495	1.24397	0.021342	0.784384	4	nonDE
APP	5	-0.22481	1.16862	0.02135	0.828595	5	nonDE
RAP1GAP	10	-0.29275	1.22497	0.021382	0.828595	8	nonDE
FAAH	5	0.38877	1.30928	0.021396	0.784384	5	nonDE
SRGAP1	5	-0.080144	1.05712	0.021435	0.828595	1	nonDE
C6orf118	5	0.7255	1.65347	0.021459	0.784384	4	nonDE
NAALAD2	5	0.39378	1.31383	0.021461	0.784384	5	nonDE
SAMD4A	5	0.073826	1.0525	0.021513	0.784745	2	nonDE
SPTB	5	0.39682	1.3166	0.021573	0.785411	5	nonDE
NDEL1	5	-0.4952	1.40952	0.021627	0.828595	4	nonDE
EME2	5	-0.54356	1.45756	0.021628	0.828595	3	nonDE
CNGA2	5	-0.75447	1.68701	0.021652	0.828595	3	nonDE
ALDH3B1	5	0.29065	1.22319	0.021655	0.786852	5	nonDE
ZNF311	5	0.31258	1.24193	0.021696	0.786852	5	nonDE
RBM24	5	-0.28143	1.2154	0.021816	0.828595	3	nonDE
SMG5	5	-0.45111	1.36709	0.021847	0.828595	3	nonDE
LOC100129083	5	0.055152	1.03897	0.021867	0.789062	2	nonDE
PNRC2	5	-0.39883	1.31844	0.021888	0.828595	3	nonDE
TMOD1	5	0.40611	1.32511	0.021952	0.789062	4	nonDE
FNIP1	5	-0.39925	1.31882	0.021966	0.789062	2	nonDE
TYW5	3	-0.64889	1.56796	0.021969	0.828595	2	nonDE
CAB39	5	0.39092	1.31123	0.021995	0.789062	5	nonDE
TRMT61A	5	0.071526	1.05083	0.022	0.828595	1	nonDE
AQP3	9	-0.632	1.54971	0.022011	0.828595	5	nonDE
HSD17B13	5	0.27191	1.20741	0.022013	0.789062	5	nonDE
NREP	5	0.42021	1.33812	0.022016	0.789062	5	nonDE
C3orf14	5	0.12198	1.08823	0.022051	0.789062	3	nonDE
CACNA1F	5	0.42358	1.34125	0.022162	0.791505	4	nonDE
EIF4E3	5	-0.35764	1.28133	0.022258	0.828595	5	nonDE
SYT8	5	0.17427	1.12839	0.022282	0.79426	5	nonDE
TCTEX1D2	5	-1.1353	2.19664	0.022333	0.828595	4	DE
MFSD5	5	-0.40204	1.32138	0.022336	0.828595	4	nonDE
PARP2	5	-0.44018	1.35677	0.022358	0.828595	5	nonDE
MRPL48	5	0.36809	1.29064	0.022358	0.79426	5	nonDE
PRY	5	0.22437	1.16827	0.022366	0.79426	5	nonDE
CXorf61	5	-0.82001	1.76542	0.022391	0.828595	4	nonDE
OSGIN1	5	-0.60365	1.51956	0.022398	0.828595	4	nonDE
ZNF726	5	0.028665	1.02007	0.022417	0.828595	2	nonDE
C5orf54	5	0.31692	1.24567	0.022419	0.794648	4	nonDE
CREBRF	10	-0.17367	1.12792	0.022435	0.828595	5	nonDE
ACIN1	10	-0.37842	1.29992	0.022482	0.828595	8	nonDE
LRRC8D	10	0.14408	1.10503	0.022488	0.794773	5	nonDE
SGK2	5	0.24236	1.18293	0.02251	0.794773	5	nonDE
SSX4B	5	-0.3313	1.25815	0.022521	0.828595	4	nonDE
ID3	5	0.50166	1.41584	0.022549	0.794773	5	nonDE
SMTN	5	-0.4804	1.39513	0.022578	0.828595	5	nonDE
LRRC28	4	-0.47183	1.38687	0.0226	0.828595	3	nonDE
PRR21	5	-0.70481	1.62993	0.022617	0.828595	3	nonDE
WBP11	10	0.32943	1.25652	0.022621	0.795815	5	nonDE
MYO7A	5	-0.18215	1.13457	0.022706	0.828595	5	nonDE
PPP2R1A	10	-0.46741	1.38263	0.022723	0.828595	7	nonDE
ERO1L	5	0.23869	1.17992	0.022725	0.828595	2	nonDE
P2RY14	5	-0.20059	1.14917	0.022805	0.828595	2	nonDE
GUK1	5	0.29928	1.23053	0.022808	0.797921	4	nonDE
CASR	5	0.45206	1.36799	0.022835	0.828595	2	nonDE
RXRA	5	-0.50982	1.42387	0.022877	0.828595	3	nonDE
SRSF10	5	0.28135	1.21533	0.022886	0.797921	4	nonDE
BPNT1	5	-0.49134	1.40575	0.022905	0.828595	4	nonDE
ACAD11	5	0.43973	1.35635	0.022905	0.797921	3	nonDE
MAD2L1	5	0.27568	1.21056	0.022905	0.797921	5	nonDE
PET117	2	0.57429	1.48894	0.022985	0.797921	2	nonDE
RCAN3	5	0.049402	1.03484	0.022995	0.828595	2	nonDE
SNAI1	5	-0.35288	1.27711	0.022998	0.828595	3	nonDE
OR13H1	5	-0.3513	1.27571	0.023058	0.828595	5	nonDE
TUBA1A	5	0.15225	1.1113	0.023061	0.797921	2	nonDE
C4orf29	4	0.64767	1.56664	0.023067	0.797921	3	nonDE
TIMM23	5	-0.32893	1.25608	0.023068	0.828595	5	nonDE
ERMARD	5	-0.78117	1.71852	0.023144	0.828595	4	nonDE
FAM169B	5	-0.461	1.3765	0.023163	0.828595	3	nonDE
SPRR1B	10	0.3122	1.2416	0.023163	0.797921	8	nonDE
ALDH18A1	5	-0.49041	1.40484	0.023182	0.828595	4	nonDE
KRTAP4-3	4	0.77425	1.7103	0.023188	0.797921	4	nonDE
DNAJA3	5	0.41522	1.3335	0.023191	0.797921	4	nonDE
ZZZ3	5	0.28438	1.21789	0.023227	0.797921	5	nonDE
DUS2	5	0.70359	1.62855	0.023253	0.797921	3	nonDE
ZBTB46	5	-0.2992	1.23046	0.023258	0.828595	4	nonDE
POU4F1	5	0.60318	1.51906	0.023312	0.797921	3	nonDE
NRIP2	5	0.50916	1.42322	0.02332	0.797921	3	nonDE
CHKA	5	0.38679	1.30748	0.023341	0.797921	4	nonDE
MTRNR2L1	4	0.73606	1.66562	0.023361	0.797921	4	nonDE
PRKRIR	5	-0.41359	1.332	0.023365	0.828595	3	nonDE
SLC34A3	5	-1.8324	3.56129	0.023403	0.828595	5	DE
EMR2	10	-0.2151	1.16078	0.023419	0.828595	8	nonDE
TMEM139	5	-0.51452	1.42852	0.023419	0.828595	5	nonDE
SASS6	5	-0.705	1.63014	0.023441	0.828595	5	nonDE
MAPK14	5	0.38191	1.30307	0.023476	0.798778	4	nonDE
PEPD	5	0.25379	1.19234	0.023481	0.798778	5	nonDE
CENPB	5	-0.60688	1.52296	0.023536	0.828595	3	nonDE
RNF41	5	-0.35855	1.28214	0.023536	0.828595	3	nonDE
PANX2	5	0.18424	1.13622	0.023536	0.798778	3	nonDE
POLR2G	5	0.5666	1.48103	0.023558	0.798778	4	nonDE
FAM19A1	5	-0.072688	1.05167	0.023572	0.828595	1	nonDE
SMCO1	5	-0.48512	1.3997	0.023589	0.828595	4	nonDE
C3orf30	5	-1.1851	2.27379	0.023599	0.828595	3	DE
YTHDF1	5	0.58782	1.50297	0.023599	0.798778	4	nonDE
ARHGAP44	5	0.13989	1.10182	0.023625	0.828595	2	nonDE
TFB1M	5	0.53172	1.44565	0.023668	0.799056	4	nonDE
RNFT2	5	-0.71184	1.63789	0.023683	0.828595	4	nonDE
MIPEP	4	-0.56406	1.47842	0.023684	0.828595	3	nonDE
FSCB	5	-0.35403	1.27813	0.023685	0.828595	5	nonDE
FLOT2	4	-0.30138	1.23232	0.023685	0.828595	3	nonDE
C16orf96	5	0.61503	1.53159	0.023692	0.799056	3	nonDE
PHEX	5	-0.72136	1.64874	0.023785	0.830515	3	nonDE
TTK	5	0.56896	1.48345	0.023785	0.800747	4	nonDE
EPC1	5	0.26761	1.20381	0.023856	0.801444	5	nonDE
GDPD1	5	-0.30247	1.23325	0.023875	0.831656	5	nonDE
NLGN4Y	10	-0.34807	1.27286	0.023906	0.831656	5	nonDE
PAWR	5	0.36809	1.29064	0.023927	0.801444	4	nonDE
CCT6B	5	0.38432	1.30524	0.02394	0.801444	4	nonDE
C19orf12	5	-0.26667	1.20303	0.023959	0.831967	3	nonDE
ZBP1	5	0.22793	1.17115	0.024015	0.801444	5	nonDE
OR8B3	3	0.17944	1.13244	0.024019	0.801444	2	nonDE
KIFC1	5	-0.2755	1.21041	0.024065	0.834104	3	nonDE
SUGP2	5	-0.36577	1.28857	0.024177	0.836451	3	nonDE
STRADA	5	0.48491	1.3995	0.024207	0.806282	5	nonDE
DHRS7	5	0.52077	1.43472	0.024249	0.806282	3	nonDE
DNAH11	5	0.099433	1.07135	0.024326	0.807394	2	nonDE
DDX55	5	-0.45105	1.36703	0.02434	0.839308	4	nonDE
IDS	5	0.264	1.2008	0.02436	0.839308	1	nonDE
VWA3B	5	-0.66723	1.58802	0.024394	0.839308	3	nonDE
ZNF300	5	-0.19904	1.14793	0.02454	0.841611	3	nonDE
RTKN2	5	-0.249	1.18838	0.02455	0.841611	3	nonDE
ZC3H14	5	0.25924	1.19685	0.024572	0.81241	4	nonDE
PPP1R3F	5	0.47325	1.38823	0.024596	0.81241	3	nonDE
DENR	5	0.3618	1.28503	0.024656	0.81241	4	nonDE
KRTAP5-6	5	0.29152	1.22393	0.024663	0.81241	4	nonDE
SESN3	5	0.40326	1.32249	0.024693	0.81241	5	nonDE
EFCAB13	5	0.51563	1.42962	0.024737	0.843591	1	nonDE
C12orf44	5	-0.48105	1.39576	0.024756	0.843591	4	nonDE
PXDN	5	-0.46046	1.37598	0.024764	0.843591	3	nonDE
NR5A1	5	0.45346	1.36932	0.024774	0.813655	4	nonDE
PABPC1	5	-0.32386	1.25167	0.02481	0.843591	3	nonDE
CASP5	5	-0.30303	1.23373	0.024847	0.843591	4	nonDE
TCP10L2	5	-0.71154	1.63755	0.024887	0.843591	4	nonDE
INSC	5	0.40677	1.32571	0.02491	0.813863	4	nonDE
C1orf186	5	0.081138	1.05785	0.024922	0.843591	2	nonDE
DNAH5	5	0.31055	1.24018	0.024959	0.813863	5	nonDE
MTBP	5	0.47594	1.39082	0.024984	0.813863	3	nonDE
TIGD1	5	0.26751	1.20373	0.024997	0.813863	5	nonDE
PIM2	5	-0.47264	1.38765	0.025013	0.844259	4	nonDE
TAS2R42	5	-0.2447	1.18485	0.025032	0.844259	5	nonDE
SPANXB1	5	-0.13264	1.0963	0.025088	0.844645	5	nonDE
TAB3	5	0.24578	1.18573	0.025182	0.816046	5	nonDE
RHOT2	5	0.40547	1.32452	0.025284	0.816046	4	nonDE
DMGDH	5	0.22153	1.16597	0.02529	0.816046	5	nonDE
ECE2	5	0.15138	1.11063	0.025348	0.816046	2	nonDE
SIL1	5	-0.21722	1.16249	0.025352	0.85199	5	nonDE
ZP4	5	0.059706	1.04225	0.025398	0.816046	2	nonDE
SLC36A1	10	0.08195	1.05845	0.025404	0.816046	5	nonDE
IPO13	5	-0.63164	1.54933	0.025422	0.85282	4	nonDE
COX4I2	5	0.52388	1.43782	0.025436	0.816046	3	nonDE
GDAP1	5	0.26803	1.20416	0.025449	0.816046	5	nonDE
HSBP1	5	0.35415	1.27823	0.025455	0.816046	5	nonDE
OR1J1	5	-0.49782	1.41208	0.025584	0.856515	3	nonDE
GPR27	5	-0.45903	1.37462	0.025634	0.856515	4	nonDE
RSBN1	5	-0.29052	1.22308	0.025669	0.856515	5	nonDE
OR9Q1	5	0.26495	1.20159	0.025691	0.820402	5	nonDE
ZNF490	5	-0.36616	1.28892	0.025728	0.856954	4	nonDE
RAD51	5	0.54848	1.46254	0.025803	0.820402	4	nonDE
SPATA6	5	-0.5627	1.47703	0.025826	0.857809	4	nonDE
ARL17B	1	0.99485	1.99287	0.025827	0.820402	1	nonDE
KRT10	10	-0.12966	1.09404	0.025845	0.857809	4	nonDE
OR1A1	5	0.64249	1.56102	0.025847	0.820402	3	nonDE
TFPT	5	-0.12099	1.08748	0.025853	0.820402	1	nonDE
OR4A15	5	0.58848	1.50366	0.025853	0.820402	4	nonDE
YBX3	5	-0.60191	1.51772	0.025907	0.858356	4	nonDE
SCFD1	5	0.40525	1.32432	0.025942	0.821841	4	nonDE
CDKL5	5	0.29684	1.22845	0.026002	0.822357	5	nonDE
FBXO44	5	0.33208	1.25883	0.026049	0.822439	5	nonDE
TMEM138	5	-0.55093	1.46503	0.02609	0.862004	3	nonDE
NHSL2	5	0.098417	1.0706	0.026109	0.862004	2	nonDE
KRI1	5	0.25837	1.19613	0.026216	0.825532	4	nonDE
UBR2	5	-0.1035	1.07438	0.026244	0.864499	2	nonDE
BTBD6	5	0.4273	1.34471	0.026264	0.825532	4	nonDE
RRS1	5	-0.22018	1.16488	0.026276	0.864499	3	nonDE
PPAP2C	5	0.31107	1.24063	0.026279	0.825532	4	nonDE
MPP6	5	0.37897	1.30041	0.026328	0.825691	4	nonDE
LDHC	5	0.42199	1.33977	0.026395	0.826427	3	nonDE
IL1A	5	-0.55617	1.47036	0.026454	0.867984	3	nonDE
KIF3B	5	0.22441	1.1683	0.026496	0.828215	5	nonDE
PRLR	5	-0.24687	1.18663	0.026551	0.867984	3	nonDE
VSX2	5	0.39056	1.3109	0.026585	0.829603	5	nonDE
ATP1B1	5	-0.65997	1.58005	0.026599	0.867984	4	nonDE
URM1	5	-0.45479	1.37058	0.026663	0.867984	3	nonDE
DHX36	5	-0.46121	1.3767	0.026684	0.867984	4	nonDE
NOL12	5	-0.60064	1.51639	0.026743	0.867984	3	nonDE
KCTD19	5	-0.52435	1.43829	0.02678	0.867984	3	nonDE
PLD2	5	0.35853	1.28212	0.026796	0.834811	4	nonDE
GXYLT1	5	-0.99531	1.99351	0.026804	0.867984	4	nonDE
COL9A2	10	-0.0045479	1.00316	0.026846	0.867984	3	nonDE
USP42	5	-0.51942	1.43338	0.026869	0.867984	3	nonDE
PCDH17	5	0.217	1.16231	0.026929	0.836634	5	nonDE
PFKFB4	5	-0.17083	1.12571	0.026936	0.867984	2	nonDE
SRRM5	10	-0.33763	1.26368	0.026937	0.867984	7	nonDE
SYMPK	5	0.64216	1.56066	0.026944	0.836634	5	nonDE
CHERP	5	0.14475	1.10554	0.027028	0.837498	3	nonDE
LBR	5	0.093829	1.0672	0.027061	0.837498	3	nonDE
RDH13	10	-0.33299	1.25962	0.027082	0.869454	8	nonDE
OTOP3	5	-0.24212	1.18273	0.027107	0.869454	3	nonDE
LRIG1	5	-0.95668	1.94084	0.027121	0.869454	4	nonDE
TIMM10B	5	0.48654	1.40108	0.027124	0.838091	3	nonDE
ZC2HC1B	4	0.056594	1.04001	0.02718	0.869862	1	nonDE
SCGB1D1	4	0.43785	1.35458	0.027247	0.840487	4	nonDE
LOC100130451	5	0.27173	1.20725	0.027328	0.841609	5	nonDE
ASF1B	5	-0.43779	1.35453	0.027396	0.872791	3	nonDE
CPB1	5	-0.24714	1.18685	0.027402	0.8425	2	nonDE
UBE2L3	5	-0.36733	1.28996	0.027413	0.872791	4	nonDE
PNPLA3	5	0.29878	1.2301	0.027518	0.843914	5	nonDE
E2F7	5	0.074011	1.05264	0.027524	0.872791	2	nonDE
FATE1	5	-0.26979	1.20563	0.027536	0.872791	4	nonDE
OSBPL1A	5	-0.02251	1.01573	0.027544	0.872791	1	nonDE
GNS	5	0.14722	1.10743	0.027567	0.843914	2	nonDE
GIMAP1	5	0.36486	1.28776	0.027582	0.843914	3	nonDE
C9orf41	4	-0.84827	1.80034	0.027668	0.872791	2	nonDE
TSKS	5	-0.29644	1.22811	0.027684	0.872791	3	nonDE
INO80C	5	-0.93328	1.90961	0.027687	0.872791	3	nonDE
C6	5	-0.33052	1.25747	0.02769	0.872791	4	nonDE
NUPR1L	5	0.45298	1.36886	0.027806	0.848375	3	nonDE
MYCL	5	-0.47759	1.39242	0.027817	0.875342	3	nonDE
DCP1A	5	0.46531	1.38061	0.027819	0.848375	4	nonDE
COL4A5	4	-1.1709	2.25152	0.027872	0.875584	3	DE
CDC25B	5	0.27228	1.20771	0.027879	0.848845	5	nonDE
ZNF354B	5	0.36565	1.28846	0.028067	0.853191	4	nonDE
FAM210A	5	0.30331	1.23397	0.028093	0.87722	2	nonDE
SYNJ2	5	0.34862	1.27334	0.028113	0.87722	2	nonDE
NXPH3	5	-0.1268	1.09187	0.028192	0.87722	2	nonDE
SLC5A7	4	0.44934	1.36542	0.0282	0.855828	3	nonDE
OTUD7A	5	-0.47629	1.39116	0.028248	0.87722	3	nonDE
GABRR1	5	-0.72593	1.65397	0.028271	0.87722	4	nonDE
MCM5	5	0.58509	1.50013	0.028297	0.857313	3	nonDE
LAMC1	5	0.47608	1.39096	0.02834	0.857313	5	nonDE
MAFG	5	0.14496	1.1057	0.028377	0.87722	2	nonDE
BDP1	5	-0.38791	1.3085	0.028444	0.87722	4	nonDE
ABCA13	5	0.19729	1.14654	0.028474	0.859993	5	nonDE
BEGAIN	10	-0.3848	1.30568	0.028501	0.87722	6	nonDE
PRICKLE3	5	-0.16466	1.1209	0.028504	0.87722	2	nonDE
NUDT16L1	5	-0.44432	1.36067	0.028523	0.87722	4	nonDE
SLC29A3	5	0.33053	1.25748	0.028534	0.860425	3	nonDE
TAT	5	-0.67806	1.59999	0.028535	0.87722	4	nonDE
JAM3	5	0.28413	1.21768	0.028599	0.860997	5	nonDE
SIMC1	5	-0.067977	1.04825	0.028652	0.87722	1	nonDE
CENPQ	5	-0.77079	1.7062	0.028657	0.87722	4	nonDE
RPL3	5	-0.50382	1.41796	0.028724	0.87722	4	nonDE
SLC25A51	5	-0.41163	1.33019	0.028741	0.87722	4	nonDE
CYP2C18	5	-0.83066	1.7785	0.028743	0.87722	3	nonDE
RFX6	5	0.52089	1.43484	0.028762	0.864531	3	nonDE
DBH	5	0.01757	1.01225	0.028797	0.87722	1	nonDE
WDR82	5	-0.71962	1.64675	0.028806	0.87722	4	nonDE
RPL17	5	-0.62204	1.53905	0.028832	0.87722	4	nonDE
F13A1	5	0.17307	1.12746	0.028835	0.865316	5	nonDE
PPP1R15B	5	-0.64338	1.56198	0.02886	0.87722	3	nonDE
IMPACT	5	0.18277	1.13506	0.028938	0.87722	1	nonDE
FADS3	5	0.065711	1.0466	0.028973	0.87722	2	nonDE
SAAL1	10	0.30577	1.23608	0.029082	0.871342	6	nonDE
AP3S2	5	-0.31517	1.24416	0.029089	0.87722	3	nonDE
GRWD1	5	-0.52758	1.44151	0.029111	0.87722	3	nonDE
EIF3H	5	0.37658	1.29826	0.029134	0.8715	5	nonDE
GDNF	5	0.31061	1.24023	0.02921	0.872413	4	nonDE
DCC	5	-0.30658	1.23677	0.029237	0.87722	4	nonDE
TMEM86B	5	-0.054466	1.03847	0.029242	0.87722	2	nonDE
PLCL2	5	-0.25536	1.19363	0.029252	0.87722	4	nonDE
ETV1	5	0.41227	1.33078	0.029274	0.872914	3	nonDE
MYBBP1A	5	-0.35296	1.27718	0.029291	0.87722	3	nonDE
SPATS2L	5	-0.57796	1.49274	0.02931	0.87722	3	nonDE
LUZP2	5	-0.47614	1.39102	0.029365	0.87722	3	nonDE
PPAPDC1B	5	0.57753	1.49229	0.029365	0.874245	4	nonDE
SCLT1	5	0.12528	1.09072	0.029386	0.87722	2	nonDE
NCR2	5	-0.2892	1.22196	0.029418	0.87722	2	nonDE
CCDC101	5	0.22638	1.1699	0.029453	0.875493	4	nonDE
CDC23	5	-0.21462	1.1604	0.029493	0.877561	3	nonDE
SORCS1	5	0.031817	1.0223	0.029516	0.875972	2	nonDE
PEF1	5	-0.51824	1.43221	0.029523	0.877561	4	nonDE
PRR4	5	0.8053	1.74751	0.029586	0.876651	3	nonDE
MADCAM1	5	0.47113	1.38619	0.029636	0.876752	4	nonDE
IGFBP6	5	-0.72846	1.65687	0.029717	0.879831	3	nonDE
SERPINB4	5	-0.75313	1.68545	0.029717	0.879831	4	nonDE
LRRC32	5	-0.59047	1.50574	0.029782	0.879831	4	nonDE
AGPAT5	5	0.31601	1.24488	0.029821	0.879618	4	nonDE
SHOC2	5	0.47072	1.3858	0.02991	0.879618	3	nonDE
CALU	5	0.35869	1.28226	0.029918	0.879618	3	nonDE
RND3	5	0.53473	1.44867	0.029941	0.879618	4	nonDE
CXorf66	5	-0.175	1.12896	0.029948	0.879831	3	nonDE
LOC100144595	5	0.31669	1.24547	0.029967	0.879618	4	nonDE
CCDC86	5	-0.061032	1.04321	0.029996	0.879831	2	nonDE
FAM83D	4	-1.1307	2.18965	0.030024	0.879831	4	DE
HNRNPA1	5	0.15401	1.11266	0.030071	0.880784	3	nonDE
SDAD1	5	-0.40241	1.32171	0.030085	0.879831	4	nonDE
NRSN2	5	-0.20353	1.15151	0.030087	0.879831	3	nonDE
OR5A1	5	-0.728	1.65634	0.030138	0.879831	4	nonDE
GGH	5	-0.35505	1.27903	0.030153	0.879831	4	nonDE
FUNDC1	5	0.08483	1.06056	0.03019	0.879831	2	nonDE
OR5B2	5	-0.022502	1.01572	0.03023	0.879831	2	nonDE
ABHD1	5	-0.45146	1.36742	0.030253	0.879831	4	nonDE
ZNF571	5	0.16951	1.12468	0.030288	0.879831	2	nonDE
LILRA3	5	0.5927	1.50807	0.030306	0.880784	4	nonDE
HOXC4	5	0.34802	1.27281	0.03032	0.880784	4	nonDE
ZMAT5	5	0.28249	1.21629	0.030327	0.880784	4	nonDE
ERICH1	5	-0.61042	1.5267	0.030356	0.879831	4	nonDE
FBLN7	5	0.60368	1.51959	0.030356	0.880784	3	nonDE
KBTBD11	5	-0.36199	1.2852	0.030357	0.879831	4	nonDE
SGK223	5	0.42952	1.34679	0.0304	0.880784	4	nonDE
RNF20	5	0.44645	1.36268	0.030409	0.880784	4	nonDE
C7orf60	5	0.36544	1.28827	0.030421	0.880784	3	nonDE
CDR2	5	0.58264	1.49759	0.030428	0.880784	3	nonDE
HAT1	5	-0.47527	1.39018	0.030496	0.879831	3	nonDE
GPR55	5	-0.037661	1.02645	0.030527	0.879831	2	nonDE
SLC16A2	5	0.3559	1.27978	0.030551	0.882978	3	nonDE
PCDHGB4	5	-0.56188	1.47619	0.030575	0.879831	4	nonDE
HTR6	5	-0.50636	1.42046	0.03061	0.879831	4	nonDE
PCDH20	5	-0.63139	1.54906	0.030656	0.879831	3	nonDE
GTF2B	5	0.51372	1.42773	0.030766	0.886117	3	nonDE
GPR152	5	-0.30288	1.2336	0.030802	0.879831	3	nonDE
TUBB	10	-0.12615	1.09138	0.03084	0.886117	2	nonDE
GDA	5	-0.42159	1.3394	0.030891	0.879831	4	nonDE
DEPDC1B	5	-0.15119	1.11049	0.030939	0.879831	3	nonDE
EIF2AK1	5	0.3357	1.26199	0.030939	0.886117	4	nonDE
PDE6H	5	-0.12168	1.088	0.030944	0.879831	2	nonDE
CUX2	5	-0.22135	1.16582	0.030978	0.879831	3	nonDE
CD37	5	-0.43209	1.34919	0.030999	0.879831	4	nonDE
TBC1D28	8	-0.25407	1.19257	0.031028	0.879831	4	nonDE
MYL5	5	0.25299	1.19167	0.031033	0.886117	3	nonDE
CYP2C9	5	0.67448	1.59602	0.031045	0.886117	4	nonDE
TMEM99	3	-0.46408	1.37944	0.03105	0.879831	3	nonDE
SERINC3	5	-0.10985	1.07912	0.031091	0.879831	2	nonDE
MAGEB4	5	0.51345	1.42746	0.031118	0.886117	4	nonDE
PTPRC	5	-0.39586	1.31573	0.031202	0.879831	4	nonDE
EIF4G3	10	-0.063292	1.04485	0.031215	0.879831	3	nonDE
OR9G1	5	-0.066727	1.04734	0.031237	0.879831	2	nonDE
OR8G1	5	0.23766	1.17908	0.031248	0.886117	3	nonDE
GPRC6A	5	0.33731	1.2634	0.031321	0.886117	4	nonDE
HAND1	5	-0.38092	1.30217	0.031331	0.879831	4	nonDE
OR2C3	4	-0.41876	1.33678	0.031333	0.879831	4	nonDE
MTRNR2L3	5	-0.10587	1.07614	0.031383	0.879831	2	nonDE
TAS2R9	5	0.44461	1.36095	0.031411	0.886117	3	nonDE
CYBB	5	0.56479	1.47917	0.03142	0.886117	4	nonDE
APOE	5	-0.42853	1.34586	0.031442	0.879831	4	nonDE
PARVB	5	-0.50521	1.41933	0.031474	0.879831	4	nonDE
TMEM55A	5	0.39771	1.31742	0.031523	0.886117	3	nonDE
FOXD4L1	5	-0.13347	1.09693	0.031524	0.879831	3	nonDE
FBXO47	5	-0.41407	1.33244	0.031527	0.879831	4	nonDE
SNRPD3	5	0.69196	1.61548	0.031574	0.886117	4	nonDE
MBLAC1	5	0.45975	1.3753	0.031578	0.886117	3	nonDE
FAIM3	5	-0.35751	1.28121	0.031581	0.879831	3	nonDE
PYGB	5	0.38964	1.31007	0.031582	0.886117	4	nonDE
ETNK1	5	-0.59241	1.50776	0.031585	0.879831	3	nonDE
CXorf48	5	0.50628	1.42038	0.031605	0.886117	3	nonDE
EFTUD1	5	-0.57149	1.48606	0.031613	0.879831	4	nonDE
ATP11A	5	0.40829	1.32711	0.03165	0.886117	4	nonDE
DUT	5	0.52067	1.43462	0.031688	0.886117	3	nonDE
TMEM189	5	-0.093434	1.06691	0.031703	0.881034	3	nonDE
OAS3	5	0.20064	1.14921	0.031764	0.886117	3	nonDE
ZNF415	5	0.3563	1.28014	0.031775	0.886117	4	nonDE
DHX8	5	0.32925	1.25636	0.031778	0.886117	3	nonDE
RNPS1	5	0.46195	1.3774	0.031826	0.886117	4	nonDE
FAM46B	5	0.5656	1.48	0.031868	0.886117	4	nonDE
TRPT1	5	-0.69831	1.6226	0.031892	0.88202	3	nonDE
ULK1	5	-0.60153	1.51732	0.031913	0.88202	4	nonDE
APOF	5	0.36014	1.28355	0.031943	0.886117	4	nonDE
MRPL28	5	-0.83741	1.78684	0.031963	0.88202	3	nonDE
MCF2L2	5	-0.12172	1.08803	0.031973	0.886117	2	nonDE
ZC3H4	10	0.26183	1.199	0.03201	0.886117	5	nonDE
PRRT2	5	0.51233	1.42635	0.032017	0.886117	3	nonDE
GPC4	5	-0.52288	1.43682	0.032025	0.88202	4	nonDE
CFB	5	-0.53323	1.44717	0.032085	0.88202	3	nonDE
SFT2D3	5	0.41536	1.33363	0.032095	0.886117	3	nonDE
ACOT4	5	-0.41354	1.33195	0.032103	0.88202	3	nonDE
CAPN3	5	-0.31947	1.24787	0.032112	0.88202	4	nonDE
C4A	5	-0.036154	1.02538	0.032114	0.88202	2	nonDE
MEAF6	5	0.44398	1.36035	0.032163	0.886117	4	nonDE
SSBP4	5	0.23725	1.17874	0.032256	0.886117	3	nonDE
KIF21A	5	-0.65166	1.57097	0.032263	0.884486	3	nonDE
HOXC11	5	0.50125	1.41544	0.032269	0.886117	4	nonDE
GPR174	5	-1.3264	2.50776	0.032298	0.884486	3	DE
SLC25A22	5	0.058824	1.04162	0.032301	0.886117	2	nonDE
ALMS1	5	0.40307	1.32232	0.032339	0.886117	4	nonDE
ATAD1	5	0.42669	1.34415	0.032342	0.886117	3	nonDE
NUP54	5	0.43359	1.35059	0.032345	0.886117	3	nonDE
UBA2	5	0.43962	1.35625	0.032358	0.886117	4	nonDE
HSD17B10	5	0.55118	1.46528	0.032418	0.886362	4	nonDE
POU6F1	5	0.30456	1.23504	0.032461	0.886362	4	nonDE
PAX1	5	-0.10966	1.07897	0.03256	0.885429	2	nonDE
FAM227B	5	0.069022	1.04901	0.032573	0.885429	2	nonDE
RGP1	4	-0.61142	1.52776	0.032584	0.885429	4	nonDE
CCDC28B	9	0.56951	1.48402	0.032619	0.889372	7	nonDE
PHOX2A	5	-0.17723	1.13071	0.032816	0.885429	3	nonDE
TSTD1	1	0.78711	1.72561	0.032819	0.893521	1	nonDE
PHLDB3	5	-0.5836	1.49858	0.032829	0.885429	4	nonDE
OR10A3	5	-0.54703	1.46107	0.032862	0.885429	4	nonDE
ABHD5	5	-0.47359	1.38856	0.032941	0.885429	4	nonDE
DHRS4	5	0.59892	1.51458	0.032971	0.896383	3	nonDE
TMEM191B	4	0.43547	1.35235	0.033115	0.896503	3	nonDE
ACTR2	5	-0.0048497	1.00337	0.033125	0.885429	2	nonDE
MTCH1	5	-0.61802	1.53477	0.033144	0.885429	3	nonDE
IBSP	4	0.58087	1.49575	0.03315	0.896503	4	nonDE
ABCC10	5	0.61041	1.52669	0.033165	0.896503	4	nonDE
RNF214	5	-0.70229	1.62709	0.033167	0.885429	3	nonDE
ATP6V0A4	10	0.39284	1.31298	0.033167	0.896503	7	nonDE
MOCS2	4	0.52955	1.44348	0.033246	0.896794	3	nonDE
APOC3	5	-0.18357	1.13569	0.03329	0.885429	3	nonDE
ATE1	5	0.42614	1.34363	0.033308	0.896794	4	nonDE
ZMYM2	5	-0.45896	1.37455	0.033344	0.885429	4	nonDE
CCDC59	5	0.17511	1.12905	0.03335	0.896794	3	nonDE
NUAK1	5	-0.38093	1.30218	0.033395	0.885429	4	nonDE
EMB	5	0.023175	1.01619	0.033439	0.896794	2	nonDE
HAAO	5	-0.30207	1.23291	0.03345	0.885429	4	nonDE
TMEM52	5	-0.82657	1.77346	0.033484	0.885429	4	nonDE
TDP2	5	0.020834	1.01455	0.033507	0.885429	2	nonDE
PCID2	10	0.28179	1.2157	0.033542	0.896794	7	nonDE
UBE2NL	5	-0.54925	1.46332	0.033579	0.885429	3	nonDE
SERGEF	5	0.51509	1.42908	0.033584	0.896794	3	nonDE
HIST2H2AA3	5	0.23913	1.18028	0.03361	0.896794	3	nonDE
ALG14	5	0.063567	1.04505	0.033618	0.885429	2	nonDE
ARSD	5	0.47474	1.38967	0.03362	0.896794	3	nonDE
AK7	5	0.44354	1.35994	0.033719	0.896794	4	nonDE
RSL24D1	4	-0.95176	1.93423	0.033722	0.885429	4	nonDE
EMR3	5	-0.35409	1.27818	0.033724	0.885429	4	nonDE
TOR1AIP2	5	0.43151	1.34864	0.033729	0.896794	3	nonDE
HSP90AA1	5	0.37046	1.29276	0.033768	0.896794	4	nonDE
SLC26A11	5	0.44861	1.36472	0.033769	0.896794	3	nonDE
FBXO42	5	-0.31906	1.24752	0.03379	0.885429	4	nonDE
BCAN	5	0.59215	1.50749	0.033823	0.896794	3	nonDE
BMPR1B	5	-0.31116	1.2407	0.033829	0.885429	4	nonDE
LACTBL1	5	0.73497	1.66436	0.033846	0.896794	3	nonDE
APOBR	10	0.039015	1.02741	0.033916	0.885429	4	nonDE
ITPKB	5	0.056337	1.03982	0.033921	0.885429	1	nonDE
NAF1	5	0.40917	1.32792	0.033925	0.897636	4	nonDE
NEK3	5	-0.44266	1.35911	0.033965	0.885429	4	nonDE
ANKS6	5	0.39577	1.31564	0.033992	0.898142	4	nonDE
CYP2S1	5	0.40057	1.32003	0.034046	0.898299	3	nonDE
PSMC4	5	-0.93926	1.91754	0.034055	0.885429	3	nonDE
CENPJ	5	-0.28196	1.21585	0.034068	0.885429	4	nonDE
PIGQ	5	-0.48546	1.40003	0.034083	0.885429	4	nonDE
RPL13A	10	-0.34091	1.26656	0.034103	0.885429	6	nonDE
EBLN2	5	-0.56642	1.48084	0.03411	0.885429	3	nonDE
SMG6	5	-0.35719	1.28093	0.034206	0.885429	4	nonDE
SMAD6	5	0.53097	1.4449	0.034231	0.900706	4	nonDE
DHX33	5	-0.084105	1.06003	0.034233	0.900706	2	nonDE
NR1D1	5	-0.26771	1.2039	0.034244	0.885429	3	nonDE
C19orf47	10	-0.44963	1.36569	0.034284	0.885429	7	nonDE
LFNG	5	-0.47642	1.39129	0.034304	0.885429	4	nonDE
NYX	5	-0.507	1.42109	0.03436	0.885429	4	nonDE
CASP9	5	0.25738	1.19531	0.034361	0.885429	1	nonDE
MTRNR2L5	5	0.21503	1.16073	0.034463	0.885429	2	nonDE
MRPS6	5	0.50396	1.4181	0.034475	0.905065	3	nonDE
GSTA5	5	-0.42295	1.34067	0.034506	0.885429	3	nonDE
SPANXN1	5	-0.35386	1.27798	0.034511	0.885429	4	nonDE
SNTB1	5	-0.35762	1.28131	0.034545	0.885429	4	nonDE
SLC5A3	2	0.54566	1.45969	0.034569	0.905065	1	nonDE
TXNDC12	5	0.094679	1.06783	0.03457	0.905065	2	nonDE
DONSON	5	0.40984	1.32854	0.034592	0.905065	4	nonDE
KCNF1	5	-0.89494	1.85953	0.034608	0.885429	4	nonDE
NFIX	10	-0.0074423	1.00517	0.034616	0.885429	4	nonDE
CEP55	5	0.39689	1.31667	0.034643	0.905142	4	nonDE
RALA	5	0.23595	1.17768	0.03466	0.885429	2	nonDE
CASP12	5	-0.72619	1.65426	0.034668	0.885429	3	nonDE
PSD2	5	0.082446	1.05881	0.034721	0.885429	2	nonDE
P2RX5	5	0.15442	1.11297	0.03479	0.885429	2	nonDE
PLEKHM3	5	-0.59353	1.50893	0.034841	0.885429	4	nonDE
ARHGAP15	5	0.48207	1.39675	0.034944	0.911751	3	nonDE
PARVA	5	-0.13217	1.09594	0.034954	0.885429	2	nonDE
ZNF195	5	-0.25577	1.19397	0.035021	0.885429	4	nonDE
PGLYRP1	5	-0.46933	1.38447	0.035075	0.885429	3	nonDE
CCDC57	5	-0.091715	1.06564	0.035131	0.885429	2	nonDE
MOV10L1	5	0.16796	1.12347	0.035241	0.885429	2	nonDE
TECRL	5	0.59141	1.50672	0.035254	0.918561	4	nonDE
RRP15	5	-0.42697	1.34441	0.035296	0.885429	3	nonDE
CXCL2	5	-0.67119	1.59239	0.03533	0.885429	4	nonDE
C6orf7	5	0.19374	1.14372	0.035384	0.919402	3	nonDE
LZTR1	5	-0.51169	1.42572	0.035391	0.885429	3	nonDE
TMEM141	5	-0.095064	1.06811	0.035402	0.885429	2	nonDE
ZNF484	5	-0.51825	1.43222	0.035451	0.885429	3	nonDE
TDRD12	5	0.35851	1.2821	0.035495	0.919764	3	nonDE
GLB1L3	5	0.42495	1.34253	0.035512	0.919764	3	nonDE
NUFIP2	5	-0.011919	1.0083	0.035533	0.885429	2	nonDE
STARD3	4	0.35869	1.28226	0.03558	0.919764	4	nonDE
YLPM1	5	-0.66397	1.58444	0.035586	0.885429	3	nonDE
ZNF3	5	0.35015	1.27469	0.035594	0.919764	3	nonDE
ALCAM	5	-0.35094	1.27539	0.03564	0.885429	4	nonDE
NEK11	5	-0.40973	1.32844	0.035649	0.885429	4	nonDE
NEDD1	4	-0.68751	1.6105	0.03565	0.885429	3	nonDE
C1orf85	10	-0.18469	1.13657	0.035684	0.885429	5	nonDE
FAM35A	5	-0.38569	1.30648	0.035699	0.885429	4	nonDE
CLDN18	10	-0.20337	1.15138	0.035705	0.885429	5	nonDE
NUP210	5	0.1938	1.14377	0.035727	0.921941	4	nonDE
C20orf26	5	-0.6409	1.5593	0.035817	0.885429	4	nonDE
ATP13A1	5	-0.66351	1.58393	0.035825	0.885429	3	nonDE
ACTRT3	5	-0.45642	1.37213	0.035866	0.885429	3	nonDE
ZNF143	5	0.42289	1.34061	0.035878	0.924298	4	nonDE
SLC35E2	4	0.45257	1.36848	0.035917	0.924298	4	nonDE
WNT2	5	0.16755	1.12315	0.035967	0.885429	1	nonDE
PSMA6	5	-0.2305	1.17324	0.036036	0.885429	3	nonDE
SEC24D	5	-0.12639	1.09156	0.036068	0.924508	2	nonDE
BRINP3	10	0.018361	1.01281	0.036076	0.885429	4	nonDE
FNDC5	5	0.62748	1.54486	0.036085	0.924508	4	nonDE
CSTF1	5	0.32941	1.2565	0.036105	0.924508	4	nonDE
PRB3	5	-0.064034	1.04538	0.036106	0.885429	2	nonDE
DCTN2	5	-0.66822	1.58911	0.036112	0.885429	4	nonDE
CBX6	5	0.32085	1.24907	0.036122	0.924508	4	nonDE
TMPO	5	-0.33166	1.25846	0.036158	0.885429	4	nonDE
WDR33	5	0.59788	1.51349	0.03622	0.925743	3	nonDE
ADCK3	5	0.17606	1.12979	0.03626	0.885429	2	nonDE
PCBP1	5	0.272	1.20748	0.036272	0.92583	3	nonDE
PIWIL1	5	-0.23605	1.17776	0.036336	0.885429	4	nonDE
CLDN6	5	0.61213	1.52851	0.036371	0.927051	4	nonDE
SOX13	5	-0.42247	1.34022	0.036383	0.885429	4	nonDE
GLIS1	5	0.054821	1.03873	0.036387	0.885429	2	nonDE
SCEL	5	0.373	1.29504	0.036419	0.927051	3	nonDE
MYOZ2	5	0.32242	1.25043	0.036473	0.927183	4	nonDE
SUGP1	5	-0.54966	1.46374	0.036476	0.885429	4	nonDE
B4GALNT4	5	-0.1667	1.12249	0.036533	0.885429	3	nonDE
TM2D1	5	-1.0659	2.09348	0.036562	0.885429	4	DE
SUPT4H1	5	-0.50399	1.41813	0.036603	0.885429	3	nonDE
RNF26	5	-0.52881	1.44274	0.036671	0.885429	3	nonDE
ATG9A	5	-0.51586	1.42985	0.036689	0.885429	4	nonDE
OR2C1	5	0.18735	1.13867	0.036741	0.932733	3	nonDE
FFAR3	5	0.065222	1.04625	0.036753	0.885429	2	nonDE
S100A16	4	0.13303	1.09659	0.036757	0.885429	2	nonDE
COQ10A	5	0.0080613	1.0056	0.036809	0.885429	1	nonDE
RBKS	5	0.32003	1.24836	0.036825	0.933599	4	nonDE
UBL5	5	-0.46232	1.37776	0.036844	0.885429	3	nonDE
IRAK1BP1	5	0.272	1.20748	0.036944	0.885429	1	nonDE
FCRLB	10	-0.33708	1.2632	0.037007	0.885429	6	nonDE
CD300C	5	0.6841	1.6067	0.037034	0.935922	3	nonDE
ZHX3	5	0.21431	1.16015	0.037048	0.935922	4	nonDE
GCAT	5	-0.51926	1.43322	0.037056	0.885429	4	nonDE
WIF1	5	-0.4848	1.39939	0.03708	0.885429	4	nonDE
ZYX	5	0.38696	1.30764	0.037144	0.935922	4	nonDE
OR12D3	4	-0.47865	1.39344	0.037145	0.885429	2	nonDE
WDR43	5	0.40975	1.32846	0.037151	0.935922	3	nonDE
RCBTB1	5	-0.31893	1.24741	0.037168	0.885429	4	nonDE
CXXC5	5	-0.29055	1.22311	0.037171	0.885429	4	nonDE
STON1	5	-0.45057	1.36658	0.037182	0.885429	3	nonDE
SMYD1	5	-0.4851	1.39968	0.037195	0.885429	3	nonDE
ATP6V0E2	5	0.34348	1.26881	0.037202	0.935922	4	nonDE
FAM84B	5	-0.52249	1.43643	0.037224	0.885429	4	nonDE
ACVR1B	5	-0.80851	1.7514	0.037226	0.885429	3	nonDE
TTL	5	-0.31342	1.24265	0.037254	0.885429	3	nonDE
GMIP	5	-0.85608	1.81011	0.037254	0.885429	4	nonDE
MTSS1	5	-0.37601	1.29775	0.037269	0.885429	3	nonDE
FABP3	5	-0.53382	1.44776	0.037273	0.885429	4	nonDE
OR10AG1	5	-0.14841	1.10835	0.037387	0.885429	2	nonDE
ZMYM3	10	-0.19611	1.14561	0.037438	0.885429	5	nonDE
SAE1	5	0.58446	1.49948	0.037449	0.938093	3	nonDE
PGF	5	0.38758	1.3082	0.037497	0.938093	3	nonDE
GPS1	5	-0.27387	1.20905	0.037529	0.885429	3	nonDE
ECD	5	0.31098	1.24055	0.037575	0.938093	4	nonDE
JKAMP	5	-0.12732	1.09226	0.037605	0.885429	2	nonDE
PRR5	2	0.43383	1.35081	0.037635	0.938093	2	nonDE
PIGA	5	0.337	1.26313	0.03764	0.938093	4	nonDE
REM2	5	0.50254	1.41671	0.037648	0.938093	4	nonDE
KDM2A	5	0.35531	1.27926	0.037652	0.938093	4	nonDE
ADNP	5	-0.30757	1.23762	0.037665	0.885429	4	nonDE
KLRG1	5	-0.71931	1.64639	0.037692	0.885429	4	nonDE
SLC30A6	5	-0.17165	1.12635	0.037707	0.885429	3	nonDE
PIK3R5	5	-0.30607	1.23634	0.037759	0.885429	3	nonDE
CRIPAK	5	-0.25538	1.19365	0.037837	0.885429	4	nonDE
GPATCH3	5	0.24256	1.18309	0.037848	0.94064	3	nonDE
MAGEB17	5	0.66196	1.58223	0.037854	0.94064	3	nonDE
EPHX1	5	-0.18921	1.14014	0.037884	0.885429	3	nonDE
COQ4	5	0.2812	1.21521	0.037988	0.942719	4	nonDE
KRT9	5	-0.12199	1.08823	0.038005	0.885429	3	nonDE
MYH1	5	-0.39058	1.31092	0.038052	0.885429	3	nonDE
TERF2IP	3	-0.241	1.18181	0.038116	0.885429	3	nonDE
SLC4A7	5	0.5526	1.46673	0.038164	0.945832	3	nonDE
UGT2A1	5	-0.4736	1.38857	0.038268	0.885429	3	nonDE
FAM64A	5	-0.08688	1.06207	0.038274	0.947332	2	nonDE
IRGQ	4	-0.44373	1.36012	0.03829	0.885429	4	nonDE
C17orf72	4	-0.67814	1.60008	0.038294	0.885429	4	nonDE
PCIF1	5	-1.4706	2.77137	0.038351	0.885429	4	DE
ZFAND1	10	-0.35392	1.27803	0.038353	0.885429	6	nonDE
TMCC2	10	-0.059153	1.04185	0.03836	0.948196	3	nonDE
DICER1	5	0.14282	1.10406	0.038369	0.885429	2	nonDE
HKDC1	5	-0.22072	1.16532	0.038484	0.885429	3	nonDE
IRF3	5	-0.51277	1.42679	0.038489	0.885429	3	nonDE
ZNF502	5	0.15269	1.11164	0.038492	0.885429	2	nonDE
PNPO	5	0.084276	1.06016	0.03854	0.951399	2	nonDE
OTUD6B	5	-0.39841	1.31805	0.038545	0.885429	3	nonDE
SLC2A11	5	-1.0788	2.11228	0.038564	0.885429	3	DE
RUNX2	10	0.016705	1.01165	0.038593	0.95145	5	nonDE
NEURL4	5	-0.11118	1.08011	0.038627	0.885429	3	nonDE
DCAF16	5	-0.40362	1.32282	0.038668	0.885429	4	nonDE
SLC9A7	5	0.42471	1.3423	0.038715	0.953214	4	nonDE
TMEM67	5	-0.45741	1.37307	0.038722	0.885429	3	nonDE
GGT6	5	-0.43412	1.35109	0.03873	0.885429	3	nonDE
UGDH	5	0.28739	1.22043	0.038767	0.885429	2	nonDE
CSTL1	7	-0.10208	1.07332	0.03881	0.885429	3	nonDE
ST6GALNAC2	5	-0.36382	1.28683	0.038816	0.885429	4	nonDE
IRAK2	5	-0.42571	1.34323	0.038877	0.885429	4	nonDE
KRT75	5	0.54171	1.4557	0.038877	0.953411	3	nonDE
TMPRSS7	5	-0.2568	1.19483	0.038898	0.885429	3	nonDE
ARIH1	5	-0.4677	1.3829	0.038917	0.885429	4	nonDE
SLC20A1	5	0.45037	1.36639	0.03892	0.953411	3	nonDE
MMRN1	5	-0.3838	1.30477	0.038928	0.885429	4	nonDE
EMC2	5	0.56477	1.47915	0.038932	0.953411	4	nonDE
ZNF414	5	0.073837	1.05251	0.039007	0.953411	2	nonDE
GEMIN5	5	0.32132	1.24947	0.03901	0.953411	4	nonDE
HEXDC	5	-0.35475	1.27876	0.03902	0.885429	4	nonDE
MASTL	5	0.31532	1.24429	0.039028	0.953411	4	nonDE
TMEM239	5	-0.29989	1.23105	0.039037	0.885429	3	nonDE
SEC24A	5	-0.12133	1.08774	0.039038	0.885429	2	nonDE
PCDHGA4	4	-0.54341	1.45741	0.039081	0.885429	4	nonDE
PDE8A	10	-0.22622	1.16977	0.039094	0.885429	6	nonDE
GRAMD2	4	-0.022261	1.01555	0.039213	0.885429	1	nonDE
KLK9	5	-0.17341	1.12772	0.039246	0.885429	4	nonDE
HNRNPA2B1	5	0.58239	1.49733	0.039287	0.958499	4	nonDE
RNASE12	5	-0.28167	1.2156	0.039318	0.885429	4	nonDE
AAMP	5	-0.30336	1.23402	0.039477	0.885429	4	nonDE
MOGS	5	0.061712	1.0437	0.039499	0.885429	1	nonDE
MX1	5	-0.37552	1.29731	0.039511	0.885429	4	nonDE
ANG	5	0.23689	1.17845	0.039524	0.95883	4	nonDE
ANKRD23	10	0.32052	1.24878	0.039556	0.95883	7	nonDE
FANCC	5	0.33395	1.26046	0.039604	0.95883	4	nonDE
SCN2B	5	0.53837	1.45233	0.039626	0.95883	4	nonDE
PGK1	5	0.44001	1.35661	0.039641	0.95883	3	nonDE
RSRC1	5	-0.061731	1.04372	0.03965	0.885429	2	nonDE
IQCJ-SCHIP1	5	-0.36269	1.28582	0.039695	0.885429	3	nonDE
GP6	5	0.042062	1.02958	0.039699	0.95883	2	nonDE
GRIPAP1	5	-0.47818	1.39299	0.03971	0.885429	4	nonDE
GDI1	5	0.47873	1.39352	0.039743	0.95883	3	nonDE
ZSWIM5	5	0.31401	1.24316	0.039785	0.95883	4	nonDE
KLF2	5	0.12228	1.08845	0.039798	0.885429	1	nonDE
NKAPL	5	0.38402	1.30497	0.039817	0.95883	4	nonDE
PTGS1	5	-0.10527	1.0757	0.03985	0.885429	2	nonDE
KLHL40	5	-0.57666	1.49139	0.039896	0.885429	3	nonDE
RECQL	5	0.34986	1.27444	0.039914	0.95883	4	nonDE
NUCKS1	5	-0.30033	1.23143	0.039942	0.885429	4	nonDE
KLRB1	5	-0.070795	1.0503	0.039943	0.885429	2	nonDE
STEAP4	5	-0.63718	1.55529	0.039984	0.885429	4	nonDE
RASGRF2	5	0.45271	1.36861	0.040015	0.95883	4	nonDE
GLTPD2	5	-0.55726	1.47147	0.040017	0.885429	3	nonDE
KIAA1715	5	0.50212	1.41629	0.040054	0.95883	4	nonDE
NUB1	5	0.0017098	1.00119	0.04007	0.885429	2	nonDE
TBC1D2B	3	0.37765	1.29922	0.040073	0.95883	3	nonDE
BPGM	5	0.39697	1.31674	0.04011	0.95883	3	nonDE
ITPRIPL2	5	-0.44784	1.364	0.040111	0.885429	4	nonDE
SLC9A3R1	5	0.3015	1.23243	0.040133	0.95883	4	nonDE
ZGLP1	5	-0.49459	1.40892	0.040158	0.885429	3	nonDE
PPP2R5E	5	0.2726	1.20798	0.040168	0.95883	4	nonDE
UBQLN4	5	-0.21234	1.15857	0.040168	0.95883	2	nonDE
RHOBTB3	5	-0.41011	1.32879	0.040209	0.885429	3	nonDE
PPAN	5	-0.060628	1.04292	0.04021	0.885429	2	nonDE
CORO6	5	-0.5993	1.51498	0.040294	0.885429	4	nonDE
LRCH4	10	0.10779	1.07758	0.040307	0.885429	2	nonDE
ZNF233	5	-0.32384	1.25166	0.040342	0.885429	3	nonDE
KLF14	5	0.18018	1.13303	0.040343	0.885429	1	nonDE
PARP15	5	-0.3364	1.2626	0.040358	0.885429	4	nonDE
OR2T5	2	0.76426	1.6985	0.040364	0.962274	2	nonDE
GPT2	5	-0.24566	1.18564	0.040391	0.885429	3	nonDE
TMSB10	5	-0.22821	1.17138	0.040479	0.885429	3	nonDE
EPG5	5	0.0721	1.05125	0.040482	0.885429	1	nonDE
NIPSNAP1	5	0.32353	1.25139	0.040512	0.964581	4	nonDE
EVA1A	5	-0.37104	1.29328	0.040567	0.885429	4	nonDE
SYCE3	5	0.53039	1.44432	0.040607	0.965616	4	nonDE
DDX43	5	0.30806	1.23804	0.04063	0.885429	2	nonDE
CCDC110	5	-0.31612	1.24498	0.040685	0.885429	4	nonDE
PPP2R5B	10	0.15271	1.11166	0.040712	0.885429	3	nonDE
PHKA2	5	-0.51814	1.43211	0.040742	0.885429	3	nonDE
POLG	5	-0.4687	1.38386	0.04076	0.885429	4	nonDE
CHST4	5	-0.25306	1.19173	0.04077	0.885429	4	nonDE
CES2	10	0.37229	1.29441	0.040786	0.967891	7	nonDE
IMPA2	5	-0.12238	1.08853	0.040805	0.967891	2	nonDE
ENPP3	10	-0.47406	1.38901	0.040842	0.885449	7	nonDE
AMY2A	5	-0.49313	1.4075	0.040895	0.885449	4	nonDE
TBCC	5	-0.12785	1.09266	0.040897	0.96883	2	nonDE
MALT1	5	-0.040274	1.02831	0.040912	0.885449	1	nonDE
SLC38A9	5	-0.60167	1.51747	0.041012	0.886606	4	nonDE
GNAT2	5	0.50146	1.41565	0.041081	0.969535	4	nonDE
BCAS2	5	-0.58704	1.50216	0.041149	0.886694	3	nonDE
PGP	5	0.22521	1.16895	0.041156	0.969535	4	nonDE
SLC25A39	10	0.21277	1.15891	0.041168	0.969535	7	nonDE
HSPA2	5	0.090273	1.06457	0.041186	0.886694	1	nonDE
PDCD1LG2	4	0.20546	1.15305	0.041204	0.969535	2	nonDE
RCHY1	5	0.39693	1.3167	0.041214	0.969535	3	nonDE
CPSF2	5	0.16065	1.11779	0.041236	0.969535	4	nonDE
PRY2	2	-0.4806	1.39532	0.041271	0.886694	2	nonDE
SLC25A4	5	-0.11237	1.081	0.041329	0.886694	3	nonDE
NAA20	5	0.41623	1.33444	0.041385	0.971825	4	nonDE
PINX1	5	-0.10372	1.07454	0.041476	0.886694	3	nonDE
SDCBP2	5	0.3009	1.23191	0.041496	0.973208	4	nonDE
KRTAP12-4	5	-0.6915	1.61496	0.0415	0.886694	3	nonDE
R3HDM2	5	-0.63092	1.54855	0.041517	0.886694	3	nonDE
CAPZB	5	0.30026	1.23137	0.041566	0.973636	4	nonDE
HOMER1	5	-0.34811	1.27289	0.041608	0.886694	4	nonDE
ZNF439	5	0.28463	1.2181	0.041656	0.974532	3	nonDE
WRAP73	5	-0.27018	1.20596	0.041753	0.886694	4	nonDE
NPY5R	5	0.32069	1.24893	0.041777	0.975278	3	nonDE
MTIF2	5	-0.32033	1.24862	0.041792	0.886694	4	nonDE
PAPOLG	5	0.27937	1.21366	0.041811	0.975278	4	nonDE
ZNF174	5	0.035711	1.02506	0.041834	0.886694	2	nonDE
MYOM2	5	-0.12949	1.09391	0.041844	0.975278	2	nonDE
NABP1	5	-0.52682	1.44075	0.041858	0.886694	4	nonDE
ABCB11	5	0.012739	1.00887	0.04187	0.886694	2	nonDE
SHISA4	5	-0.55306	1.46719	0.041905	0.886694	3	nonDE
AP1M2	5	0.22568	1.16933	0.041907	0.886694	2	nonDE
LCE3E	5	0.30121	1.23218	0.041986	0.97608	4	nonDE
MC5R	5	-0.7666	1.70126	0.041987	0.886694	3	nonDE
FBXO8	10	-0.39016	1.31054	0.042004	0.886694	6	nonDE
DNAH14	5	0.24342	1.1838	0.04201	0.97608	3	nonDE
NOD1	5	-0.11214	1.08083	0.042016	0.886694	2	nonDE
FXYD5	5	0.15764	1.11546	0.042016	0.886694	2	nonDE
PDSS2	5	0.32979	1.25683	0.042034	0.97608	4	nonDE
PCDHA6	5	-0.07692	1.05476	0.042047	0.886694	2	nonDE
HTR5A	10	-0.10914	1.07859	0.042055	0.886694	5	nonDE
SAMD7	5	0.33504	1.26141	0.042125	0.976102	4	nonDE
TLR5	5	0.33056	1.2575	0.042139	0.976102	3	nonDE
ANAPC16	5	-0.017596	1.01227	0.04218	0.887503	2	nonDE
NFASC	5	-0.3873	1.30794	0.042201	0.887503	4	nonDE
FXYD1	5	-0.43376	1.35075	0.042291	0.887503	4	nonDE
AMN	10	0.072884	1.05182	0.042308	0.887503	4	nonDE
SAMD12	4	0.49496	1.40928	0.042323	0.979155	3	nonDE
PCDH15	5	-0.20106	1.14954	0.04233	0.887503	2	nonDE
DNAJC19	5	-0.37701	1.29865	0.042429	0.887635	4	nonDE
STARD10	5	0.42488	1.34246	0.042467	0.981288	3	nonDE
RARA	10	-0.37133	1.29354	0.042509	0.887635	7	nonDE
NKX1-1	4	-0.13043	1.09462	0.042597	0.887635	2	nonDE
OR6Q1	5	-0.60464	1.5206	0.042615	0.887635	4	nonDE
ZNF84	5	-0.0023337	1.00162	0.042632	0.983877	2	nonDE
DENND6B	5	0.23882	1.18003	0.042698	0.984201	3	nonDE
CEP19	4	-0.43882	1.3555	0.042724	0.887635	3	nonDE
USP24	5	0.38776	1.30836	0.042849	0.986057	3	nonDE
SNX15	6	-0.43429	1.35125	0.042867	0.887635	4	nonDE
MRAS	5	0.29006	1.22269	0.042883	0.986057	4	nonDE
PLAA	4	-0.34818	1.27295	0.042897	0.887635	4	nonDE
MEDAG	5	-0.099764	1.0716	0.042901	0.887635	2	nonDE
FAM103A1	5	0.26887	1.20486	0.042937	0.887635	2	nonDE
MCCC2	5	0.21289	1.15901	0.042937	0.986087	3	nonDE
ANLN	5	0.0091048	1.00633	0.043044	0.887635	2	nonDE
AP2A1	5	0.061823	1.04378	0.043053	0.986797	2	nonDE
NR2F2	5	0.43274	1.34979	0.043073	0.986797	4	nonDE
LYZL1	4	-0.42184	1.33964	0.04308	0.887635	3	nonDE
OR6C68	5	-0.72163	1.64904	0.043126	0.887635	3	nonDE
MOSPD1	5	0.36766	1.29026	0.043133	0.986957	4	nonDE
AKIRIN1	5	-0.66183	1.58209	0.043187	0.887635	4	nonDE
LOC728637	4	-0.48198	1.39666	0.043195	0.887635	3	nonDE
PTRH2	5	-0.57936	1.49419	0.043212	0.887635	3	nonDE
CTTNBP2	5	0.26574	1.20225	0.04329	0.987758	4	nonDE
TSPAN3	5	0.013985	1.00974	0.043346	0.987758	2	nonDE
GRPEL2	5	0.4828	1.39745	0.04339	0.987758	3	nonDE
TM4SF4	5	-0.47795	1.39276	0.043437	0.887635	3	nonDE
CDC26	5	0.27125	1.20685	0.043442	0.987758	3	nonDE
NR1H4	5	-0.60552	1.52153	0.043544	0.887635	4	nonDE
A3GALT2	5	0.86822	1.82541	0.043582	0.987758	3	nonDE
TEKT4	5	-0.035457	1.02488	0.043607	0.887635	2	nonDE
ITGA9	5	-0.5991	1.51477	0.043609	0.887635	4	nonDE
NUDCD2	4	-0.32164	1.24975	0.043699	0.887635	4	nonDE
LRRC58	5	0.70766	1.63315	0.043721	0.987758	4	nonDE
VPS11	5	-0.18628	1.13783	0.043737	0.887635	4	nonDE
TMEM86A	5	-1.9173	3.77716	0.043764	0.887635	3	DE
NUP62CL	5	0.36015	1.28356	0.043768	0.987758	4	nonDE
TMEM167A	5	-0.43485	1.35177	0.043792	0.887635	4	nonDE
MRGBP	5	0.331	1.25788	0.043803	0.987758	4	nonDE
INO80B	5	-0.46995	1.38506	0.043835	0.887635	4	nonDE
SEPHS1	5	0.40354	1.32275	0.043844	0.987758	4	nonDE
CYP4V2	5	0.45757	1.37323	0.043903	0.987758	3	nonDE
WRB	5	-0.6522	1.57156	0.043924	0.887635	3	nonDE
CDH11	5	0.57591	1.49062	0.043932	0.987758	4	nonDE
PRH2	5	0.051563	1.03639	0.043955	0.987758	2	nonDE
GPR139	5	0.64406	1.56272	0.043961	0.987758	4	nonDE
PRL	10	0.24814	1.18767	0.044047	0.987758	6	nonDE
MIA	5	-0.89494	1.85953	0.044058	0.887635	4	nonDE
GPR17	5	0.56343	1.47778	0.044072	0.987758	4	nonDE
NUP98	5	0.6177	1.53443	0.044081	0.987758	3	nonDE
PYCARD	5	-0.39622	1.31606	0.044097	0.887635	4	nonDE
SH2D1B	5	-0.63885	1.55709	0.044114	0.887635	3	nonDE
KCMF1	5	-0.40477	1.32388	0.044126	0.887635	4	nonDE
SDC1	5	0.43878	1.35546	0.044148	0.987758	3	nonDE
P2RX3	5	0.52856	1.44249	0.044153	0.987758	3	nonDE
ERVV-1	4	-0.32365	1.25149	0.044266	0.887635	3	nonDE
KCNJ1	5	-0.12355	1.08941	0.044294	0.887635	2	nonDE
INTS7	5	-0.65446	1.57403	0.044299	0.887635	4	nonDE
MOB1A	5	0.46957	1.3847	0.04432	0.987758	4	nonDE
PLEKHJ1	5	0.48028	1.39501	0.044356	0.987758	3	nonDE
ADAMTS18	5	-0.14662	1.10697	0.044394	0.887635	3	nonDE
TSACC	5	0.38939	1.30984	0.044412	0.987758	3	nonDE
VWF	5	-0.61469	1.53123	0.04442	0.887635	4	nonDE
ECE1	5	0.31196	1.24139	0.04444	0.987758	4	nonDE
PUF60	5	0.2775	1.21209	0.044489	0.987758	4	nonDE
COL11A1	5	0.18431	1.13627	0.044499	0.987758	3	nonDE
KCNT1	9	-0.76697	1.70169	0.044559	0.887635	7	nonDE
CCDC125	5	-0.82777	1.77494	0.044568	0.887635	4	nonDE
CUL4A	5	-0.26075	1.1981	0.044569	0.887635	4	nonDE
FOXB2	5	0.43115	1.34831	0.044578	0.987758	3	nonDE
LMCD1	5	0.25021	1.18938	0.044587	0.987758	4	nonDE
RNGTT	5	-0.54142	1.4554	0.044596	0.887635	4	nonDE
CALCRL	5	-0.628	1.54542	0.044624	0.887635	3	nonDE
MUC6	10	-0.23001	1.17284	0.044674	0.887635	6	nonDE
KLB	5	-0.19652	1.14593	0.044702	0.887635	3	nonDE
LOC100130301	5	-0.39661	1.31641	0.044719	0.887635	3	nonDE
NKPD1	5	-0.4737	1.38867	0.044719	0.887635	3	nonDE
MFGE8	5	0.31684	1.2456	0.044748	0.99014	4	nonDE
SUPT7L	5	-0.25965	1.19719	0.04475	0.887635	3	nonDE
IL2RA	5	-0.66125	1.58145	0.044838	0.887635	3	nonDE
SDR39U1	5	0.35356	1.27771	0.044841	0.990348	4	nonDE
PPP2CA	5	0.02253	1.01574	0.044846	0.887635	1	nonDE
LEPREL2	5	0.32506	1.25272	0.044931	0.990348	4	nonDE
ZNHIT1	5	0.46145	1.37693	0.044978	0.990348	3	nonDE
SKA3	5	0.053839	1.03802	0.044992	0.887635	1	nonDE
PHIP	5	0.48489	1.39948	0.044993	0.990348	3	nonDE
GDE1	5	-0.47271	1.38771	0.044997	0.887635	3	nonDE
KIAA1109	5	0.44462	1.36096	0.045021	0.990348	4	nonDE
ABTB2	5	-0.12017	1.08686	0.045024	0.887635	2	nonDE
DDX39B	5	0.44852	1.36464	0.045195	0.992353	4	nonDE
CFHR5	4	-0.26671	1.20306	0.045214	0.887635	4	nonDE
PCDHB8	5	-0.5835	1.49848	0.045222	0.887635	4	nonDE
TFAP2B	5	-0.27743	1.21203	0.045256	0.887635	3	nonDE
MRPL44	5	-0.45646	1.37217	0.045265	0.887635	3	nonDE
SEC23B	5	0.35371	1.27784	0.045351	0.992353	4	nonDE
FLI1	5	-0.46311	1.37851	0.04537	0.887635	3	nonDE
CMC1	5	-0.34269	1.26812	0.045371	0.887635	4	nonDE
FXYD4	5	-0.57568	1.49038	0.045377	0.887635	3	nonDE
CMIP	5	-0.30352	1.23415	0.045381	0.887635	3	nonDE
CIDEB	10	-0.1032	1.07415	0.045388	0.887635	5	nonDE
CLDN4	5	0.43137	1.34851	0.045391	0.992353	3	nonDE
FAM208A	5	0.0031883	1.00221	0.045396	0.992353	2	nonDE
FAM49B	10	0.059185	1.04188	0.045407	0.887635	3	nonDE
MAK	5	-0.22606	1.16964	0.045431	0.992353	2	nonDE
XRN1	5	-0.56004	1.47431	0.045443	0.887635	4	nonDE
RPN2	4	-0.62937	1.54689	0.045472	0.887635	3	nonDE
HMOX1	10	0.26355	1.20043	0.045488	0.992353	7	nonDE
LAMB1	5	0.55202	1.46614	0.045537	0.992353	4	nonDE
LOC81691	5	0.030791	1.02157	0.045545	0.992353	2	nonDE
PCYT1A	5	-0.53338	1.44732	0.045584	0.887635	4	nonDE
RBBP5	5	0.32662	1.25407	0.045587	0.992353	4	nonDE
LCE6A	4	-0.28654	1.21971	0.045608	0.887635	4	nonDE
FDFT1	10	0.34284	1.26825	0.045673	0.993073	7	nonDE
TFE3	5	0.1412	1.10282	0.045676	0.887635	2	nonDE
DNAJB13	5	-0.28044	1.21457	0.045802	0.887635	4	nonDE
ALPPL2	5	-0.13197	1.09579	0.045816	0.887635	3	nonDE
DGAT2L6	5	0.31964	1.24802	0.045833	0.994857	4	nonDE
ZNF592	5	0.23788	1.17926	0.045905	0.994857	4	nonDE
LMAN2	5	0.28122	1.21522	0.045906	0.887635	2	nonDE
TTYH1	5	-0.087727	1.06269	0.045977	0.994857	2	nonDE
ARL4C	5	0.30039	1.23148	0.045987	0.994857	4	nonDE
ZBTB39	5	-0.065517	1.04646	0.045989	0.887635	2	nonDE
CXXC1	5	0.42402	1.34166	0.046104	0.994857	4	nonDE
MAS1	5	0.44049	1.35707	0.046123	0.994857	3	nonDE
PCDHA4	5	0.62299	1.54006	0.046175	0.994857	3	nonDE
DUSP7	10	0.1836	1.13571	0.046184	0.887635	1	nonDE
SNRPD1	5	0.33199	1.25875	0.046201	0.994857	4	nonDE
JTB	5	-0.34966	1.27426	0.046202	0.887635	3	nonDE
ATMIN	5	0.2339	1.17601	0.046232	0.994857	4	nonDE
PMAIP1	5	-0.52334	1.43728	0.04625	0.887635	3	nonDE
WDR34	5	-0.354	1.2781	0.046272	0.887635	3	nonDE
COL17A1	5	-0.663	1.58337	0.046285	0.887635	3	nonDE
VANGL1	5	0.57717	1.49192	0.046337	0.995973	3	nonDE
ASPA	5	-1.3855	2.61262	0.046351	0.887635	3	DE
SAMD9L	5	-0.19189	1.14226	0.046369	0.887635	3	nonDE
SLC39A7	4	-0.54769	1.46174	0.046382	0.887635	3	nonDE
HSDL1	5	0.30628	1.23652	0.046416	0.996183	4	nonDE
FAM228A	5	-1.1861	2.27537	0.046421	0.887635	4	DE
UPF3B	5	0.35287	1.2771	0.046469	0.996183	3	nonDE
GTF3A	5	-0.17004	1.12509	0.046478	0.887635	3	nonDE
INO80E	4	-0.57483	1.4895	0.046512	0.887635	3	nonDE
GLB1	5	-0.18456	1.13647	0.046519	0.996183	1	nonDE
DMTF1	5	-0.67471	1.59628	0.046546	0.887635	3	nonDE
C8orf87	5	-0.31151	1.24101	0.046559	0.996183	2	nonDE
XRCC1	5	-0.40464	1.32376	0.046611	0.887635	3	nonDE
VPS13A	5	0.4298	1.34705	0.046615	0.996266	3	nonDE
ATXN3L	5	-0.44461	1.36095	0.046623	0.887635	4	nonDE
BIK	5	-0.44772	1.36388	0.046623	0.887635	3	nonDE
C1orf86	4	-0.59569	1.5112	0.046635	0.887635	3	nonDE
CRYBG3	5	-0.55155	1.46566	0.046661	0.887635	3	nonDE
FUZ	10	-0.013655	1.00951	0.046704	0.887635	4	nonDE
EPRS	5	-0.34939	1.27402	0.046745	0.887635	4	nonDE
MCMDC2	5	-0.14066	1.10241	0.046843	0.887635	3	nonDE
TRIP12	5	-0.38649	1.30721	0.046846	0.887635	4	nonDE
TRIM15	5	0.47672	1.39158	0.046851	0.996538	3	nonDE
KRTAP10-7	5	-0.65087	1.57011	0.046891	0.887635	3	nonDE
MLF1IP	5	0.45983	1.37538	0.046892	0.996538	4	nonDE
NTM	5	-0.23081	1.17349	0.046901	0.996538	2	nonDE
STAC	5	0.5006	1.4148	0.046914	0.996538	4	nonDE
TFB2M	5	0.39961	1.31915	0.04695	0.996538	4	nonDE
ANKMY2	5	-0.19605	1.14556	0.04699	0.887635	3	nonDE
FANCM	5	0.15469	1.11318	0.047029	0.887635	2	nonDE
EXOSC6	5	0.37935	1.30076	0.047074	0.996538	4	nonDE
GUF1	5	0.18094	1.13362	0.047083	0.996538	4	nonDE
C22orf39	5	0.25478	1.19315	0.047106	0.996538	3	nonDE
IGSF3	5	-0.519	1.43296	0.047115	0.887635	3	nonDE
KMT2C	5	0.023873	1.01669	0.047192	0.887635	1	nonDE
DGCR2	5	-0.058137	1.04112	0.0472	0.887635	2	nonDE
CIC	5	-0.46267	1.37809	0.047228	0.887635	3	nonDE
SCRIB	5	0.30732	1.23741	0.047275	0.998992	4	nonDE
CNNM4	5	-0.062902	1.04456	0.047295	0.887635	2	nonDE
SLC16A8	5	-0.43834	1.35504	0.047324	0.887635	3	nonDE
NUP88	5	0.49612	1.41042	0.047336	0.999083	3	nonDE
TUBGCP5	5	0.51075	1.42479	0.047385	0.999083	4	nonDE
FOXN4	5	-0.38728	1.30793	0.047408	0.887635	4	nonDE
CCDC142	5	-0.38608	1.30684	0.047459	0.887635	4	nonDE
C17orf59	5	0.058035	1.04105	0.047574	0.999972	1	nonDE
USP39	10	-0.092657	1.06633	0.047587	0.887635	5	nonDE
TOMM40L	5	-0.078188	1.05569	0.047589	0.887635	2	nonDE
FBXW2	5	0.34414	1.26939	0.047592	0.999972	4	nonDE
SPATA19	5	-0.12798	1.09276	0.047615	0.887635	3	nonDE
PIP4K2C	5	0.34917	1.27383	0.047657	0.999972	3	nonDE
NTN5	5	0.60904	1.52524	0.047666	0.999972	3	nonDE
MEIG1	5	-0.19266	1.14287	0.047739	0.887635	2	nonDE
OSBPL9	5	0.42893	1.34623	0.047753	0.999972	3	nonDE
KCNJ6	5	-0.285	1.21841	0.04779	0.887635	4	nonDE
CDH8	5	0.50355	1.4177	0.047814	0.999972	3	nonDE
SPATA9	5	-0.34728	1.27216	0.047822	0.887635	4	nonDE
ADAMTS13	5	-0.02841	1.01989	0.047876	0.887635	2	nonDE
CLEC6A	5	-1.0561	2.0793	0.047894	0.887635	4	DE
C1QTNF5	9	-0.21397	1.15988	0.047899	0.887635	4	nonDE
PTOV1	5	0.32355	1.25141	0.047934	0.999972	4	nonDE
RPL18	5	-0.37281	1.29487	0.047936	0.887635	4	nonDE
RAD9B	5	-0.54517	1.45919	0.047938	0.887635	4	nonDE
EYS	5	-0.75298	1.68527	0.047953	0.887635	3	nonDE
STX12	5	-0.35252	1.27679	0.047983	0.887635	4	nonDE
PTP4A3	5	0.41174	1.33029	0.047987	0.999972	3	nonDE
CCNL2	5	-0.31544	1.24439	0.047997	0.887635	4	nonDE
KIAA0430	5	0.094016	1.06734	0.048003	0.887635	1	nonDE
NLE1	5	-0.42447	1.34208	0.048006	0.887635	4	nonDE
EMC6	5	0.42146	1.33928	0.048026	0.999972	3	nonDE
ENPP4	5	-0.28586	1.21914	0.048029	0.887635	4	nonDE
SELP	4	-0.38821	1.30877	0.048116	0.887635	4	nonDE
SLC30A1	5	0.15322	1.11205	0.048121	0.887635	2	nonDE
PANX3	5	0.3745	1.29639	0.048138	0.999972	4	nonDE
ARHGAP23	5	-0.222	1.16635	0.048146	0.887635	3	nonDE
KBTBD7	5	-0.38789	1.30848	0.048182	0.887635	4	nonDE
FAM71F1	10	-0.41793	1.33601	0.048201	0.887635	6	nonDE
LOC154872	5	-1.0764	2.10877	0.048273	0.887635	4	DE
SDK2	5	-1.129	2.18707	0.048273	0.887635	4	DE
TBC1D26	5	0.45047	1.36649	0.04828	0.999972	4	nonDE
ACP5	10	-0.24398	1.18426	0.048289	0.887635	7	nonDE
WHSC1L1	5	0.39364	1.3137	0.048305	0.999972	3	nonDE
SIGLEC9	5	0.3891	1.30958	0.048323	0.999972	3	nonDE
LAP3	5	0.40364	1.32284	0.048368	0.999972	3	nonDE
COL5A2	5	0.46153	1.377	0.048407	0.999972	4	nonDE
KPNA2	5	-0.21258	1.15876	0.048422	0.889197	3	nonDE
TRIM3	5	0.26874	1.20476	0.048426	0.999972	3	nonDE
TRAPPC11	5	-0.071982	1.05116	0.048555	0.890785	2	nonDE
GLA	5	0.43733	1.3541	0.048562	0.999972	3	nonDE
RRAS	5	0.16355	1.12004	0.04864	0.999972	2	nonDE
C18orf56	5	-0.15565	1.11392	0.04868	0.999972	2	nonDE
PDC	5	0.316	1.24487	0.048688	0.892179	1	nonDE
AP1AR	5	-0.48925	1.40371	0.048786	0.892179	3	nonDE
SCN3A	5	-0.52906	1.44299	0.048799	0.892179	4	nonDE
CHADL	5	-0.26632	1.20274	0.048837	0.892179	3	nonDE
MAMSTR	10	0.11974	1.08654	0.048866	0.999972	5	nonDE
TMEM245	5	-0.502	1.41618	0.048874	0.892179	4	nonDE
ACVR2A	5	-0.476	1.39088	0.04892	0.892179	3	nonDE
H6PD	10	0.20649	1.15388	0.048951	0.999972	7	nonDE
CYP27C1	5	0.23165	1.17418	0.048964	0.892179	2	nonDE
ACBD6	5	0.27453	1.2096	0.048989	0.999972	4	nonDE
ATXN10	5	-0.29514	1.227	0.049098	0.893761	3	nonDE
TIGD2	5	-0.33494	1.26132	0.049153	0.893813	3	nonDE
HNRNPK	5	0.57465	1.48932	0.049157	0.999972	3	nonDE
MAL	5	-0.61981	1.53667	0.049233	0.893813	4	nonDE
HINT3	5	0.10826	1.07793	0.049261	0.999972	2	nonDE
DEFB116	5	0.54049	1.45447	0.049352	0.999972	4	nonDE
NAMPT	5	0.043422	1.03056	0.049365	0.893813	1	nonDE
ALDOB	10	0.171	1.12584	0.049367	0.999972	5	nonDE
RNASE13	5	0.36824	1.29078	0.04939	0.999972	4	nonDE
DNAJB6	5	0.36339	1.28645	0.049415	0.999972	3	nonDE
ZCCHC11	5	-0.13675	1.09943	0.049416	0.893813	3	nonDE
TMEM199	2	0.45912	1.3747	0.04943	0.999972	2	nonDE
LOC728819	5	-0.8541	1.80763	0.049468	0.893813	4	nonDE
FOXC1	5	0.16976	1.12487	0.04951	0.893813	2	nonDE
NME8	5	0.12856	1.0932	0.049608	0.999972	2	nonDE
CENPBD1	5	-0.39913	1.31871	0.049632	0.893813	3	nonDE
LOC147646	4	-0.70799	1.63353	0.049704	0.893813	3	nonDE
TTC7A	1	-0.86817	1.82535	0.049762	0.893813	1	nonDE
C14orf177	5	-0.13893	1.10109	0.049772	0.893813	2	nonDE
MED15	10	-0.19305	1.14318	0.04978	0.893813	7	nonDE
C5orf51	5	-0.18236	1.13474	0.049814	0.999972	2	nonDE
PEX26	5	-0.4065	1.32547	0.049867	0.893813	4	nonDE
ZNF79	5	-0.3051	1.2355	0.049872	0.893813	4	nonDE
LDB1	10	-0.0082485	1.00573	0.049888	0.999972	3	nonDE
MLLT11	5	0.23692	1.17847	0.0499	0.893813	2	nonDE
WFIKKN1	5	-0.13438	1.09762	0.049968	0.893813	2	nonDE
NTSR1	5	0.39479	1.31475	0.049986	0.999972	4	nonDE
OR10G7	5	0.45565	1.3714	0.050024	0.999972	3	nonDE
DNAL4	10	0.30723	1.23733	0.050029	0.999972	6	nonDE
PCDHA2	5	0.41665	1.33482	0.050049	0.999972	3	nonDE
CCNYL1	5	-0.57605	1.49076	0.050088	0.893813	4	nonDE
RPL15	5	-0.40847	1.32728	0.05015	0.893813	4	nonDE
SHISA9	5	-0.32824	1.25548	0.050161	0.893813	4	nonDE
CCL4L2	5	0.36276	1.28588	0.050178	0.999972	3	nonDE
LRRC26	5	-0.28934	1.22208	0.050191	0.999972	2	nonDE
ROBO1	5	-0.39244	1.31261	0.050198	0.893813	3	nonDE
TRIML1	10	0.27876	1.21315	0.050235	0.999972	6	nonDE
TUSC5	5	0.084635	1.06042	0.050326	0.999972	2	nonDE
AKR1C3	5	-0.34436	1.26959	0.050327	0.893813	3	nonDE
ANGPTL5	4	-0.21579	1.16134	0.050381	0.893813	2	nonDE
FCAMR	5	-0.517	1.43098	0.050397	0.893813	4	nonDE
HAMP	5	-0.42994	1.34718	0.050438	0.893813	3	nonDE
GSTA1	5	0.1671	1.1228	0.05046	0.999972	3	nonDE
OR51A4	5	-0.45575	1.3715	0.050468	0.893813	3	nonDE
HAUS3	5	-0.20475	1.15249	0.05047	0.893813	3	nonDE
YKT6	5	0.3801	1.30143	0.050505	0.999972	4	nonDE
PFDN1	5	0.47797	1.39278	0.050512	0.999972	4	nonDE
C15orf38	5	0.51091	1.42495	0.050589	0.999972	4	nonDE
FBXL8	5	0.11145	1.08031	0.050598	0.893813	1	nonDE
ZNF268	5	0.32222	1.25025	0.050624	0.999972	4	nonDE
LDHAL6A	5	-0.33683	1.26298	0.050677	0.999972	2	nonDE
CYB561	5	-0.49024	1.40468	0.050681	0.893813	3	nonDE
RSPH1	5	-0.3864	1.30713	0.05072	0.893813	4	nonDE
RBM28	5	-0.38768	1.30829	0.050741	0.893813	4	nonDE
IGLL5	5	0.5429	1.4569	0.050764	0.999972	3	nonDE
SH3PXD2B	5	-0.46985	1.38497	0.050765	0.893813	4	nonDE
OR2F2	5	0.29465	1.22659	0.050771	0.999972	4	nonDE
SMC6	5	-0.35696	1.28072	0.05078	0.893813	4	nonDE
ZNF226	10	0.053638	1.03788	0.050796	0.893813	2	nonDE
CDKN2B	5	0.32858	1.25578	0.050831	0.999972	4	nonDE
STRIP1	5	0.40213	1.32146	0.050863	0.999972	4	nonDE
NUTM2F	4	0.34633	1.27132	0.050863	0.999972	4	nonDE
ZNF579	5	0.13947	1.1015	0.050919	0.999972	3	nonDE
CDC42	5	-0.45435	1.37017	0.05093	0.893813	4	nonDE
[truncated: 16,787 more rows]

## Sheet: High v Mid_CRISPRi_mageck_gene
id	num	logFC	absfc	pvalue	fdr	goodsgrna	Type
EIF3E	5	1.6938	3.23508	2.6352e-07	0.000275	4	DE
RPF1	5	0.86646	1.82318	2.6352e-07	0.000275	4	nonDE
EIF3CL	5	1.7951	3.4704	2.6352e-07	0.000275	4	DE
SERBP1	5	1.6769	3.1974	2.6352e-07	0.000275	4	DE
EIF4G1	5	1.3888	2.61861	2.6352e-07	0.000275	4	DE
RPL36A	5	0.95284	1.93568	2.6352e-07	0.000275	4	nonDE
GNL2	5	0.95446	1.93785	2.6352e-07	0.000275	4	nonDE
AARS	5	1.2023	2.30106	2.6352e-07	0.000275	5	DE
EIF4E	5	1.9322	3.81637	2.6352e-07	0.000275	5	DE
EIF3D	5	2.1923	4.57034	2.6352e-07	0.000275	5	DE
RBM8A	5	1.7058	3.2621	2.6352e-07	0.000275	5	DE
DDX56	5	0.75954	1.69295	2.6352e-07	0.000275	5	nonDE
INTS2	5	1.4411	2.71528	2.6352e-07	0.000275	5	DE
RPL24	5	1.0039	2.00541	2.6352e-07	0.000275	5	DE
RRS1	5	0.89006	1.85325	2.6352e-07	0.000275	5	nonDE
ZC3H13	5	0.98917	1.98504	2.6352e-07	0.000275	5	nonDE
STRAP	5	2.3624	5.14225	2.6352e-07	0.000275	5	DE
CSDE1	5	3.7996	13.9249	2.6352e-07	0.000275	5	DE
EIF3J	5	2.1818	4.53719	5.2704e-07	0.000521	4	DE
DDX27	5	1.0454	2.06394	1.3176e-06	0.001179	3	DE
RPF2	5	0.95205	1.93462	1.3176e-06	0.001179	5	nonDE
XRN1	5	0.89136	1.85492	2.3717e-06	0.002025	4	nonDE
MAK16	5	1.0356	2.04997	3.4258e-06	0.002798	4	DE
GNL3L	5	0.69462	1.61846	5.5339e-06	0.004158	4	nonDE
GTPBP4	5	0.86364	1.81962	5.5339e-06	0.004158	5	nonDE
RPL10A	5	1.0365	2.05125	6.588e-06	0.00476	4	DE
USP39	10	0.51012	1.42417	9.7503e-06	0.006784	8	nonDE
CEBPZ	5	0.69607	1.62009	1.1858e-05	0.007956	3	nonDE
NOP2	5	0.79031	1.72945	1.3967e-05	0.009047	5	nonDE
EIF4A1	5	0.83934	1.78923	1.8183e-05	0.011386	4	nonDE
PRPF8	5	1.1826	2.26985	2.7143e-05	0.016448	5	DE
NRD1	5	0.94781	1.92894	3.2413e-05	0.0182	5	nonDE
EIF3M	5	0.75639	1.68926	3.294e-05	0.0182	4	nonDE
INTS8	4	0.7776	1.71428	3.294e-05	0.0182	4	nonDE
RPLP2	5	0.893	1.85703	3.8738e-05	0.020792	5	nonDE
SLC10A7	5	-0.85536	1.80921	4.19e-05	0.509076	4	nonDE
PSMA3	5	1.2337	2.35169	4.4008e-05	0.022965	4	DE
RPL13	5	0.67428	1.5958	5.2441e-05	0.026446	5	nonDE
RPL9	5	0.53928	1.45325	5.3495e-05	0.026446	3	nonDE
MED8	5	-0.77946	1.71649	6.14e-05	0.509076	4	nonDE
EIF5B	5	0.78165	1.7191	6.1927e-05	0.02983	4	nonDE
ARCN1	5	0.69315	1.61681	0.0001062	0.049876	5	nonDE
PSMC4	5	1.0306	2.04287	0.00011147	0.051075	5	DE
B4GALNT4	5	-0.77175	1.70734	0.00012728	0.509076	4	nonDE
RPL4	5	0.33235	1.25906	0.00015679	0.070132	3	nonDE
PPP1R9B	5	-0.54454	1.45856	0.00015996	0.509076	4	nonDE
PLA2G2A	5	-0.31885	1.24734	0.00016101	0.509076	4	nonDE
MLYCD	5	-0.9503	1.93227	0.00016259	0.509076	4	nonDE
ZNF574	10	0.41486	1.33317	0.00017102	0.074718	7	nonDE
SARS	5	1.1074	2.15457	0.00018051	0.07707	4	DE
RNF126	5	0.34193	1.26745	0.00018736	0.078218	4	nonDE
KRT6A	10	0.030063	1.02106	0.00021899	0.587694	4	nonDE
LSM7	5	0.64136	1.5598	0.00022057	0.090077	5	nonDE
APOM	5	0.63226	1.54999	0.00022795	0.09111	3	nonDE
MTOR	5	0.5334	1.44734	0.0002485	0.097257	3	nonDE
KAZALD1	5	-0.77968	1.71675	0.00025535	0.599629	5	nonDE
NEDD8	5	0.70264	1.62748	0.00025693	0.098119	4	nonDE
RPL15	5	0.92237	1.89523	0.00026115	0.098119	5	nonDE
CNBP	5	0.68491	1.6076	0.00028118	0.103572	3	nonDE
IPO7	5	0.42048	1.33837	0.00030015	0.108435	4	nonDE
VPS35	5	0.53342	1.44736	0.00031174	0.110499	5	nonDE
MRPL32	5	0.082503	1.05885	0.0003323	0.643977	2	nonDE
INO80B	5	0.95661	1.94074	0.00035233	0.122571	4	nonDE
LEPREL1	5	-0.60266	1.51851	0.00037815	0.643977	3	nonDE
AADACL3	5	-0.9595	1.94464	0.00038395	0.643977	4	nonDE
EIF4B	5	0.8732	1.83172	0.00040714	0.139064	4	nonDE
LPAR5	10	-0.37281	1.29487	0.00041136	0.643977	6	nonDE
RPL14	5	0.7638	1.69796	0.0004551	0.15267	5	nonDE
PPAN	5	0.64996	1.56912	0.00046669	0.153813	4	nonDE
PSMD2	5	0.64676	1.56565	0.00047882	0.155087	4	nonDE
EMC9	5	-0.5907	1.50598	0.00050939	0.682178	5	nonDE
TDRKH	5	-0.67519	1.59681	0.00052467	0.682178	4	nonDE
OR9G1	5	-0.090516	1.06475	0.0005447	0.682178	2	nonDE
KIAA0020	10	0.5375	1.45146	0.00056578	0.179111	6	nonDE
SDR42E2	5	0.64902	1.5681	0.00057474	0.179111	4	nonDE
GRAMD1A	5	0.87635	1.83573	0.00058159	0.179111	4	nonDE
SDAD1	5	0.78213	1.71967	0.00061796	0.184583	4	nonDE
PPP1R11	5	0.65336	1.57283	0.00061901	0.184583	4	nonDE
PSMA1	5	0.83361	1.78214	0.00068805	0.201965	3	nonDE
PAK1IP1	5	0.75897	1.69228	0.00070755	0.204494	4	nonDE
KRTDAP	5	-0.68627	1.60912	0.00070966	0.83323	4	nonDE
INTS9	5	0.61878	1.53558	0.00073917	0.210396	4	nonDE
NCAPH	5	0.81988	1.76526	0.00080295	0.22349	3	nonDE
OTOL1	5	0.15529	1.11365	0.00080558	0.871333	1	nonDE
LSG1	5	0.53062	1.44455	0.00081401	0.22349	4	nonDE
DUT	5	0.84763	1.79954	0.00082087	0.22349	4	nonDE
MARK2	10	0.47285	1.38785	0.00084564	0.226747	8	nonDE
RRP1	5	0.30738	1.23746	0.00085697	0.226747	4	nonDE
FAM83D	4	-2.858	7.2501	0.00085987	0.871333	2	DE
DDX24	5	0.4908	1.40522	0.00089202	0.231317	4	nonDE
HEXIM1	5	0.45353	1.36939	0.00089887	0.231317	5	nonDE
HBG2	5	-0.80258	1.74422	0.00098003	0.871333	5	nonDE
C9orf171	5	0.44174	1.35824	0.00099374	0.252275	5	nonDE
LUC7L	4	0.44799	1.36414	0.0010955	0.274389	4	nonDE
SNRPF	5	0.73182	1.66073	0.0011877	0.293108	5	nonDE
RFC2	5	0.36955	1.29195	0.0012014	0.293108	5	nonDE
OSBPL3	5	0.14465	1.10546	0.0012488	0.871333	1	nonDE
TMEM63B	5	-0.61069	1.52699	0.0012973	0.871333	5	nonDE
CAMKK2	5	-0.58816	1.50333	0.0013189	0.871333	5	nonDE
NOC3L	5	0.59709	1.51266	0.0013305	0.320449	3	nonDE
GFER	5	-0.44778	1.36394	0.0013347	0.871333	4	nonDE
GNG5	5	-0.59411	1.50954	0.0013511	0.871333	4	nonDE
U2AF1	5	0.40327	1.3225	0.0014196	0.337574	4	nonDE
OR52B2	4	0.6645	1.58502	0.0014396	0.338057	4	nonDE
CCL11	5	-0.41244	1.33093	0.0014807	0.871333	3	nonDE
DPH2	5	0.23319	1.17543	0.0014807	0.343418	4	nonDE
EVC	5	-0.90612	1.874	0.0015018	0.871333	5	nonDE
NF1	5	0.64702	1.56593	0.0015118	0.346354	5	nonDE
EFTUD1	5	0.22567	1.16932	0.0015877	0.359358	3	nonDE
KIAA2026	5	-0.83765	1.78714	0.0015882	0.871333	5	nonDE
DDX51	5	0.093043	1.06662	0.0016325	0.362085	3	nonDE
ATXN2	5	0.37019	1.29252	0.0016383	0.362085	5	nonDE
GSAP	5	-0.32087	1.24908	0.0016805	0.871333	5	nonDE
TMEM126A	5	-0.34597	1.27101	0.001691	0.871333	4	nonDE
GSE1	5	-0.67514	1.59675	0.0017332	0.871333	5	nonDE
DDX5	5	0.71486	1.64132	0.0017342	0.36884	4	nonDE
CCNE1	5	0.71837	1.64532	0.0017384	0.36884	3	nonDE
GNL3	5	0.53683	1.45078	0.0017448	0.36884	4	nonDE
RPLP1	5	0.40933	1.32807	0.0017474	0.36884	4	nonDE
TECRL	5	0.63575	1.55375	0.0017854	0.372662	4	nonDE
ATP13A5	5	-0.82148	1.76722	0.0018038	0.871333	5	nonDE
VPS29	4	0.65266	1.57206	0.0018143	0.374551	3	nonDE
CELF5	5	0.24464	1.1848	0.001856	0.378982	5	nonDE
POLR2H	5	-0.73799	1.66785	0.0018576	0.871333	5	nonDE
PADI3	5	-0.64339	1.562	0.0018678	0.871333	5	nonDE
DDX60L	5	-1.2309	2.34713	0.0019139	0.871333	4	DE
NMNAT3	5	-0.48175	1.39644	0.0019171	0.871333	5	nonDE
ZNF710	5	0.22023	1.16492	0.001925	0.871333	2	nonDE
PADI4	5	0.45552	1.37128	0.0019298	0.387034	4	nonDE
C19orf40	5	0.70091	1.62553	0.0019366	0.387034	3	nonDE
LSM6	5	0.75379	1.68622	0.002002	0.391976	4	nonDE
CCDC86	5	0.50326	1.41741	0.0020172	0.391976	4	nonDE
FGF1	5	-0.76543	1.69988	0.0020489	0.871333	4	nonDE
RGPD5	5	0.35764	1.28133	0.0020937	0.391976	5	nonDE
RPL10	5	0.51708	1.43106	0.0021047	0.391976	4	nonDE
HRH2	5	-0.30707	1.23719	0.0021495	0.871333	3	nonDE
PGLYRP3	5	0.47351	1.38848	0.0021627	0.391976	4	nonDE
CWC15	5	0.4487	1.36481	0.0021669	0.391976	4	nonDE
MSGN1	5	0.30859	1.2385	0.0021754	0.391976	3	nonDE
ZNF556	5	0.46611	1.38138	0.002188	0.391976	3	nonDE
WDR12	4	0.65091	1.57016	0.0021933	0.391976	3	nonDE
PROC	10	0.49812	1.41237	0.0022017	0.391976	8	nonDE
PROM2	5	0.57679	1.49153	0.0022022	0.391976	3	nonDE
FIZ1	5	0.48016	1.3949	0.0022117	0.391976	4	nonDE
OR8S1	5	-0.49481	1.40914	0.0022971	0.871333	5	nonDE
SLC25A24	5	-0.71799	1.64489	0.0023013	0.871333	4	nonDE
MYBBP1A	5	0.59628	1.51181	0.0023387	0.410613	4	nonDE
AMPD1	5	0.11835	1.08549	0.0023683	0.871333	1	nonDE
C3	5	0.53041	1.44434	0.0023899	0.415704	4	nonDE
NDUFA8	5	-0.6011	1.51687	0.0024905	0.871333	5	nonDE
ENO2	5	-0.53603	1.44998	0.0025216	0.871333	3	nonDE
OR4C6	5	-1.2717	2.41446	0.0025643	0.871333	3	DE
TRMT10B	5	-0.1751	1.12904	0.0025749	0.871333	3	nonDE
IRX2	5	-0.056602	1.04001	0.0025854	0.871333	2	nonDE
CHST6	5	-0.10402	1.07476	0.0025944	0.871333	2	nonDE
MYH2	5	-0.41083	1.32945	0.0026255	0.871333	5	nonDE
RNF128	5	-0.48749	1.402	0.0027087	0.871333	4	nonDE
ANXA1	5	0.17737	1.13082	0.0027656	0.476655	3	nonDE
APP	5	-0.066383	1.04709	0.0028052	0.871333	2	nonDE
ZNF397	5	-0.045669	1.03216	0.0028547	0.484839	2	nonDE
PNOC	10	0.40797	1.32682	0.002889	0.484839	6	nonDE
BOP1	10	0.028214	1.01975	0.0028906	0.484839	4	nonDE
ZNF106	5	-0.41837	1.33642	0.0029675	0.871333	4	nonDE
LYVE1	5	-1.412	2.66106	0.0029728	0.871333	3	DE
DNASE1L2	5	-0.35058	1.27507	0.0030091	0.871333	4	nonDE
CAD	5	0.35245	1.27673	0.003017	0.501577	5	nonDE
MED20	5	-0.78867	1.72748	0.0030624	0.871333	3	nonDE
ZNF20	10	-0.11737	1.08476	0.0031109	0.871333	5	nonDE
ADCY6	5	-0.71362	1.63991	0.0031404	0.871333	4	nonDE
UAP1L1	5	-0.84111	1.79143	0.0031535	0.871333	4	nonDE
GRIA4	5	-0.62144	1.53841	0.0031799	0.871333	4	nonDE
IK	10	0.044798	1.03154	0.0032178	0.525044	4	nonDE
NIP7	3	0.72163	1.64904	0.0032337	0.525044	2	nonDE
HTR3B	5	-0.13922	1.10131	0.0032458	0.871333	3	nonDE
RNF214	5	-0.023568	1.01647	0.0032458	0.525044	2	nonDE
THBS1	10	0.274	1.20916	0.0033011	0.525044	5	nonDE
SGPP1	5	-0.45894	1.37453	0.0033048	0.871333	4	nonDE
CREB3L3	5	-0.77303	1.70886	0.003323	0.871333	5	nonDE
C19orf24	5	-0.11257	1.08115	0.0033233	0.525044	2	nonDE
RELN	5	0.51627	1.43025	0.0033259	0.525044	5	nonDE
NACC2	5	-0.84164	1.79209	0.0033449	0.871333	3	nonDE
LY6G6F	5	-0.66441	1.58492	0.0033786	0.871333	4	nonDE
FAM24A	5	0.51569	1.42968	0.0033854	0.529992	5	nonDE
GSKIP	4	-1.3635	2.57309	0.0034397	0.871333	3	DE
KPNA1	10	0.36551	1.28834	0.003445	0.53299	8	nonDE
RRAGC	5	0.54167	1.45566	0.0034613	0.53299	4	nonDE
MPLKIP	5	-0.11586	1.08362	0.0034708	0.871333	2	nonDE
SORD	5	-0.38231	1.30343	0.0034856	0.871333	3	nonDE
SSX7	5	-0.34748	1.27234	0.0035409	0.871333	5	nonDE
MYLK2	5	-0.34322	1.26858	0.0035699	0.871333	5	nonDE
STPG2	5	0.38062	1.3019	0.0035826	0.542758	4	nonDE
PSMA5	5	0.79298	1.73265	0.0035826	0.542758	5	nonDE
ZBTB17	5	-0.50754	1.42162	0.0036205	0.871333	4	nonDE
TNFSF12	5	-0.55808	1.47231	0.0036342	0.871333	4	nonDE
NBPF3	4	-0.70893	1.63459	0.0036669	0.871333	4	nonDE
GP9	5	-0.6504	1.5696	0.0036843	0.871333	3	nonDE
FAU	5	-0.32563	1.25321	0.0036943	0.871333	3	nonDE
PRELP	5	0.46889	1.38404	0.003718	0.553793	5	nonDE
OVOL1	5	0.49479	1.40912	0.0037228	0.553793	5	nonDE
MS4A10	5	-0.036751	1.0258	0.0037438	0.553793	2	nonDE
TMCC3	5	-0.66103	1.58121	0.0037681	0.871333	5	nonDE
MGAT5B	5	-0.64956	1.56869	0.0038292	0.871333	4	nonDE
SH2D5	5	-1.1208	2.17468	0.0038361	0.871333	4	DE
CCT6A	5	-0.44122	1.35775	0.0038566	0.871333	5	nonDE
PRSS53	5	-0.09162	1.06557	0.0038977	0.871333	2	nonDE
P2RY12	5	-0.62361	1.54073	0.0039056	0.871333	5	nonDE
OR51G1	5	-0.69862	1.62295	0.0039157	0.871333	4	nonDE
NSFL1C	5	-0.31785	1.24647	0.0039879	0.871333	3	nonDE
POMP	5	0.31357	1.24278	0.0040042	0.587678	3	nonDE
MED19	5	-0.60682	1.5229	0.0040084	0.871333	4	nonDE
LHCGR	5	-0.48224	1.39691	0.0040416	0.871333	4	nonDE
EEF2	10	0.36195	1.28516	0.0040764	0.590621	6	nonDE
QDPR	5	-0.37794	1.29949	0.0040806	0.871333	5	nonDE
RFC4	5	0.56625	1.48067	0.0040927	0.590621	3	nonDE
NAMPT	5	-0.03784	1.02658	0.0041043	0.871333	2	nonDE
C1R	5	-0.82745	1.77455	0.0041059	0.871333	4	nonDE
TAF6L	5	0.36918	1.29162	0.0041186	0.590621	4	nonDE
ADAMTS3	5	-0.54427	1.45828	0.0041338	0.871333	4	nonDE
FAM154B	5	-0.66154	1.58177	0.0041349	0.871333	4	nonDE
TNP2	5	0.4171	1.33524	0.0041781	0.592682	5	nonDE
LAMTOR2	4	0.59209	1.50743	0.004196	0.592682	4	nonDE
SET	5	-0.87319	1.83171	0.0042256	0.871333	5	nonDE
SPDYA	10	0.31759	1.24625	0.0042414	0.594614	9	nonDE
TBC1D20	5	-0.55692	1.47113	0.0042777	0.871333	3	nonDE
SYNGR1	5	0.031774	1.02227	0.004293	0.597396	2	nonDE
DSG2	5	0.76281	1.69679	0.0043289	0.597954	4	nonDE
ZNF676	5	-0.11571	1.08351	0.0043331	0.871333	2	nonDE
CCDC173	4	-0.42984	1.34708	0.0043715	0.871333	2	nonDE
ZBTB26	5	-0.3719	1.29406	0.0044485	0.871333	4	nonDE
TINAG	5	-0.55006	1.46415	0.0044553	0.871333	3	nonDE
SLC8A1	10	0.13104	1.09508	0.004458	0.871333	4	nonDE
TBC1D15	5	0.16839	1.1238	0.0044922	0.615993	3	nonDE
BIRC2	5	-0.12735	1.09229	0.004555	0.871333	2	nonDE
HIATL1	5	-0.60757	1.52369	0.004595	0.871333	4	nonDE
UFL1	5	0.48401	1.39863	0.0046029	0.620159	5	nonDE
COMMD3	5	-0.36057	1.28393	0.0046177	0.871333	4	nonDE
FAM122C	5	-0.74269	1.67329	0.0046266	0.871333	4	nonDE
CCDC58	5	0.29238	1.22466	0.0046509	0.620159	5	nonDE
CUX1	5	0.57559	1.49029	0.0046546	0.620159	3	nonDE
GSTCD	4	0.62225	1.53927	0.0047231	0.620159	3	nonDE
ISG20L2	5	0.11721	1.08464	0.0047405	0.620159	2	nonDE
PCNP	5	0.30892	1.23878	0.004771	0.620159	5	nonDE
AMD1	5	-0.53528	1.44922	0.0047768	0.871333	3	nonDE
MEF2A	5	0.0021976	1.00152	0.0047884	0.871333	1	nonDE
TUT1	10	0.33672	1.26288	0.00479	0.620159	7	nonDE
ADAM30	5	0.2955	1.22731	0.004799	0.620159	5	nonDE
PSMC6	5	0.87551	1.83466	0.0048301	0.620159	4	nonDE
SMN1	5	0.54162	1.45561	0.0048527	0.620159	5	nonDE
RGS18	5	-0.22228	1.16658	0.0048801	0.871333	3	nonDE
FAM72B	3	-0.6799	1.60203	0.0048907	0.871333	3	nonDE
RMND5B	5	-0.27678	1.21149	0.0049128	0.871333	3	nonDE
NR0B1	5	0.4725	1.38751	0.0049297	0.625736	4	nonDE
C2orf73	5	-0.24153	1.18225	0.0049729	0.871333	3	nonDE
KY	5	-0.42425	1.34187	0.004984	0.871333	5	nonDE
CCT8	5	0.13832	1.10062	0.0049992	0.871333	2	nonDE
SLC2A4RG	5	-0.043611	1.03069	0.0050093	0.871333	2	nonDE
RPIA	5	0.046311	1.03262	0.0050214	0.63033	2	nonDE
SMC6	5	0.4524	1.36831	0.005033	0.63033	4	nonDE
RAB42	5	-0.0073814	1.00513	0.0050778	0.631025	2	nonDE
RPLP0	5	0.51185	1.42588	0.0051057	0.631025	5	nonDE
ATP5L	5	0.30905	1.23889	0.0051885	0.632988	5	nonDE
OSBP	5	0.30964	1.2394	0.005189	0.632988	5	nonDE
LAMB3	5	-0.56199	1.4763	0.0052011	0.8753	4	nonDE
ADAMTS4	5	-0.10179	1.0731	0.0052338	0.8753	2	nonDE
RPL38	5	0.6458	1.56461	0.0052828	0.640275	4	nonDE
ZNF177	10	-0.048048	1.03387	0.005336	0.8753	5	nonDE
SLC35F4	5	-0.75835	1.69155	0.0053661	0.8753	5	nonDE
CXorf66	5	-0.72512	1.65304	0.0053969	0.8753	4	nonDE
DEFB104B	5	0.76343	1.69752	0.0054346	0.646893	4	nonDE
RBM15	5	0.10382	1.07462	0.0054514	0.8753	1	nonDE
CAB39L	9	0.29586	1.22762	0.0054557	0.646893	6	nonDE
C14orf178	5	0.60196	1.51778	0.0055495	0.646893	4	nonDE
GNB1	5	0.48693	1.40146	0.0055642	0.646893	4	nonDE
CCDC177	5	-0.68064	1.60285	0.0055742	0.8753	5	nonDE
PIK3R3	5	-0.34823	1.273	0.0056422	0.8753	5	nonDE
ROMO1	5	-0.06657	1.04722	0.0056707	0.8753	2	nonDE
RING1	5	0.36468	1.2876	0.0056928	0.646893	5	nonDE
LAMB1	5	0.84754	1.79943	0.0057071	0.646893	3	nonDE
PLK5	4	0.53272	1.44665	0.0057144	0.646893	4	nonDE
TRPC4AP	5	0.42012	1.33804	0.005736	0.646893	5	nonDE
RPL18	5	0.10212	1.07335	0.005745	0.646893	2	nonDE
RPP38	3	-0.74853	1.68008	0.0057592	0.8753	3	nonDE
ASPSCR1	5	-0.40702	1.32594	0.0057935	0.8753	5	nonDE
C12orf79	5	0.73338	1.66253	0.0057946	0.646893	4	nonDE
MDN1	5	0.53602	1.44997	0.0058072	0.646893	4	nonDE
ARL2BP	5	-0.52013	1.43408	0.0058235	0.8753	4	nonDE
ZNF827	5	-0.15842	1.11606	0.005842	0.8753	3	nonDE
NAT8	5	0.22717	1.17054	0.005842	0.646893	3	nonDE
TTC30B	5	0.17214	1.12673	0.0058852	0.646893	4	nonDE
C19orf53	5	0.54191	1.4559	0.0058894	0.646893	3	nonDE
PPME1	5	-0.28313	1.21683	0.005891	0.8753	3	nonDE
DBX1	5	0.30756	1.23761	0.0059231	0.646893	5	nonDE
USP49	5	0.46034	1.37587	0.0059237	0.646893	4	nonDE
ACKR3	10	0.30239	1.23319	0.0059268	0.646893	9	nonDE
SYK	10	-0.51858	1.43254	0.0059289	0.8753	8	nonDE
SLC52A3	5	-0.7056	1.63082	0.0059622	0.8753	5	nonDE
RNF39	5	0.54062	1.4546	0.0059774	0.646893	4	nonDE
SERPINA12	5	-0.36446	1.2874	0.0059917	0.8753	3	nonDE
N4BP1	5	-0.055136	1.03896	0.0059917	0.646893	2	nonDE
CGB7	10	-0.50797	1.42205	0.0060027	0.8753	7	nonDE
SLC4A3	5	-0.60664	1.52271	0.006017	0.8753	5	nonDE
PAGE1	5	-0.60672	1.52279	0.0060217	0.8753	4	nonDE
ART1	5	0.45553	1.37129	0.0060475	0.649194	4	nonDE
C12orf57	5	-0.20495	1.15265	0.0060918	0.8753	3	nonDE
PGLYRP2	5	0.40438	1.32352	0.0060918	0.650231	5	nonDE
STXBP5	5	0.48712	1.40164	0.0061382	0.65148	3	nonDE
DAAM2	5	-0.78325	1.721	0.0061419	0.8753	3	nonDE
MLC1	5	-0.60494	1.52092	0.0061503	0.8753	3	nonDE
MGST2	5	-0.49704	1.41131	0.0061503	0.8753	3	nonDE
GRXCR2	5	-1.157	2.22993	0.0062278	0.879662	5	DE
TFF1	5	0.42449	1.3421	0.0063042	0.661304	5	nonDE
S100A12	10	0.043294	1.03046	0.0063158	0.661304	4	nonDE
APITD1	5	0.39084	1.31116	0.0063363	0.661304	4	nonDE
KIAA1432	5	-0.67481	1.59639	0.0064133	0.893348	3	nonDE
SSUH2	5	0.90794	1.87636	0.0064665	0.671161	5	nonDE
UTP15	5	0.5672	1.48165	0.006554	0.67324	3	nonDE
KIR3DL1	10	0.34907	1.27374	0.0065582	0.67324	7	nonDE
SP1	5	-0.2795	1.21377	0.006564	0.893348	3	nonDE
ARHGAP44	5	-0.47165	1.38669	0.006602	0.893348	5	nonDE
CCDC126	5	-0.88159	1.8424	0.0066362	0.893348	5	nonDE
RBM27	5	0.40587	1.32489	0.0066542	0.679375	4	nonDE
TUBB	10	-0.33814	1.26413	0.0066557	0.893348	7	nonDE
FBXL18	5	0.60749	1.52361	0.0066921	0.679556	3	nonDE
PXK	5	-0.42462	1.34222	0.0067011	0.893348	5	nonDE
ZNF578	5	-0.53606	1.45001	0.0067095	0.893348	4	nonDE
BCAS4	4	-0.37988	1.30123	0.0067369	0.893348	3	nonDE
GINS3	5	0.40246	1.32176	0.0067643	0.679594	5	nonDE
MTF1	5	0.29447	1.22643	0.0067648	0.679594	4	nonDE
RNF208	5	0.51753	1.4315	0.0068818	0.685238	3	nonDE
RPL23	5	0.62551	1.54276	0.006894	0.685238	5	nonDE
TFAM	5	-0.34811	1.27289	0.0069509	0.893348	5	nonDE
PDCD2	5	-0.34515	1.27028	0.0069804	0.893348	3	nonDE
AQR	5	0.8523	1.80538	0.0069804	0.690177	3	nonDE
CCDC85C	5	-1.3847	2.61118	0.0070204	0.893348	4	DE
MEGF11	5	-1.6873	3.22053	0.007051	0.893348	5	DE
MBOAT4	5	-1.6873	3.22053	0.007051	0.893348	5	DE
B4GALT2	5	-0.23878	1.17999	0.0070969	0.893348	3	nonDE
MAD1L1	5	0.007967	1.00554	0.0071169	0.893348	2	nonDE
NAPB	5	0.33717	1.26328	0.0071248	0.696344	5	nonDE
STOX2	10	-0.057612	1.04074	0.0071464	0.696344	3	nonDE
RPL30	5	0.32292	1.25086	0.0071696	0.696344	3	nonDE
GDF5	5	-0.45424	1.37006	0.0071912	0.893348	3	nonDE
RAB38	5	-0.7104	1.63626	0.007196	0.893348	3	nonDE
POLR2C	5	-1.0458	2.06451	0.0071981	0.893348	5	DE
PCSK4	5	0.085395	1.06098	0.0071996	0.696344	2	nonDE
DEFB107A	5	0.33489	1.26128	0.0072281	0.696344	5	nonDE
OR5A2	5	-0.41879	1.33681	0.0072871	0.893348	5	nonDE
C1QL2	5	-0.078803	1.05614	0.0073346	0.893348	2	nonDE
NOTCH1	10	-0.15638	1.11449	0.0074405	0.893348	5	nonDE
WDR74	10	0.31928	1.24771	0.0074463	0.713705	6	nonDE
PTAFR	5	-0.64389	1.56254	0.0074484	0.893348	5	nonDE
PLEKHH3	5	0.2379	1.17927	0.0075333	0.893348	1	nonDE
IL2RG	10	-0.16099	1.11805	0.0075348	0.893348	5	nonDE
CRTC1	5	0.41137	1.32995	0.0075459	0.717547	4	nonDE
FGD2	5	0.54968	1.46376	0.0075628	0.717547	4	nonDE
NUMBL	5	-1.5478	2.92371	0.0075897	0.893348	3	DE
CLEC4F	5	-0.43846	1.35516	0.0075944	0.893348	4	nonDE
C1D	5	-0.56292	1.47726	0.0076086	0.893348	4	nonDE
TTC9C	5	0.58651	1.50161	0.007645	0.718042	3	nonDE
PSMB2	5	0.84808	1.8001	0.0076629	0.718042	4	nonDE
HNRNPD	5	-0.48164	1.39633	0.0076861	0.896839	3	nonDE
AKR1C1	5	0.40975	1.32846	0.0076882	0.718042	4	nonDE
KIN	5	0.31573	1.24464	0.0077209	0.718042	5	nonDE
HS3ST4	5	-0.87147	1.82953	0.0077488	0.897166	4	nonDE
PHLDA1	5	-0.73741	1.66718	0.007791	0.897166	3	nonDE
UPK1B	5	-0.33759	1.26364	0.0078405	0.897166	5	nonDE
P2RX4	5	0.18679	1.13823	0.0078621	0.727576	3	nonDE
ZNF804B	5	-0.39016	1.31054	0.0079375	0.897166	4	nonDE
VWC2L	5	-0.12988	1.0942	0.0079691	0.897166	2	nonDE
IL18BP	4	-0.65195	1.57129	0.0079754	0.897166	4	nonDE
KDM6B	5	0.39082	1.31114	0.0079876	0.728841	5	nonDE
TFDP3	5	0.27476	1.20979	0.008015	0.728841	4	nonDE
CDC23	5	0.56555	1.47995	0.008035	0.728841	4	nonDE
PES1	5	0.56292	1.47726	0.0080508	0.728841	5	nonDE
ANKH	5	0.5065	1.4206	0.0080698	0.728841	4	nonDE
MAD2L2	5	0.57944	1.49427	0.0081789	0.732922	4	nonDE
LAG3	5	-0.4644	1.37974	0.0081873	0.91532	4	nonDE
EFTUD2	5	0.62034	1.53724	0.0082242	0.732922	4	nonDE
ACADM	5	-0.56004	1.47431	0.0082384	0.91532	3	nonDE
SLC41A3	5	0.58639	1.50148	0.0082506	0.732922	3	nonDE
LEO1	5	-0.46368	1.37906	0.0083207	0.91532	4	nonDE
EIF4G2	10	0.216	1.16151	0.0083228	0.732922	5	nonDE
UNC80	5	-0.45329	1.36916	0.0083317	0.91532	5	nonDE
APOBEC4	5	0.67163	1.59287	0.0083433	0.732922	3	nonDE
PTX3	5	-0.37899	1.30043	0.0083939	0.916791	3	nonDE
LRRC8E	5	0.5017	1.41588	0.0083939	0.732922	3	nonDE
FDCSP	5	0.56011	1.47438	0.0084282	0.732922	5	nonDE
RGS13	5	0.04449	1.03132	0.0084435	0.916872	2	nonDE
C20orf141	5	0.10191	1.07319	0.0084603	0.732922	2	nonDE
CCDC105	5	0.3145	1.24358	0.0084909	0.732922	5	nonDE
ATP13A1	5	-0.39981	1.31933	0.0085199	0.918061	5	nonDE
HEATR3	5	0.32862	1.25581	0.0085325	0.732922	5	nonDE
CASC1	5	0.40323	1.32247	0.0085441	0.732922	4	nonDE
KLHDC7B	5	0.057081	1.04036	0.0085831	0.918061	2	nonDE
PTCD1	3	0.75538	1.68808	0.0086026	0.734586	3	nonDE
SERPINA10	5	0.47951	1.39427	0.0087444	0.737797	5	nonDE
FAM21A	5	0.4738	1.38876	0.0087903	0.737797	4	nonDE
DPY19L1	5	0.12507	1.09056	0.0087987	0.918061	1	nonDE
NLE1	5	0.021731	1.01518	0.0087987	0.737797	2	nonDE
G3BP1	5	0.57392	1.48856	0.0088709	0.737797	4	nonDE
GRIN2B	5	0.37894	1.30039	0.0088867	0.737797	5	nonDE
GPR26	5	-0.57919	1.49401	0.0089199	0.918061	3	nonDE
CNTD1	5	0.38723	1.30788	0.0089447	0.737797	4	nonDE
SLTM	5	-0.12686	1.09191	0.0089579	0.918061	4	nonDE
WDR65	5	-0.65772	1.57759	0.0089605	0.918061	3	nonDE
ZNF888	9	0.068347	1.04851	0.0089716	0.737797	3	nonDE
TLX3	5	-0.31	1.23971	0.0089721	0.918061	3	nonDE
KRT83	5	-0.34457	1.26977	0.0089879	0.918061	5	nonDE
PCDH17	5	0.54102	1.455	0.00899	0.737797	4	nonDE
RIBC1	5	-0.038828	1.02728	0.0089937	0.737797	2	nonDE
BAG2	5	0.18234	1.13472	0.0091133	0.743539	3	nonDE
MAGEA4	5	-0.23226	1.17467	0.0091233	0.918061	3	nonDE
RTF1	5	0.4732	1.38819	0.0091428	0.743539	4	nonDE
FRMD8	5	-0.10884	1.07836	0.0091782	0.918061	2	nonDE
RCL1	5	0.3565	1.28032	0.0092978	0.752881	5	nonDE
RIOK2	5	-0.26755	1.20376	0.0093278	0.918061	3	nonDE
GULP1	5	-0.65226	1.57163	0.0093948	0.918061	5	nonDE
DNAJC5	5	0.39343	1.31351	0.0093974	0.757681	4	nonDE
WNT10A	5	0.10436	1.07502	0.0094211	0.918061	1	nonDE
ICAM1	5	-0.87407	1.83283	0.0094248	0.918061	4	nonDE
LOC388813	10	-0.030639	1.02146	0.0094375	0.918061	4	nonDE
MBD3L3	5	0.46578	1.38106	0.0094506	0.758716	3	nonDE
SLC1A2	5	-0.78935	1.7283	0.0094675	0.918061	4	nonDE
GUCY2C	5	0.65273	1.57214	0.0095307	0.760275	5	nonDE
DLGAP2	5	-0.61559	1.53218	0.0095639	0.918061	3	nonDE
SURF6	5	0.45441	1.37022	0.0096119	0.760275	4	nonDE
RPL18A	5	0.7451	1.67609	0.0096288	0.760275	4	nonDE
CYB5A	5	-0.22443	1.16832	0.0096319	0.918061	4	nonDE
HEATR6	5	-0.096167	1.06893	0.0096319	0.760275	1	nonDE
RANBP10	5	-0.43935	1.35599	0.00973	0.918061	5	nonDE
FAM98A	5	0.070546	1.05011	0.0097943	0.761745	2	nonDE
MICAL2	5	0.59587	1.51138	0.0098074	0.761745	5	nonDE
GDAP2	5	0.31736	1.24605	0.0098428	0.918061	2	nonDE
RPL27	5	0.19362	1.14363	0.0098754	0.761745	3	nonDE
CEMP1	5	-0.55985	1.47412	0.0098775	0.918061	4	nonDE
C11orf87	4	0.56852	1.483	0.0099107	0.761745	4	nonDE
ZC3H3	5	0.57339	1.48802	0.0099434	0.761745	4	nonDE
CDCA8	5	0.64331	1.56191	0.0099513	0.761745	4	nonDE
AGK	5	0.53002	1.44395	0.0099829	0.761745	5	nonDE
URB1	5	-0.64185	1.56033	0.010068	0.918061	3	nonDE
POM121	5	-0.35142	1.27582	0.0101	0.918061	5	nonDE
RBM48	5	0.24616	1.18605	0.010122	0.761745	5	nonDE
OR2L2	5	-0.4596	1.37516	0.010126	0.918061	4	nonDE
IL1RL1	5	-0.31392	1.24308	0.010135	0.918061	5	nonDE
MCTP2	5	0.44833	1.36446	0.010137	0.761745	3	nonDE
PIH1D3	5	0.31755	1.24621	0.010154	0.761745	5	nonDE
FCRL4	5	0.033864	1.02375	0.010177	0.918061	2	nonDE
ZNF259	5	0.38536	1.30619	0.010188	0.761745	5	nonDE
ZNF207	10	0.19524	1.14491	0.010221	0.761745	5	nonDE
PWWP2A	5	-0.9059	1.87371	0.010232	0.918061	4	nonDE
ZNF770	5	0.38915	1.30962	0.010233	0.761745	5	nonDE
PSMB6	10	0.41743	1.33555	0.010252	0.761745	7	nonDE
STYK1	5	0.28102	1.21505	0.010295	0.761745	4	nonDE
RILPL2	5	-0.97092	1.96009	0.010319	0.918061	4	nonDE
NRN1	10	0.26955	1.20543	0.010373	0.761745	7	nonDE
SLC35B4	5	-0.46232	1.37776	0.010389	0.918061	5	nonDE
ZBTB1	5	0.23272	1.17505	0.010402	0.761745	5	nonDE
SNX25	5	-0.30741	1.23748	0.010459	0.761745	2	nonDE
C16orf86	5	0.12633	1.09151	0.010464	0.918061	2	nonDE
ZDHHC11B	4	-0.5303	1.44423	0.010486	0.761745	1	nonDE
FKBP2	5	0.17901	1.13211	0.01049	0.761745	3	nonDE
KRT82	5	0.22074	1.16533	0.010502	0.761745	3	nonDE
SEMA7A	5	-0.75617	1.689	0.010526	0.918061	5	nonDE
RPL39	5	0.48147	1.39617	0.010613	0.765768	5	nonDE
ISM1	5	-1.4749	2.77964	0.010615	0.918061	5	DE
ARRDC1	5	-0.41906	1.33706	0.010668	0.918061	3	nonDE
LUC7L3	5	0.40165	1.32102	0.010674	0.765768	5	nonDE
FAM43A	5	-0.59074	1.50602	0.010737	0.918061	5	nonDE
POLD1	5	0.55231	1.46643	0.010746	0.765768	5	nonDE
MGA	5	0.45529	1.37106	0.0108	0.765768	3	nonDE
HOXA2	5	0.028352	1.01985	0.010868	0.918061	2	nonDE
PHAX	10	0.32215	1.25019	0.01088	0.765768	7	nonDE
MTHFD2	10	0.17031	1.1253	0.010905	0.765768	5	nonDE
ELOVL1	5	-0.28953	1.22224	0.010907	0.918061	5	nonDE
TMEM81	5	0.39352	1.31359	0.010912	0.765768	5	nonDE
HSPA9	5	0.30169	1.23259	0.010929	0.765768	3	nonDE
COL4A3BP	5	-0.47912	1.39389	0.010938	0.918061	4	nonDE
HSD11B1L	5	1.2558	2.388	0.010951	0.765768	3	DE
QSOX2	5	0.51796	1.43193	0.011003	0.765768	3	nonDE
TAS2R41	5	0.97936	1.97159	0.011006	0.765768	5	nonDE
BPIFA2	5	0.17506	1.12901	0.011089	0.918061	1	nonDE
PLEKHH1	5	-0.5292	1.44313	0.011152	0.918061	3	nonDE
HNRNPLL	5	-1.9146	3.77009	0.011161	0.918061	4	DE
ATP10D	5	0.52909	1.44302	0.011229	0.776595	4	nonDE
C17orf100	5	0.47073	1.38581	0.011295	0.776595	5	nonDE
KIF15	5	-0.45307	1.36895	0.0113	0.918061	4	nonDE
TMEM132B	4	-1.3701	2.58488	0.011306	0.918061	3	DE
ERMAP	9	0.47434	1.38928	0.011308	0.776595	5	nonDE
DBR1	5	0.27481	1.20983	0.011327	0.776595	5	nonDE
GPR125	5	-1.0329	2.04613	0.011375	0.918061	4	DE
LPPR5	5	-0.51929	1.43325	0.011382	0.918061	5	nonDE
MGMT	5	-0.4169	1.33506	0.011387	0.918061	5	nonDE
TMEM70	5	-0.017562	1.01225	0.011457	0.918061	2	nonDE
PTPMT1	5	-0.33374	1.26028	0.011487	0.918061	4	nonDE
SZRD1	4	-0.50012	1.41433	0.011507	0.918061	4	nonDE
E2F6	5	0.082579	1.05891	0.01151	0.918061	2	nonDE
OS9	5	-0.25864	1.19635	0.011523	0.918061	3	nonDE
SOCS1	5	-0.92233	1.89517	0.01153	0.918061	5	nonDE
MYOM1	5	-0.51217	1.42619	0.011577	0.918061	5	nonDE
C10orf105	5	-0.42911	1.3464	0.011583	0.786596	2	nonDE
CCDC146	5	-0.18043	1.13322	0.011593	0.786596	2	nonDE
OR56B1	5	0.53897	1.45293	0.011613	0.786596	4	nonDE
GNLY	5	0.53342	1.44736	0.011667	0.786596	4	nonDE
OR5W2	5	0.40543	1.32448	0.011682	0.786596	5	nonDE
CPA2	5	-0.22146	1.16591	0.01171	0.918061	3	nonDE
RAB36	5	0.45855	1.37416	0.011779	0.790258	4	nonDE
PRDX6	5	-0.43044	1.34764	0.01184	0.918061	3	nonDE
PISD	10	0.30555	1.23589	0.01185	0.792203	6	nonDE
BNIPL	5	-0.50293	1.41709	0.011917	0.918061	3	nonDE
TPT1	5	0.45233	1.36825	0.011959	0.794363	4	nonDE
MX2	10	-0.22282	1.16701	0.011983	0.918061	6	nonDE
THOC6	5	-0.89479	1.85934	0.011983	0.918061	5	nonDE
BMPR1B	5	0.44435	1.3607	0.011986	0.794363	3	nonDE
NFYC	5	0.63757	1.55571	0.012009	0.794363	4	nonDE
GRAMD2	4	0.51265	1.42667	0.012065	0.795258	2	nonDE
COLGALT2	5	-0.514	1.428	0.012066	0.918061	4	nonDE
GATSL3	5	-0.64466	1.56337	0.012119	0.918061	3	nonDE
SPTBN5	5	0.43942	1.35606	0.012131	0.796805	5	nonDE
HES2	10	0.0128	1.00891	0.012144	0.918061	4	nonDE
ZSCAN5A	10	0.27674	1.21145	0.012289	0.801804	7	nonDE
C19orf68	5	0.38872	1.30923	0.012297	0.801804	3	nonDE
TBATA	5	-0.22414	1.16808	0.012325	0.918061	3	nonDE
RGAG4	5	-0.5785	1.4933	0.012353	0.918061	4	nonDE
NPEPL1	5	-0.4996	1.41382	0.012417	0.918061	4	nonDE
USP9Y	5	0.055851	1.03947	0.012462	0.918061	2	nonDE
SGSM3	5	-0.50745	1.42154	0.012462	0.801804	2	nonDE
NKX6-1	5	-0.38137	1.30258	0.012465	0.918061	5	nonDE
ZNF639	5	0.34258	1.26802	0.012472	0.801804	4	nonDE
RBM34	5	-0.40731	1.32621	0.012475	0.918061	4	nonDE
GMPS	5	0.33745	1.26352	0.012503	0.801804	4	nonDE
C1QL3	4	0.20835	1.15537	0.012519	0.801804	3	nonDE
FARSA	5	-0.42973	1.34698	0.012526	0.918061	5	nonDE
E2F2	5	-0.48436	1.39897	0.012533	0.918061	4	nonDE
TESC	5	0.44665	1.36287	0.012549	0.801804	4	nonDE
DST	10	-0.30553	1.23587	0.012569	0.918061	5	nonDE
TM7SF3	5	-0.67536	1.597	0.012584	0.918061	4	nonDE
CNOT3	5	0.51342	1.42743	0.012645	0.801804	4	nonDE
DDHD1	5	0.40085	1.32029	0.012712	0.801804	4	nonDE
ZNF282	5	0.44941	1.36548	0.012774	0.801804	4	nonDE
HPGDS	5	0.88827	1.85096	0.012821	0.801804	3	nonDE
ZFP57	5	0.34491	1.27007	0.012858	0.801804	4	nonDE
TUBB4B	10	0.35252	1.27679	0.012875	0.801804	6	nonDE
KRT74	5	-0.5959	1.51142	0.012879	0.918061	3	nonDE
GAB4	5	0.3774	1.299	0.012891	0.801804	5	nonDE
NBAS	5	0.031524	1.02209	0.012918	0.918061	2	nonDE
ACTL10	5	-0.092195	1.06599	0.012933	0.801804	2	nonDE
VPS8	5	-0.35034	1.27486	0.012934	0.918061	5	nonDE
FTSJ3	5	0.56574	1.48015	0.012963	0.801804	4	nonDE
LMNA	5	0.50392	1.41806	0.013009	0.801804	3	nonDE
SP3	5	-0.22749	1.1708	0.013027	0.918061	3	nonDE
TMEM91	5	0.4335	1.35051	0.013053	0.801804	4	nonDE
WNT3	5	0.71607	1.6427	0.01307	0.801804	3	nonDE
DPY19L4	5	0.62517	1.54239	0.013077	0.801804	3	nonDE
CHIC2	5	-0.96223	1.94832	0.013094	0.918061	3	nonDE
POC1B	2	-0.61982	1.53668	0.013104	0.918061	2	nonDE
SEC63	5	0.39516	1.31509	0.013111	0.801804	5	nonDE
FAM193A	5	-0.39383	1.31388	0.01312	0.918061	3	nonDE
CAP2	5	-0.29757	1.22907	0.013134	0.918061	5	nonDE
ACSBG2	5	0.28704	1.22013	0.01315	0.801804	5	nonDE
DNAJA1	10	-0.33402	1.26052	0.013153	0.918061	8	nonDE
SYT17	5	0.37345	1.29545	0.013188	0.801804	4	nonDE
NIPA1	5	-1.0648	2.09188	0.013199	0.918061	4	DE
VSIG10L	9	-0.44308	1.3595	0.013284	0.918061	5	nonDE
STARD10	5	0.52148	1.43543	0.013294	0.80297	3	nonDE
DDX6	5	0.21395	1.15986	0.013316	0.80297	3	nonDE
LOC643355	5	-0.53113	1.44506	0.01333	0.918061	5	nonDE
SLC6A15	5	-0.63444	1.55234	0.013371	0.918061	5	nonDE
C17orf66	5	-0.61604	1.53266	0.013376	0.918061	5	nonDE
CRNKL1	5	0.58647	1.50157	0.013376	0.80297	4	nonDE
TRIM63	5	0.34826	1.27302	0.013419	0.80297	3	nonDE
ANKRD63	4	0.3769	1.29855	0.013428	0.80297	4	nonDE
ARTN	10	-0.45432	1.37014	0.013445	0.918061	8	nonDE
TYW1B	4	-0.60414	1.52007	0.013459	0.918061	2	nonDE
AQP9	5	0.28817	1.22109	0.013464	0.80297	5	nonDE
VDAC3	5	-0.33798	1.26399	0.013488	0.918061	4	nonDE
ALK	5	-0.06715	1.04765	0.013516	0.918061	2	nonDE
KIAA0196	5	-0.4994	1.41363	0.013546	0.918061	3	nonDE
OR4L1	5	0.64989	1.56905	0.01355	0.803433	4	nonDE
WBSCR17	5	0.57206	1.48664	0.013557	0.803433	3	nonDE
HIGD1A	5	-0.56729	1.48174	0.013576	0.918061	5	nonDE
C19orf82	5	0.50246	1.41663	0.013611	0.804051	4	nonDE
MYBPHL	5	-0.80592	1.74826	0.013639	0.918061	3	nonDE
VHLL	5	-0.44626	1.3625	0.013651	0.918061	4	nonDE
CMTM8	5	-1.0339	2.04755	0.013686	0.918061	3	DE
KAT8	10	0.12689	1.09194	0.013691	0.805863	5	nonDE
AGO1	5	0.27418	1.20931	0.013727	0.805863	5	nonDE
SLC29A1	10	-0.075646	1.05383	0.013728	0.918061	5	nonDE
SLC25A46	5	-0.19678	1.14614	0.013728	0.918061	4	nonDE
GNAT1	10	-0.50609	1.4202	0.013784	0.918061	6	nonDE
GPALPP1	5	-1.0209	2.02918	0.013857	0.918061	5	DE
LGMN	5	0.27668	1.2114	0.013893	0.813027	3	nonDE
SNX4	5	-0.56901	1.48351	0.013913	0.918061	5	nonDE
NR2C2AP	5	-0.58775	1.5029	0.013928	0.918061	3	nonDE
KDM5A	5	-0.01361	1.00948	0.01394	0.918061	1	nonDE
ZFYVE28	5	0.32491	1.25259	0.01394	0.813027	3	nonDE
CNKSR3	5	-0.44498	1.3613	0.013963	0.918061	3	nonDE
ZBTB18	5	0.19436	1.14422	0.01401	0.813027	3	nonDE
AOC2	5	0.44092	1.35747	0.014022	0.813027	5	nonDE
C19orf80	5	-0.40505	1.32413	0.014068	0.918061	5	nonDE
BAGE	5	-0.33223	1.25896	0.014071	0.918061	3	nonDE
GNAI2	5	-0.46115	1.37664	0.014101	0.918061	5	nonDE
ESRRG	25	-0.1759	1.12967	0.014105	0.918061	12	nonDE
NRIP1	5	-0.13712	1.09971	0.01411	0.918061	3	nonDE
RPL35	5	0.34199	1.2675	0.01411	0.815613	3	nonDE
TBC1D4	5	-0.54719	1.46124	0.014129	0.918061	3	nonDE
C5AR2	9	-0.68938	1.61259	0.014179	0.918061	5	nonDE
NFATC3	5	-0.37862	1.3001	0.014192	0.918061	4	nonDE
HINT2	5	0.25597	1.19414	0.01421	0.818851	5	nonDE
INPP4A	5	-0.26914	1.20509	0.014249	0.918061	5	nonDE
C19orf12	5	-0.50288	1.41704	0.014325	0.918061	3	nonDE
SLC25A27	5	-0.52617	1.4401	0.014326	0.918061	5	nonDE
KRBA2	5	-0.43196	1.34907	0.014343	0.918061	3	nonDE
CEACAM16	10	-0.4099	1.32859	0.01439	0.918061	6	nonDE
SYT8	5	0.34178	1.26732	0.014401	0.826884	5	nonDE
TBC1D3F	5	0.47074	1.38582	0.014437	0.826884	5	nonDE
C6orf203	5	-0.24711	1.18683	0.014446	0.918061	3	nonDE
ABI3	5	-0.54692	1.46096	0.014466	0.918061	3	nonDE
CCDC64B	5	0.026231	1.01835	0.01451	0.918061	2	nonDE
DDR1	10	-0.35463	1.27866	0.014602	0.918061	7	nonDE
CNOT4	5	-0.6879	1.61094	0.014627	0.918061	5	nonDE
FAM109A	5	0.29116	1.22362	0.014636	0.828793	5	nonDE
C4orf48	5	0.41154	1.3301	0.014653	0.828793	4	nonDE
CLTC	5	0.43207	1.34917	0.01466	0.828793	5	nonDE
LOC100144595	5	-0.62393	1.54107	0.014676	0.918061	4	nonDE
TOP3B	5	-0.05813	1.04112	0.014704	0.918061	2	nonDE
SPRR1B	10	0.10175	1.07307	0.014715	0.828793	4	nonDE
GPR156	5	0.68782	1.61085	0.014718	0.828793	3	nonDE
GCA	5	-0.16393	1.12033	0.014729	0.918061	2	nonDE
ACTB	5	0.60407	1.52	0.014735	0.828793	4	nonDE
ITGB2	5	-0.3713	1.29352	0.014753	0.918061	5	nonDE
IL6	5	0.26679	1.20313	0.014838	0.828968	5	nonDE
CAMK2D	5	-0.4357	1.35257	0.014881	0.918061	4	nonDE
USP27X	5	-0.41091	1.32952	0.014893	0.918061	5	nonDE
SPRYD4	5	0.047966	1.03381	0.014899	0.918061	2	nonDE
B3GNT6	5	0.1726	1.12709	0.014899	0.828968	4	nonDE
SRBD1	5	0.42352	1.3412	0.014919	0.828968	5	nonDE
ZNF638	5	0.14767	1.10778	0.014958	0.828968	3	nonDE
IL6ST	5	0.0024872	1.00173	0.01497	0.828968	2	nonDE
RPL31	5	0.42603	1.34353	0.015018	0.828968	5	nonDE
KLK13	5	-0.53855	1.45251	0.015019	0.918061	4	nonDE
KIAA1671	10	0.036536	1.02565	0.015045	0.918061	3	nonDE
TMEM202	5	-0.14044	1.10224	0.015047	0.828968	2	nonDE
NLGN4X	10	-0.46852	1.38369	0.015143	0.918061	6	nonDE
EZH1	5	-0.12229	1.08846	0.0152	0.918061	2	nonDE
CENPT	5	0.45821	1.37384	0.015232	0.836677	4	nonDE
MRGPRX4	5	0.25556	1.1938	0.015296	0.918061	2	nonDE
DIRAS2	5	0.014778	1.0103	0.015338	0.918061	2	nonDE
KIF26A	5	-0.37588	1.29763	0.015351	0.918061	5	nonDE
CGA	9	-0.37731	1.29892	0.015429	0.918061	6	nonDE
SDHC	5	0.58097	1.49585	0.015452	0.843378	3	nonDE
IRF2BPL	5	-0.29744	1.22896	0.015472	0.918061	5	nonDE
CPPED1	5	0.32953	1.2566	0.015484	0.843378	5	nonDE
ZCCHC9	5	-0.042543	1.02993	0.015488	0.918061	1	nonDE
NT5E	5	0.23202	1.17448	0.015488	0.843378	3	nonDE
NLRC3	5	-0.12736	1.09229	0.015514	0.918061	3	nonDE
GOLGA8A	14	-0.35129	1.2757	0.015528	0.918061	7	nonDE
KIF24	5	-0.53124	1.44517	0.015604	0.918061	4	nonDE
SALL2	5	0.13999	1.1019	0.01562	0.918061	2	nonDE
VGF	5	-0.61579	1.5324	0.01563	0.918061	4	nonDE
CAMKK1	5	-0.21712	1.16241	0.01563	0.918061	5	nonDE
PMS2	5	-0.60411	1.52004	0.015672	0.918061	3	nonDE
ROCK1	5	-0.040607	1.02855	0.015686	0.918061	2	nonDE
HNRNPK	5	0.34898	1.27366	0.015703	0.850223	5	nonDE
OR2B6	5	0.42133	1.33916	0.015707	0.850223	3	nonDE
SCGB1D1	4	-0.74062	1.67089	0.015744	0.918061	3	nonDE
ATXN7L3	5	0.43948	1.35612	0.015783	0.850223	4	nonDE
AP1B1	5	-0.36773	1.29032	0.015841	0.918061	5	nonDE
FOXM1	5	0.089471	1.06398	0.015878	0.850223	2	nonDE
FSD1	5	-0.31188	1.24132	0.015896	0.918061	5	nonDE
LRRC8B	5	-0.3571	1.28085	0.015908	0.918061	5	nonDE
PSMG1	5	0.34877	1.27347	0.015934	0.850223	3	nonDE
CPSF3L	5	0.42366	1.34133	0.015952	0.850223	4	nonDE
HTATIP2	5	0.57221	1.4868	0.015973	0.850223	3	nonDE
ZNF554	5	0.2855	1.21883	0.015983	0.850223	4	nonDE
DPYS	5	-0.39844	1.31808	0.016003	0.918061	4	nonDE
SHANK2	5	-0.11832	1.08547	0.016042	0.918061	2	nonDE
PARP14	5	-0.38917	1.30964	0.01607	0.918061	3	nonDE
TMEM206	5	-0.32419	1.25196	0.016076	0.918061	3	nonDE
GNG4	5	-0.20879	1.15572	0.016086	0.918061	3	nonDE
SEBOX	5	0.45339	1.36925	0.016086	0.850223	4	nonDE
FLCN	5	0.37012	1.29246	0.016091	0.850223	4	nonDE
RBM14-RBM4	7	0.24058	1.18147	0.016154	0.850223	6	nonDE
PPP1R13B	5	0.467	1.38223	0.016157	0.850223	4	nonDE
YIPF3	5	0.13674	1.09942	0.016228	0.918061	2	nonDE
SF3B2	5	0.79958	1.74059	0.016275	0.852381	3	nonDE
ZCCHC11	5	0.30686	1.23701	0.016289	0.852381	4	nonDE
LIPA	5	-0.060762	1.04302	0.01629	0.918061	2	nonDE
CLEC1B	5	-0.41858	1.33661	0.016291	0.918061	4	nonDE
TCP11L1	4	-0.36754	1.29015	0.016344	0.918061	4	nonDE
RSPH9	5	0.27856	1.21298	0.016398	0.855707	4	nonDE
GMFG	5	-0.80977	1.75293	0.016403	0.918061	3	nonDE
STON1	5	-0.41678	1.33494	0.016432	0.918061	5	nonDE
MAD2L1	5	-0.575	1.48968	0.016465	0.918061	5	nonDE
DOLK	5	0.14582	1.10636	0.016496	0.918061	2	nonDE
RASGRF1	5	0.63287	1.55065	0.016669	0.855982	3	nonDE
BAI2	4	-0.65853	1.57847	0.016677	0.855982	1	nonDE
PRSS51	5	0.36488	1.28777	0.016692	0.855982	3	nonDE
LMBR1L	5	-0.5602	1.47447	0.0167	0.918061	3	nonDE
OR10H2	5	0.55707	1.47128	0.016717	0.855982	3	nonDE
EBNA1BP2	5	-0.084318	1.06019	0.016761	0.855982	2	nonDE
VWCE	5	-1.1495	2.21837	0.016788	0.918061	4	DE
RGL2	10	-0.25284	1.19155	0.016797	0.918061	8	nonDE
RABGAP1L	5	0.85121	1.80401	0.016815	0.855982	4	nonDE
ATG4D	5	0.37724	1.29885	0.016839	0.855982	4	nonDE
BCCIP	5	0.2754	1.21033	0.016852	0.855982	5	nonDE
CYP1A2	5	0.14529	1.10595	0.016885	0.918061	2	nonDE
CTSG	5	-0.34095	1.26659	0.016893	0.918061	3	nonDE
PPP6R3	5	-0.77385	1.70983	0.016897	0.918061	3	nonDE
GEMIN4	5	0.3331	1.25972	0.016919	0.855982	5	nonDE
MAP2K6	5	-0.36215	1.28534	0.016973	0.918061	4	nonDE
DECR2	5	0.20341	1.15142	0.016996	0.855982	5	nonDE
ABCA8	5	0.073707	1.05242	0.017019	0.918061	2	nonDE
TRAF1	10	0.3451	1.27024	0.017025	0.855982	8	nonDE
SLCO6A1	5	-0.7654	1.69984	0.017036	0.918061	4	nonDE
DENND4C	5	-0.54101	1.45499	0.017075	0.918061	3	nonDE
TSC22D3	5	-0.46053	1.37605	0.017097	0.918061	5	nonDE
FAM217A	5	-0.39982	1.31934	0.017101	0.918061	3	nonDE
TANGO2	5	0.278	1.21251	0.017135	0.855982	3	nonDE
BCAS2	5	0.44947	1.36554	0.017162	0.855982	5	nonDE
ZNF736	10	0.39271	1.31286	0.017163	0.855982	7	nonDE
DDX18	5	-0.73991	1.67007	0.017175	0.918061	4	nonDE
FUT5	5	-0.40984	1.32854	0.017187	0.918061	3	nonDE
NUTM2G	8	-0.43747	1.35423	0.017201	0.918061	5	nonDE
ANGPTL4	5	0.51548	1.42947	0.017202	0.855982	4	nonDE
RAB15	5	0.27458	1.20964	0.017207	0.855982	4	nonDE
CXCL11	5	0.53656	1.45051	0.017257	0.855982	4	nonDE
ACTRT2	5	-0.10854	1.07814	0.017262	0.918061	2	nonDE
PSMA8	5	-0.055576	1.03927	0.017275	0.918061	2	nonDE
CCDC25	5	0.24551	1.18551	0.017275	0.855982	3	nonDE
FHAD1	5	-0.60905	1.52525	0.01729	0.918061	4	nonDE
ZPLD1	10	-0.26062	1.19799	0.0173	0.918061	5	nonDE
PKNOX1	5	0.2543	1.19276	0.017302	0.855982	4	nonDE
FSIP1	5	0.32574	1.25331	0.017327	0.855982	5	nonDE
TCHP	5	0.39329	1.31339	0.017386	0.855982	5	nonDE
CCDC144NL	10	0.09604	1.06884	0.017406	0.855982	3	nonDE
SIMC1	5	-0.6969	1.62102	0.017482	0.918061	3	nonDE
EMB	5	-0.19802	1.14712	0.017482	0.85747	2	nonDE
TBC1D28	8	-0.37832	1.29983	0.017483	0.918061	6	nonDE
PARS2	5	0.16094	1.11802	0.01754	0.858099	3	nonDE
NHLRC4	5	-0.5849	1.49994	0.017603	0.918061	5	nonDE
FAM120C	5	0.17632	1.13	0.017604	0.859007	3	nonDE
PHOX2A	5	-0.12637	1.09154	0.017637	0.918061	3	nonDE
C17orf107	5	-0.49387	1.40822	0.017688	0.918061	3	nonDE
LTK	5	0.14202	1.10345	0.0177	0.918061	1	nonDE
RPL21	5	0.34669	1.27164	0.0177	0.860938	4	nonDE
OR4A16	5	0.58723	1.50236	0.017736	0.860938	3	nonDE
SLC22A3	5	-0.44755	1.36372	0.017803	0.918061	5	nonDE
FAM53A	5	-0.48493	1.39952	0.017815	0.918061	5	nonDE
CLCC1	5	-0.2591	1.19673	0.017844	0.918061	5	nonDE
ZNF33B	5	0.40168	1.32105	0.017877	0.865558	3	nonDE
TMEM239	5	-0.16305	1.11965	0.0179	0.918061	2	nonDE
OR10J5	5	0.34322	1.26858	0.01793	0.865878	5	nonDE
OOEP	4	-0.46277	1.37819	0.017952	0.918061	4	nonDE
FAT3	5	-0.40294	1.3222	0.018014	0.918061	4	nonDE
CROT	5	0.11401	1.08223	0.018077	0.870397	2	nonDE
CCDC176	5	-0.13603	1.09888	0.018094	0.918061	2	nonDE
ACRC	5	-0.48991	1.40436	0.018139	0.918061	4	nonDE
CMIP	5	0.56004	1.47431	0.018165	0.870397	4	nonDE
DNAJA2	5	-0.42091	1.33877	0.018234	0.918061	5	nonDE
CD34	5	0.46622	1.38149	0.01825	0.870397	4	nonDE
TMEM174	5	-0.95867	1.94352	0.018251	0.918061	5	nonDE
PIGQ	5	-0.44227	1.35874	0.018264	0.918061	4	nonDE
AURKA	5	-0.14996	1.10954	0.018264	0.870397	2	nonDE
WWTR1	5	-0.40316	1.3224	0.018268	0.918061	3	nonDE
UMPS	5	0.45107	1.36705	0.018293	0.870397	4	nonDE
EPOR	10	0.24037	1.1813	0.018301	0.870397	7	nonDE
CBX4	5	0.44267	1.35912	0.01844	0.872593	4	nonDE
DYRK1B	5	-0.13571	1.09863	0.018467	0.918061	2	nonDE
DHH	5	0.44954	1.3656	0.018484	0.872593	4	nonDE
KRT33A	5	0.72639	1.65449	0.018487	0.872593	5	nonDE
IKBIP	5	0.39385	1.3139	0.018548	0.87331	4	nonDE
NIPA2	5	-0.43432	1.35127	0.018624	0.918061	3	nonDE
PGD	5	0.45282	1.36871	0.01865	0.875903	4	nonDE
DHRS2	5	-0.29692	1.22852	0.018658	0.918061	3	nonDE
SNX13	5	-0.59505	1.51052	0.018727	0.918061	4	nonDE
NRIP3	5	0.32503	1.25269	0.018739	0.877867	5	nonDE
LAD1	5	-0.5545	1.46866	0.018746	0.918061	4	nonDE
PHIP	5	-0.47058	1.38567	0.01875	0.918061	4	nonDE
OR51E2	5	-0.45355	1.36941	0.018805	0.918061	4	nonDE
KIF19	5	0.31006	1.23976	0.018828	0.87906	3	nonDE
MED28	5	-0.061571	1.0436	0.01887	0.918061	2	nonDE
MAT1A	5	-0.31195	1.24138	0.018889	0.918061	3	nonDE
IGFBP2	5	-0.72769	1.65599	0.018914	0.918061	3	nonDE
RGCC	5	0.31198	1.24141	0.018923	0.87906	3	nonDE
TAAR9	4	-0.99233	1.9894	0.018933	0.918061	3	nonDE
GABARAPL2	5	-0.44845	1.36457	0.018942	0.918061	4	nonDE
GTF2A1L	5	0.48094	1.39565	0.018952	0.87906	5	nonDE
ZMYND19	5	-0.35325	1.27744	0.018958	0.918061	5	nonDE
CTDNEP1	5	0.2338	1.17593	0.018985	0.87906	5	nonDE
ZNF350	5	-0.43813	1.35485	0.019026	0.918061	3	nonDE
COPA	5	0.73558	1.66507	0.019034	0.87906	4	nonDE
HLA-DOA	5	-1.0299	2.04188	0.019045	0.87906	2	DE
EBLN2	5	-0.90521	1.87282	0.019055	0.918061	4	nonDE
ADAM15	5	-0.23397	1.17607	0.019066	0.918061	3	nonDE
IDNK	5	0.58191	1.49683	0.019112	0.880011	3	nonDE
C5orf48	5	-0.82112	1.76678	0.019129	0.918061	5	nonDE
ISLR	4	-0.54599	1.46002	0.019129	0.918061	4	nonDE
NEDD8-MDP1	2	0.86694	1.82379	0.019271	0.885146	2	nonDE
GDA	5	-0.0080521	1.0056	0.019305	0.918061	2	nonDE
GP6	5	-0.59981	1.51552	0.019314	0.918061	4	nonDE
ESRRA	5	-0.74663	1.67787	0.019373	0.918061	3	nonDE
ATP13A3	5	-0.063581	1.04506	0.019373	0.918061	2	nonDE
SYTL5	5	-0.43079	1.34797	0.019381	0.918061	5	nonDE
CLIC1	5	-0.39165	1.31189	0.0194	0.918061	5	nonDE
AKR7A2	5	-0.3992	1.31878	0.019401	0.918061	4	nonDE
LMNB1	5	0.091663	1.0656	0.019401	0.918061	2	nonDE
ABCB8	5	0.17703	1.13055	0.019401	0.887729	3	nonDE
CCDC9	5	0.58352	1.4985	0.019422	0.887729	4	nonDE
PPIG	5	0.18988	1.14067	0.01947	0.919013	1	nonDE
C4orf21	5	-0.23615	1.17785	0.019556	0.92073	5	nonDE
PPEF2	5	-0.70829	1.63387	0.019607	0.920829	4	nonDE
TOR1AIP2	5	0.35194	1.27628	0.019611	0.894201	3	nonDE
ARHGDIB	5	0.033207	1.02328	0.019677	0.921051	2	nonDE
KCNE1L	5	-0.69524	1.61915	0.019709	0.921051	5	nonDE
BCLAF1	5	0.42081	1.33868	0.019724	0.8949	5	nonDE
PCDH12	5	0.7225	1.65004	0.019772	0.8949	3	nonDE
IPO13	5	0.44499	1.3613	0.019773	0.8949	5	nonDE
HYAL2	10	-0.16108	1.11812	0.019821	0.923949	5	nonDE
METTL20	5	0.42478	1.34237	0.019847	0.8949	4	nonDE
BANP	5	0.27738	1.21199	0.019864	0.8949	3	nonDE
C14orf169	5	0.33702	1.26314	0.019942	0.896265	5	nonDE
ZBTB37	5	-0.41983	1.33777	0.020071	0.927935	4	nonDE
NUP205	5	0.37346	1.29546	0.020071	0.899891	5	nonDE
RRM2	5	0.4078	1.32666	0.020121	0.899965	5	nonDE
ABHD14A	5	-0.36414	1.28711	0.020148	0.927935	4	nonDE
CCL18	5	-0.50233	1.4165	0.020212	0.927935	4	nonDE
CD3EAP	5	0.4912	1.40561	0.02024	0.900206	4	nonDE
PDK4	5	0.51801	1.43198	0.020244	0.900206	4	nonDE
MUCL1	5	-0.27443	1.20952	0.020251	0.927935	5	nonDE
CSMD1	5	-0.30408	1.23463	0.02027	0.927935	3	nonDE
CPT2	5	-0.23282	1.17513	0.02027	0.900206	1	nonDE
CLN5	5	-0.30444	1.23494	0.020309	0.927935	4	nonDE
ZNF441	5	-0.31399	1.24314	0.020313	0.927935	3	nonDE
OSBPL10	5	-0.4351	1.352	0.020397	0.927935	4	nonDE
PCDHGA8	5	-0.47871	1.3935	0.02042	0.927935	5	nonDE
SAA2-SAA4	1	-1.1119	2.1613	0.020442	0.927935	1	DE
CAPN2	5	-0.13816	1.1005	0.020476	0.927935	3	nonDE
C9orf153	5	0.19907	1.14796	0.020515	0.904478	3	nonDE
CRCT1	5	0.56594	1.48035	0.020532	0.904478	3	nonDE
FLOT1	5	0.40582	1.32484	0.020544	0.904478	5	nonDE
TOX4	5	-0.47403	1.38898	0.020595	0.927935	5	nonDE
IGSF8	5	-3.3048	9.88198	0.02061	0.927935	3	DE
FAM114A1	5	-1.0194	2.02708	0.020652	0.927935	5	DE
F11	5	-0.9891	1.98495	0.020652	0.927935	4	nonDE
INTS4	5	0.20905	1.15593	0.020658	0.904478	3	nonDE
MS4A6E	5	0.12365	1.08949	0.020667	0.904478	3	nonDE
CTIF	5	0.42663	1.34409	0.020678	0.904478	4	nonDE
DHX8	5	0.69079	1.61417	0.020703	0.904478	4	nonDE
TTYH1	5	-0.98927	1.98518	0.02075	0.927935	4	nonDE
ZNF883	5	-1.4269	2.68868	0.02075	0.927935	4	DE
INCENP	5	0.5588	1.47304	0.020775	0.905058	4	nonDE
RPL7A	5	0.49969	1.41391	0.020813	0.905058	4	nonDE
MYF6	5	-0.083987	1.05994	0.020856	0.927935	2	nonDE
DHRS12	4	-0.38644	1.30716	0.020875	0.927935	2	nonDE
UEVLD	5	0.3542	1.27828	0.02089	0.905852	4	nonDE
IL13RA1	5	-0.45298	1.36886	0.020936	0.927935	5	nonDE
RASIP1	5	-0.50939	1.42345	0.02096	0.927935	3	nonDE
CENPP	5	0.21996	1.1647	0.021028	0.905852	5	nonDE
C7orf55-LUC7L2	5	-0.24806	1.18761	0.021045	0.927935	4	nonDE
IKBKG	5	0.19837	1.1474	0.021054	0.927935	1	nonDE
LEMD1	5	0.11306	1.08152	0.021073	0.905852	2	nonDE
RORB	5	0.22739	1.17072	0.021075	0.905852	5	nonDE
COQ9	5	-0.2782	1.21268	0.021131	0.927935	3	nonDE
UFC1	5	-0.20527	1.1529	0.021185	0.927935	5	nonDE
PCDH1	5	0.35526	1.27922	0.021197	0.905852	4	nonDE
RPL3	5	0.33119	1.25805	0.021226	0.905852	3	nonDE
THAP1	5	0.12546	1.09086	0.021244	0.905852	3	nonDE
EPB42	5	0.33428	1.26075	0.021319	0.905852	4	nonDE
KRT2	5	-0.48454	1.39914	0.021357	0.927935	3	nonDE
CCDC51	5	0.28533	1.21869	0.021364	0.905852	5	nonDE
MX1	5	-0.49326	1.40762	0.021423	0.927935	4	nonDE
ACSL5	10	0.3492	1.27385	0.021429	0.905852	7	nonDE
PALM2	5	0.24258	1.18311	0.021437	0.927935	1	nonDE
KPNB1	5	0.062699	1.04442	0.021437	0.905852	2	nonDE
MECP2	5	-0.53505	1.44899	0.021482	0.927935	3	nonDE
SPDL1	5	0.53713	1.45108	0.0215	0.905852	4	nonDE
RUNDC3A	5	0.62558	1.54283	0.021537	0.905852	3	nonDE
PSMA6	5	0.25936	1.19695	0.021576	0.905852	5	nonDE
C19orf48	5	-0.69815	1.62242	0.021583	0.927935	4	nonDE
HMGCR	5	0.38484	1.30571	0.021615	0.905852	5	nonDE
IGFBP5	5	-0.85047	1.80309	0.021628	0.927935	3	nonDE
FOXE3	5	0.25484	1.1932	0.021634	0.905852	4	nonDE
ZNF420	5	0.31336	1.2426	0.021651	0.905852	5	nonDE
OLFML2B	5	-0.36962	1.29201	0.021655	0.927935	4	nonDE
MAMLD1	5	-0.60484	1.52081	0.021671	0.927935	3	nonDE
RC3H2	5	0.23825	1.17956	0.021817	0.927935	1	nonDE
RPS6KA5	5	0.28337	1.21703	0.02184	0.910002	4	nonDE
SNCG	5	0.23376	1.1759	0.021847	0.910002	5	nonDE
RYBP	5	0.48916	1.40363	0.0219	0.910223	4	nonDE
TM4SF5	5	-0.45214	1.36807	0.021919	0.927935	3	nonDE
SMIM2	5	-0.87959	1.83985	0.021943	0.927935	5	nonDE
NCKIPSD	5	-0.47519	1.3901	0.021994	0.927935	3	nonDE
TRIM9	5	-0.064551	1.04576	0.022001	0.927935	2	nonDE
TGS1	5	0.39107	1.31137	0.022037	0.913579	4	nonDE
KLRC2	5	0.52498	1.43891	0.022108	0.913579	4	nonDE
NAT9	5	-0.76161	1.69538	0.022139	0.927935	4	nonDE
MANSC1	4	-0.13329	1.09679	0.022149	0.927935	2	nonDE
CCNL2	5	-0.11572	1.08352	0.022222	0.927935	3	nonDE
C20orf24	5	0.39826	1.31792	0.022307	0.913579	4	nonDE
OR3A3	1	1.4783	2.7862	0.022324	0.913579	1	DE
DUOXA2	5	-0.49167	1.40607	0.022328	0.927935	3	nonDE
SPDYE4	5	-0.35354	1.27769	0.022386	0.927935	5	nonDE
RIOK1	5	0.45268	1.36858	0.022393	0.913579	4	nonDE
MPND	5	-0.11003	1.07925	0.022418	0.927935	2	nonDE
PTDSS1	5	0.055938	1.03953	0.022418	0.913579	1	nonDE
N4BP2	5	0.31939	1.2478	0.022433	0.913579	5	nonDE
DEFB134	5	-0.434	1.35097	0.0225	0.927935	5	nonDE
MTAP	5	0.34469	1.26988	0.022519	0.913579	4	nonDE
FOXO3	10	0.36759	1.2902	0.022574	0.913579	7	nonDE
POP7	5	-0.18837	1.13948	0.022608	0.927935	3	nonDE
ZNF830	5	-0.082071	1.05854	0.022608	0.913579	2	nonDE
PLA2G2D	5	-0.35707	1.28082	0.022609	0.927935	4	nonDE
TMEM14C	5	0.63028	1.54787	0.022618	0.913579	4	nonDE
RPTOR	5	0.4193	1.33728	0.02262	0.913579	5	nonDE
IL31	3	0.57703	1.49178	0.022622	0.913579	2	nonDE
MICAL1	5	0.28922	1.22198	0.022662	0.913579	5	nonDE
WDR72	5	-0.37858	1.30006	0.022707	0.927935	4	nonDE
NRARP	5	0.11176	1.08055	0.022806	0.927935	2	nonDE
LAMTOR3	5	0.28102	1.21505	0.022806	0.917432	4	nonDE
MT2A	5	-0.28335	1.21702	0.022943	0.927935	5	nonDE
GCGR	5	-0.29491	1.22681	0.023	0.927935	3	nonDE
SLC25A11	5	-0.045769	1.03223	0.023	0.923257	2	nonDE
FKBP3	5	-0.22281	1.167	0.023058	0.927935	5	nonDE
KCTD4	5	-0.30967	1.23942	0.023071	0.927935	5	nonDE
C5orf34	4	-0.15486	1.11331	0.023078	0.927935	2	nonDE
RNF141	5	-0.29299	1.22518	0.023182	0.927935	3	nonDE
SMAP1	5	-0.05309	1.03748	0.023182	0.926596	1	nonDE
OR1S2	5	-0.31558	1.24451	0.023202	0.927935	5	nonDE
KCNF1	5	-0.37771	1.29928	0.023246	0.927935	4	nonDE
OR1N1	5	-0.50695	1.42104	0.023296	0.927935	4	nonDE
NEURL4	5	-0.37332	1.29533	0.02331	0.927935	3	nonDE
DNAJC5B	10	-0.12772	1.09257	0.023328	0.927935	5	nonDE
MRPS31	5	0.24187	1.18252	0.023329	0.927935	2	nonDE
STAG2	10	-0.1463	1.10673	0.023357	0.927935	4	nonDE
ESYT3	5	0.2241	1.16805	0.023359	0.931692	5	nonDE
UFD1L	5	0.055895	1.0395	0.023391	0.927935	2	nonDE
ACTR2	5	0.0032496	1.00225	0.023429	0.927935	2	nonDE
ATP8B4	5	-0.014287	1.00995	0.023504	0.927935	2	nonDE
RPS8	5	0.36207	1.28527	0.023573	0.938234	3	nonDE
CD40LG	5	-0.44583	1.3621	0.023575	0.927935	3	nonDE
IQCF3	10	-0.30376	1.23436	0.023599	0.927935	8	nonDE
KBTBD11	5	0.19035	1.14104	0.023683	0.927935	2	nonDE
GSG1	5	-0.27099	1.20664	0.023699	0.927935	4	nonDE
KIAA1804	5	0.5772	1.49195	0.023718	0.941986	3	nonDE
CST3	5	-0.25871	1.19641	0.023792	0.927935	3	nonDE
CYP27A1	5	-0.55575	1.46993	0.023804	0.927935	3	nonDE
AMTN	5	-0.69568	1.61965	0.02381	0.927935	4	nonDE
GRIK1	5	-1.3846	2.611	0.02387	0.927935	3	DE
SEC61B	5	-0.45152	1.36748	0.02395	0.927935	4	nonDE
PPP2R2A	5	-0.28976	1.22244	0.023955	0.927935	4	nonDE
ATIC	5	0.58699	1.50211	0.02396	0.946201	4	nonDE
SLC45A4	5	-0.50542	1.41954	0.023991	0.927935	4	nonDE
ERVV-2	5	0.17713	1.13063	0.024002	0.946201	3	nonDE
MALT1	5	0.61408	1.53058	0.024019	0.946201	3	nonDE
RAB2B	5	-0.068741	1.0488	0.024023	0.927935	1	nonDE
LIN54	10	0.070934	1.0504	0.024087	0.927935	4	nonDE
ZBTB32	5	-0.38858	1.3091	0.024092	0.927935	3	nonDE
C19orf67	5	-0.014995	1.01045	0.024185	0.927935	2	nonDE
SCN1B	5	0.14496	1.1057	0.024195	0.946201	5	nonDE
AMER2	5	0.18291	1.13517	0.024208	0.946201	5	nonDE
NCS1	5	0.017391	1.01213	0.024297	0.927935	2	nonDE
GABRB1	5	-0.35223	1.27653	0.024324	0.927935	4	nonDE
HOXB2	5	0.098396	1.07058	0.024327	0.927935	2	nonDE
DPEP3	5	-0.50237	1.41654	0.02436	0.927935	3	nonDE
GPR84	5	0.47534	1.39025	0.024361	0.946201	4	nonDE
WDR7	5	0.3963	1.31613	0.024426	0.946201	4	nonDE
BAG5	5	-0.47087	1.38594	0.024477	0.927935	4	nonDE
DEFB135	5	-0.035773	1.02511	0.024479	0.927935	2	nonDE
TNRC6C	5	-0.51122	1.42525	0.024488	0.927935	4	nonDE
ANTXR1	5	0.3382	1.26418	0.024539	0.946201	5	nonDE
RFX5	5	0.22596	1.16956	0.02456	0.946201	5	nonDE
OR4F17	10	-0.20788	1.15499	0.02457	0.927935	5	nonDE
TMEM79	5	0.47662	1.39148	0.024572	0.946201	4	nonDE
ERG	10	-0.24833	1.18783	0.02458	0.927935	6	nonDE
ERMN	4	-0.63279	1.55056	0.024605	0.927935	3	nonDE
PRSS35	5	0.23647	1.17811	0.024622	0.927935	2	nonDE
KPNA5	5	-0.39216	1.31236	0.024756	0.927935	4	nonDE
TNS4	5	-0.25646	1.19454	0.024764	0.927935	4	nonDE
RPL11	5	0.5117	1.42573	0.024765	0.946201	4	nonDE
TAF4B	5	-0.32169	1.24979	0.024773	0.927935	4	nonDE
SAE1	5	-0.097445	1.06988	0.024775	0.946201	2	nonDE
MYL5	5	0.27792	1.21245	0.024791	0.946201	5	nonDE
RABGGTA	5	0.29999	1.23114	0.0248	0.946201	4	nonDE
OR6M1	5	-0.95076	1.93289	0.02481	0.927935	3	nonDE
GABRA2	5	0.43664	1.35345	0.02485	0.946201	4	nonDE
STK35	5	0.38815	1.30871	0.024886	0.946201	4	nonDE
CDC16	5	0.39078	1.3111	0.024887	0.946201	4	nonDE
SHE	5	-0.86697	1.82383	0.02489	0.927935	3	nonDE
GRM8	5	-0.37133	1.29354	0.024891	0.927935	4	nonDE
SPATC1L	10	0.028312	1.01982	0.024893	0.946201	2	nonDE
RPUSD1	10	0.23996	1.18096	0.024902	0.946201	8	nonDE
MAGI3	5	-0.21434	1.16017	0.024922	0.927935	3	nonDE
FAM101A	5	0.26491	1.20156	0.024924	0.946201	3	nonDE
PRKAG3	5	0.33771	1.26375	0.024964	0.946201	4	nonDE
HNRNPF	10	0.35435	1.27841	0.024996	0.946201	7	nonDE
TLK1	5	0.38348	1.30448	0.025003	0.946201	3	nonDE
TRAPPC13	5	-0.37345	1.29545	0.025012	0.927935	4	nonDE
PPFIA2	10	-0.37016	1.2925	0.025034	0.927935	7	nonDE
RBX1	5	0.60865	1.52483	0.025065	0.946201	5	nonDE
FAM222A	5	0.34306	1.26844	0.025083	0.946201	4	nonDE
POC5	5	-0.63563	1.55362	0.025086	0.927935	4	nonDE
HIF3A	10	-0.27441	1.2095	0.0251	0.927935	6	nonDE
CEACAM4	5	-0.82352	1.76972	0.025202	0.927935	4	nonDE
GTF2H2C	3	-0.56929	1.48379	0.025233	0.927935	2	nonDE
EFHD2	5	0.38389	1.30486	0.025236	0.950049	4	nonDE
FSTL5	5	0.080798	1.0576	0.02532	0.951317	2	nonDE
SUGP1	5	0.32804	1.25531	0.025341	0.927935	1	nonDE
PEX5	5	-0.49962	1.41384	0.025364	0.927935	3	nonDE
GK5	5	-0.38205	1.30319	0.025384	0.927935	4	nonDE
HSF2BP	10	-0.10631	1.07647	0.025397	0.927935	5	nonDE
RNASE7	4	-0.64056	1.55893	0.025417	0.927935	3	nonDE
GLCE	5	-0.3775	1.29909	0.025419	0.927935	4	nonDE
PPP2R2C	5	0.27192	1.20741	0.025488	0.955742	5	nonDE
KPNA4	5	0.068677	1.04875	0.025491	0.927935	1	nonDE
DEFB121	5	-0.69856	1.62288	0.025564	0.927935	3	nonDE
C16orf89	5	-0.15513	1.11352	0.025629	0.927935	3	nonDE
GPR173	5	0.62373	1.54085	0.025633	0.957788	4	nonDE
WDR36	5	0.38949	1.30993	0.025645	0.957788	4	nonDE
C11orf52	10	-0.2681	1.20422	0.025703	0.927935	7	nonDE
SLCO4C1	5	0.37508	1.29691	0.025819	0.960034	4	nonDE
PARP16	10	-0.27618	1.21098	0.025836	0.927935	7	nonDE
SCUBE1	5	-0.13726	1.09981	0.025853	0.960034	2	nonDE
SLC22A17	5	0.12013	1.08683	0.025858	0.960034	3	nonDE
SEL1L2	5	-0.059898	1.04239	0.025924	0.927935	2	nonDE
KIAA1614	5	0.56499	1.47938	0.026042	0.962483	3	nonDE
MYH15	5	0.28826	1.22117	0.02607	0.962483	3	nonDE
RBM22	5	0.5199	1.43386	0.026087	0.962483	3	nonDE
ARHGEF5	2	-0.94666	1.92741	0.026104	0.927935	2	nonDE
PTCRA	5	0.37163	1.29381	0.026129	0.962483	5	nonDE
IFITM2	5	-0.42627	1.34375	0.026145	0.927935	4	nonDE
SFTPB	10	-0.25048	1.1896	0.026159	0.927935	7	nonDE
FBXL19	5	-0.27391	1.20908	0.026167	0.927935	4	nonDE
PRR21	5	-0.04832	1.03406	0.026217	0.962939	1	nonDE
SRSF10	5	-0.093301	1.06681	0.026221	0.927935	2	nonDE
SCGB2B2	5	-0.59091	1.5062	0.026235	0.927935	4	nonDE
PAX7	5	-0.67438	1.59591	0.026237	0.927935	3	nonDE
DEXI	5	0.84513	1.79643	0.026244	0.962939	4	nonDE
NAV2	5	0.58183	1.49675	0.026302	0.963166	4	nonDE
CCDC180	5	-0.69376	1.61749	0.026375	0.927935	4	nonDE
SYNCRIP	5	0.26393	1.20075	0.02639	0.963304	3	nonDE
COX8A	5	-0.50685	1.42094	0.026403	0.927935	4	nonDE
NPHP1	5	-0.11483	1.08285	0.026412	0.927935	2	nonDE
LRRN2	4	-0.86117	1.81651	0.026426	0.927935	3	nonDE
TCIRG1	5	0.2593	1.1969	0.026459	0.963304	5	nonDE
TSC22D4	5	0.53367	1.44761	0.026487	0.963304	4	nonDE
SMIM21	5	-0.92485	1.89849	0.026488	0.927935	4	nonDE
TMEM59L	5	-0.023804	1.01664	0.026503	0.927935	1	nonDE
LUZP4	5	0.057339	1.04054	0.026528	0.963304	2	nonDE
C9orf62	5	0.058775	1.04158	0.026595	0.963304	2	nonDE
PDCD6	5	0.0015897	1.0011	0.026632	0.927935	2	nonDE
ATP1B1	5	0.067581	1.04796	0.026644	0.927935	2	nonDE
2025-09-11	5	-0.24606	1.18596	0.026675	0.927935	3	nonDE
NEK6	5	-0.35203	1.27636	0.026687	0.927935	4	nonDE
TRIM23	5	-0.36667	1.28937	0.026714	0.927935	4	nonDE
TMC5	5	-0.47651	1.39137	0.026772	0.927935	4	nonDE
TUBA3C	5	0.37775	1.29931	0.026778	0.963304	5	nonDE
MAPK12	5	0.0039297	1.00273	0.026782	0.963304	2	nonDE
DPH5	5	0.43111	1.34827	0.026807	0.963304	4	nonDE
IGF2BP2	5	0.36916	1.2916	0.026826	0.963304	4	nonDE
RAB4A	5	-0.40124	1.32064	0.026835	0.927935	4	nonDE
HSPD1	5	0.51782	1.43179	0.026909	0.963304	5	nonDE
KCNK12	5	-0.3464	1.27138	0.026914	0.927935	3	nonDE
TXLNA	5	-0.34078	1.26644	0.026915	0.927935	4	nonDE
OMD	5	2.5687e-05	1.00002	0.026921	0.927935	1	nonDE
RNPS1	5	0.30596	1.23624	0.026936	0.963304	3	nonDE
SNX30	5	-0.45924	1.37482	0.026945	0.927935	4	nonDE
SCRIB	5	0.39356	1.31363	0.026955	0.963304	5	nonDE
TREML1	5	0.016504	1.01151	0.026972	0.963304	2	nonDE
HCN4	5	-0.77099	1.70644	0.026997	0.927935	4	nonDE
PRRG1	5	-0.59831	1.51394	0.027021	0.927935	4	nonDE
CIITA	5	-0.42294	1.34066	0.027047	0.927935	4	nonDE
RFC1	5	0.83305	1.78145	0.027084	0.96529	3	nonDE
FAM187A	4	-0.31651	1.24531	0.027125	0.927935	4	nonDE
EPB41	10	-0.19386	1.14382	0.027163	0.927935	5	nonDE
NAB1	5	0.41713	1.33527	0.02717	0.96529	3	nonDE
MGST3	5	0.28764	1.22064	0.027182	0.96529	5	nonDE
PET112	5	-0.35379	1.27791	0.027192	0.927935	4	nonDE
DCX	5	0.03043	1.02132	0.027208	0.927935	1	nonDE
KLRG2	5	-0.84859	1.80074	0.027217	0.927935	3	nonDE
SHCBP1	5	-0.40437	1.32351	0.027323	0.92875	3	nonDE
TSPAN13	5	-0.54728	1.46133	0.027339	0.92875	4	nonDE
TTC19	5	0.42546	1.343	0.027377	0.96625	4	nonDE
SMG5	5	0.31859	1.24711	0.027445	0.96625	4	nonDE
CPED1	5	-0.025419	1.01778	0.027447	0.928975	2	nonDE
ABL2	10	-0.20091	1.14942	0.027471	0.928975	6	nonDE
CCT6B	5	0.14048	1.10227	0.027483	0.96625	3	nonDE
WDR59	5	-0.41082	1.32944	0.027494	0.928975	3	nonDE
NOL8	5	-0.092471	1.06619	0.027504	0.96625	2	nonDE
SETD6	5	0.1903	1.141	0.027639	0.929639	2	nonDE
ECE2	5	-0.47995	1.3947	0.027656	0.929639	3	nonDE
SSC5D	5	-0.95768	1.94218	0.027663	0.929639	4	nonDE
RBM28	5	0.39778	1.31748	0.027716	0.96625	3	nonDE
SS18L2	5	-0.35522	1.27918	0.027737	0.93049	4	nonDE
CD300LD	5	0.55239	1.46651	0.027755	0.96625	4	nonDE
GNB4	5	0.60169	1.51749	0.02777	0.96625	3	nonDE
MAP1A	5	0.34356	1.26888	0.027855	0.96625	4	nonDE
HDAC8	5	-0.016459	1.01147	0.027894	0.93137	2	nonDE
NUCB2	5	-0.26666	1.20302	0.027904	0.93137	4	nonDE
GJB7	10	-0.33868	1.2646	0.027912	0.93137	6	nonDE
OR51B6	5	0.37725	1.29886	0.027993	0.96625	4	nonDE
ORC6	5	0.21289	1.15901	0.027994	0.96625	5	nonDE
NXF1	10	-0.28285	1.2166	0.028038	0.931566	7	nonDE
CLUAP1	5	0.076423	1.0544	0.028041	0.931566	1	nonDE
MRPS35	5	0.13313	1.09667	0.028068	0.96625	2	nonDE
HIST1H2AD	5	0.21759	1.16279	0.028093	0.96625	3	nonDE
CLCN1	5	-0.62771	1.54511	0.028128	0.931566	4	nonDE
DHFRL1	5	0.42698	1.34442	0.028166	0.96625	3	nonDE
HERC6	5	0.18348	1.13562	0.028181	0.931566	2	nonDE
DDX49	5	-0.45329	1.36916	0.028215	0.931566	3	nonDE
AHNAK2	9	0.32101	1.2492	0.028239	0.96625	7	nonDE
DYDC1	5	0.36433	1.28728	0.028296	0.96625	4	nonDE
PRKDC	5	-0.61758	1.5343	0.028299	0.931566	3	nonDE
SMAD3	5	0.38813	1.3087	0.028329	0.931566	2	nonDE
KRBOX1	5	-0.01291	1.00899	0.028457	0.96625	2	nonDE
ADAR	10	-0.28174	1.21566	0.028494	0.931566	7	nonDE
DRP2	5	0.21161	1.15798	0.028515	0.96625	5	nonDE
TAX1BP3	5	0.30053	1.2316	0.028556	0.96625	4	nonDE
ICA1	5	0.50792	1.422	0.028559	0.96625	3	nonDE
UBA5	5	0.32307	1.25099	0.028607	0.96625	5	nonDE
SH2D3C	8	0.56517	1.47956	0.028611	0.96625	6	nonDE
OR4D9	5	-0.39952	1.31907	0.028621	0.931566	3	nonDE
MANBAL	5	-0.30613	1.23639	0.028632	0.931566	3	nonDE
C1orf227	5	0.35364	1.27778	0.02864	0.96625	3	nonDE
NECAB2	5	-1.2959	2.4553	0.028648	0.931566	3	DE
DGKA	5	-0.46849	1.38366	0.028683	0.931566	3	nonDE
OR5I1	5	0.43884	1.35551	0.028727	0.96625	4	nonDE
GFOD1	5	0.4525	1.36841	0.028742	0.96625	4	nonDE
ATP11B	5	-0.53553	1.44947	0.028807	0.931566	4	nonDE
CDRT1	5	-0.58838	1.50356	0.028823	0.931566	3	nonDE
RPS6KB1	5	-0.44157	1.35808	0.028833	0.931566	4	nonDE
RBPMS	5	0.18092	1.13361	0.028833	0.96625	3	nonDE
RGAG1	10	-0.085229	1.06086	0.02884	0.96625	2	nonDE
ACER2	5	0.29588	1.22763	0.02889	0.96625	5	nonDE
CA14	5	-0.62756	1.54495	0.028901	0.931566	3	nonDE
LY96	5	0.07446	1.05297	0.028918	0.931566	2	nonDE
SMIM18	5	0.44677	1.36299	0.02892	0.96625	3	nonDE
CDC25B	5	0.57912	1.49394	0.028921	0.96625	4	nonDE
UNC79	5	-0.35654	1.28035	0.028926	0.931566	4	nonDE
VSIG1	5	-0.39275	1.31289	0.02894	0.931566	4	nonDE
S100A5	5	0.34519	1.27032	0.028957	0.96625	4	nonDE
CT62	5	-0.50752	1.4216	0.02896	0.931566	4	nonDE
TRAF3IP2	5	0.1837	1.13579	0.02896	0.931566	2	nonDE
SARS2	1	0.79446	1.73443	0.029002	0.96625	1	nonDE
NVL	5	0.32706	1.25445	0.029012	0.96625	4	nonDE
IZUMO4	5	0.55032	1.46441	0.029024	0.96625	4	nonDE
DNAH2	5	0.33886	1.26476	0.029042	0.96625	5	nonDE
CCNT2	5	-0.30353	1.23416	0.02906	0.933206	3	nonDE
KIAA0930	10	0.37005	1.2924	0.029108	0.96625	7	nonDE
MARK1	5	0.33541	1.26174	0.029125	0.96625	5	nonDE
ACOT9	5	0.42321	1.34091	0.029154	0.96625	4	nonDE
KLHL13	5	0.19321	1.1433	0.029187	0.96625	3	nonDE
ADIPOQ	5	-0.058688	1.04152	0.029195	0.935228	2	nonDE
CEP170B	5	0.5096	1.42366	0.029263	0.96625	3	nonDE
ANAPC10	4	-0.73009	1.65874	0.029264	0.935228	3	nonDE
HGFAC	5	-0.30497	1.23539	0.029371	0.935228	4	nonDE
ABCF2	5	-0.88627	1.84839	0.029373	0.935228	3	nonDE
CKMT2	5	0.30994	1.23966	0.02938	0.96625	5	nonDE
PPIL6	5	-0.13309	1.09664	0.029404	0.935228	2	nonDE
RPL27A	5	0.29142	1.22384	0.029469	0.96625	3	nonDE
PPFIA4	5	0.040455	1.02844	0.02947	0.935228	2	nonDE
MTFR2	5	-0.40558	1.32462	0.029481	0.935228	3	nonDE
RAPGEF6	5	-0.032392	1.02271	0.029499	0.96625	2	nonDE
RPL17	5	0.29138	1.22381	0.029544	0.96625	3	nonDE
TMEM105	5	-0.45494	1.37073	0.029549	0.935228	4	nonDE
RACGAP1	5	0.57439	1.48905	0.029555	0.96625	4	nonDE
TRIP6	5	0.16951	1.12468	0.029597	0.96625	5	nonDE
HGS	5	-0.34252	1.26797	0.029616	0.935228	3	nonDE
TRIM11	5	0.13961	1.10161	0.029621	0.935228	1	nonDE
CHMP7	5	0.24986	1.18909	0.029639	0.96625	5	nonDE
GLYR1	5	-0.26675	1.20309	0.029694	0.935968	4	nonDE
CSNK1G2	5	0.2605	1.19789	0.029715	0.96625	5	nonDE
HTRA2	5	0.05058	1.03568	0.02974	0.96625	2	nonDE
SCRN2	5	-0.090185	1.06451	0.029765	0.936639	2	nonDE
KRT37	5	0.35248	1.27675	0.029815	0.96625	4	nonDE
CALML6	4	0.43646	1.35328	0.029837	0.96625	4	nonDE
MNDA	5	-0.12749	1.09239	0.029882	0.96625	1	nonDE
ZMAT5	5	0.034832	1.02444	0.029883	0.96625	2	nonDE
OR6K3	5	-0.49759	1.41185	0.029949	0.940057	4	nonDE
ERH	5	0.10268	1.07377	0.029991	0.967486	2	nonDE
MKI67IP	5	0.41835	1.3364	0.030046	0.967486	4	nonDE
LYPD2	5	-1.5618	2.95222	0.030077	0.940057	3	DE
ALKBH1	5	-0.19853	1.14753	0.030118	0.940057	3	nonDE
C17orf67	4	0.57555	1.49025	0.030144	0.967486	4	nonDE
NDC80	5	0.53046	1.44439	0.030184	0.967486	4	nonDE
ZNF720	5	0.43132	1.34847	0.03019	0.967486	3	nonDE
EPHA10	10	-0.28526	1.21863	0.030257	0.940057	6	nonDE
SGK223	5	0.39866	1.31828	0.030279	0.967486	4	nonDE
MAP3K6	5	0.38192	1.30307	0.030343	0.967486	3	nonDE
KIAA0226	10	0.12757	1.09245	0.030349	0.967486	5	nonDE
NEFL	5	-0.52462	1.43855	0.030358	0.940057	3	nonDE
LDB2	5	0.35179	1.27614	0.030385	0.967486	4	nonDE
GPR126	5	-0.33076	1.25768	0.030447	0.940057	4	nonDE
SACM1L	5	-0.0059225	1.00411	0.030467	0.967726	1	nonDE
SRMS	5	-0.40323	1.32247	0.030476	0.940057	4	nonDE
GOLPH3	5	-0.62167	1.53866	0.03048	0.940057	3	nonDE
BMI1	5	0.46198	1.37743	0.030499	0.967726	4	nonDE
SLC30A10	5	-0.95592	1.93982	0.030504	0.940057	3	nonDE
TMEM52B	5	-0.11618	1.08386	0.030519	0.940057	3	nonDE
FBXO41	5	0.52496	1.43889	0.030554	0.967726	4	nonDE
LBX1	5	-0.4616	1.37707	0.030569	0.940057	3	nonDE
TUBD1	5	-0.41149	1.33006	0.030599	0.940057	4	nonDE
SLC52A1	5	0.43693	1.35372	0.030601	0.967726	3	nonDE
GPR63	5	0.32572	1.25329	0.03065	0.967726	3	nonDE
LMBRD1	5	-0.59596	1.51148	0.030681	0.940057	4	nonDE
RPAIN	5	-0.49614	1.41043	0.030697	0.940057	3	nonDE
INPP5B	10	-0.1029	1.07393	0.030717	0.940057	4	nonDE
UGT3A1	5	-0.48135	1.39605	0.030741	0.940057	3	nonDE
KRTAP1-4	5	0.51592	1.42991	0.030811	0.971153	4	nonDE
RTL1	5	0.12111	1.08757	0.030846	0.940057	2	nonDE
ANGEL2	5	-0.5068	1.4209	0.030863	0.940057	4	nonDE
MROH9	5	-0.54834	1.4624	0.030924	0.940057	3	nonDE
ZFP14	5	0.13936	1.10142	0.030925	0.940057	1	nonDE
RIT1	5	0.44237	1.35883	0.03095	0.973921	4	nonDE
FN3K	5	-0.11607	1.08378	0.031024	0.97416	2	nonDE
ACVR2B	5	-0.51073	1.42477	0.031058	0.942585	3	nonDE
IL4R	5	-0.61743	1.53414	0.03111	0.94263	3	nonDE
FCHSD2	5	-0.032235	1.0226	0.031128	0.97416	2	nonDE
RCOR2	5	0.35718	1.28092	0.031154	0.97416	4	nonDE
EIF3F	5	0.39378	1.31383	0.031165	0.97416	4	nonDE
PACRGL	5	-1.8756	3.66954	0.031218	0.942862	3	DE
HINFP	5	-0.14747	1.10763	0.031218	0.942862	2	nonDE
TXNDC16	5	0.45172	1.36767	0.031225	0.974417	3	nonDE
SYNPO2	5	0.60613	1.52217	0.031304	0.975264	4	nonDE
CTRC	10	-0.17408	1.12824	0.031317	0.944236	6	nonDE
AGPS	5	-0.2216	1.16603	0.031364	0.944236	3	nonDE
ZNF697	5	0.224	1.16797	0.031392	0.97637	4	nonDE
PARVA	5	-0.25254	1.1913	0.031461	0.976917	2	nonDE
CC2D1B	5	-0.50334	1.41749	0.031556	0.944272	3	nonDE
LECT1	5	0.36376	1.28678	0.031565	0.978507	4	nonDE
EIF4A3	5	0.30971	1.23946	0.031648	0.979472	4	nonDE
ROCK2	5	-0.19449	1.14432	0.031656	0.944272	3	nonDE
UBAP2L	5	-0.44712	1.36332	0.031692	0.944272	4	nonDE
CGB2	5	-0.22033	1.165	0.031725	0.944272	3	nonDE
ZNF416	5	0.31113	1.24068	0.031738	0.98063	3	nonDE
CCDC136	5	0.02641	1.01847	0.031744	0.944272	2	nonDE
LETMD1	5	-0.13795	1.10034	0.031776	0.944272	2	nonDE
ATP6V1A	5	-0.024985	1.01747	0.031872	0.981285	2	nonDE
EBI3	5	-0.045268	1.03187	0.031877	0.981285	1	nonDE
ARID5A	5	0.0078889	1.00548	0.031933	0.944272	1	nonDE
BLOC1S6	5	0.29737	1.2289	0.031933	0.981285	3	nonDE
PCDHB2	5	0.5512	1.4653	0.031974	0.981285	4	nonDE
GJB4	5	-0.44765	1.36382	0.032076	0.944272	3	nonDE
LCN9	5	-0.39324	1.31334	0.032099	0.944272	4	nonDE
NSA2	5	0.055803	1.03944	0.032103	0.944272	2	nonDE
PTPN4	5	0.20669	1.15404	0.032158	0.944272	2	nonDE
RPA1	5	-0.13356	1.097	0.032169	0.981285	2	nonDE
CLUL1	10	0.29901	1.2303	0.032176	0.981285	8	nonDE
ZMIZ1	5	0.34398	1.26925	0.032188	0.981285	4	nonDE
LRRK2	5	-0.46774	1.38294	0.032214	0.944272	3	nonDE
EMP3	5	-0.019046	1.01329	0.032228	0.944272	2	nonDE
NOS2	5	-0.53975	1.45372	0.032267	0.944272	3	nonDE
R3HDM4	10	-0.18312	1.13534	0.032329	0.944272	5	nonDE
RNF115	5	0.55052	1.46461	0.032375	0.981285	4	nonDE
SLC26A7	5	-0.2886	1.22145	0.032389	0.944272	4	nonDE
KMT2B	10	-0.061769	1.04374	0.032534	0.944272	4	nonDE
C2CD2L	10	-0.55036	1.46445	0.032556	0.944272	7	nonDE
GRIA1	5	-0.48642	1.40096	0.032598	0.944272	4	nonDE
RPL5	5	0.33066	1.25759	0.032612	0.981285	4	nonDE
DNAJB13	5	-0.13491	1.09802	0.032615	0.981285	2	nonDE
ANP32E	5	0.49042	1.40485	0.03265	0.981285	4	nonDE
NPTX2	5	0.6201	1.53698	0.032676	0.981285	4	nonDE
TUBB8	5	-0.34792	1.27272	0.032677	0.944272	4	nonDE
VWA9	5	-0.40071	1.32016	0.032685	0.944272	4	nonDE
REEP3	5	-0.58098	1.49587	0.032691	0.944272	3	nonDE
ACTR5	5	0.51855	1.43251	0.032701	0.981285	3	nonDE
EDARADD	10	-0.34497	1.27012	0.032712	0.944272	5	nonDE
CASKIN2	5	-0.11902	1.086	0.032725	0.944272	2	nonDE
CASP8AP2	5	0.57746	1.49222	0.032748	0.981285	4	nonDE
DOCK10	5	0.50167	1.41585	0.032762	0.981285	4	nonDE
NOSIP	5	0.35927	1.28278	0.032771	0.944272	2	nonDE
UBE2V1	5	0.48029	1.39502	0.032781	0.981285	3	nonDE
TEX13A	5	0.33673	1.26289	0.032787	0.981285	4	nonDE
NR3C1	5	0.55253	1.46666	0.032831	0.981285	3	nonDE
ZC2HC1B	4	0.27827	1.21274	0.032856	0.981285	4	nonDE
DUSP9	10	-0.43153	1.34866	0.03286	0.944272	7	nonDE
DCUN1D1	5	0.40228	1.32159	0.032898	0.981285	4	nonDE
RDH14	5	0.18915	1.14009	0.032908	0.944272	2	nonDE
CDKN2C	10	-0.13801	1.10039	0.03297	0.944272	4	nonDE
ISCU	5	0.30517	1.23556	0.032983	0.981285	4	nonDE
C17orf49	10	0.25505	1.19338	0.032988	0.981285	6	nonDE
RARA	10	0.29266	1.2249	0.033	0.981285	8	nonDE
VIMP	5	0.36861	1.29111	0.033044	0.981285	4	nonDE
TEX11	5	0.19253	1.14277	0.033054	0.944272	1	nonDE
LRRC3B	4	0.37	1.29235	0.033065	0.981285	4	nonDE
DDTL	5	-0.68987	1.61314	0.033069	0.944272	4	nonDE
TMEM123	5	-0.52772	1.44165	0.033121	0.944272	4	nonDE
CCNYL1	5	-0.46451	1.37985	0.033162	0.944272	4	nonDE
SKA3	5	0.46303	1.37843	0.033202	0.981785	3	nonDE
STYX	5	-0.46998	1.38509	0.033263	0.944272	4	nonDE
DCLRE1A	5	-0.3702	1.29253	0.033268	0.944272	4	nonDE
HDAC1	5	-0.41048	1.32913	0.033294	0.944272	4	nonDE
ELP6	5	0.62592	1.54319	0.033315	0.981785	4	nonDE
GTF2E1	5	-0.41379	1.33218	0.033338	0.944272	3	nonDE
HIST1H2AL	5	0.53119	1.44512	0.033351	0.981785	4	nonDE
SH3BP5L	5	-0.41	1.32869	0.033423	0.944272	4	nonDE
C8orf48	5	-0.51881	1.43277	0.033468	0.944272	3	nonDE
PTX4	5	-0.92777	1.90233	0.033468	0.944272	3	nonDE
GOLIM4	5	-0.061148	1.0433	0.03347	0.944272	2	nonDE
LIPK	5	-0.11295	1.08144	0.033472	0.944272	2	nonDE
AMY2B	5	0.47982	1.39457	0.033483	0.981785	3	nonDE
ZNF512	5	0.41875	1.33677	0.033591	0.981785	3	nonDE
SETD4	5	0.29725	1.2288	0.033606	0.981785	3	nonDE
TRIP12	5	0.46203	1.37748	0.033614	0.981785	4	nonDE
UTP20	5	0.24816	1.18769	0.033617	0.944272	1	nonDE
CRIP3	5	0.6137	1.53018	0.033618	0.981785	4	nonDE
PTPRD	10	-0.18643	1.13794	0.033656	0.981785	2	nonDE
RANBP9	5	0.37589	1.29764	0.033783	0.981785	4	nonDE
RRP15	5	0.47818	1.39299	0.033793	0.981785	3	nonDE
IFT80	5	-0.14178	1.10327	0.033874	0.981785	1	nonDE
FSTL1	5	-0.18733	1.13865	0.033911	0.944272	3	nonDE
ZDHHC4	5	0.42131	1.33914	0.033997	0.981785	3	nonDE
GBF1	5	0.50546	1.41958	0.033998	0.981785	4	nonDE
HMX3	5	0.3766	1.29828	0.034005	0.981785	4	nonDE
TMEM18	5	0.35063	1.27512	0.034015	0.981785	3	nonDE
PDZRN3	5	-0.17956	1.13254	0.034062	0.944272	3	nonDE
GPR65	4	-0.033253	1.02332	0.034093	0.981785	1	nonDE
COPG1	10	-0.026135	1.01828	0.034141	0.981785	3	nonDE
DDX53	5	0.21644	1.16186	0.034145	0.981785	3	nonDE
PRPF4	5	-0.074285	1.05284	0.034164	0.981785	2	nonDE
PACRG	5	-0.45647	1.37218	0.034185	0.944272	3	nonDE
HERC5	5	-0.32311	1.25102	0.034267	0.944272	4	nonDE
LGALS7	5	0.32562	1.2532	0.034301	0.981785	4	nonDE
TRIM59	5	0.094757	1.06789	0.034313	0.981785	2	nonDE
MYEOV	5	-0.48541	1.39998	0.034325	0.944272	4	nonDE
CDADC1	5	0.038177	1.02682	0.034342	0.944272	1	nonDE
SLCO2A1	5	0.081238	1.05793	0.034352	0.981785	2	nonDE
RNF6	5	0.32159	1.24971	0.034358	0.981785	4	nonDE
ZIM3	5	-0.3593	1.2828	0.034371	0.944272	4	nonDE
ARHGEF11	5	0.47689	1.39174	0.034388	0.981785	4	nonDE
SLC24A4	4	0.064889	1.046	0.03441	0.944272	2	nonDE
SPANXN5	5	-0.65511	1.57474	0.034422	0.944272	4	nonDE
IFI30	5	-0.40478	1.32389	0.034451	0.944272	3	nonDE
REXO4	5	-0.37393	1.29588	0.03446	0.944272	4	nonDE
TMEM185A	5	-0.11517	1.0831	0.03449	0.944272	2	nonDE
WNT1	10	-0.36037	1.28376	0.034505	0.944272	6	nonDE
LALBA	5	0.19707	1.14637	0.034507	0.944272	1	nonDE
FAM229A	5	0.43702	1.35381	0.034517	0.98277	4	nonDE
OR11L1	5	0.5641	1.47846	0.034552	0.98277	4	nonDE
PDZD7	5	-0.8034	1.74521	0.034557	0.944272	4	nonDE
KIAA1429	5	0.02261	1.0158	0.034613	0.98277	2	nonDE
C8orf59	5	-0.69613	1.62015	0.034624	0.944272	4	nonDE
DLC1	5	-0.54586	1.45989	0.034624	0.944272	4	nonDE
EIF4E2	5	-0.19172	1.14212	0.034703	0.944272	4	nonDE
NCR2	5	-0.60842	1.52459	0.034799	0.944272	3	nonDE
DHX36	5	0.30089	1.2319	0.034833	0.98277	4	nonDE
NRROS	5	-0.21922	1.1641	0.034836	0.944272	3	nonDE
FBXO3	10	-0.15503	1.11344	0.03487	0.944272	6	nonDE
SLC30A8	5	-0.63284	1.55061	0.034917	0.944272	4	nonDE
SNAP25	5	-0.50683	1.42092	0.034945	0.944272	4	nonDE
SH2D7	5	-0.37862	1.3001	0.034948	0.944272	3	nonDE
FAM170B	5	0.49641	1.4107	0.034979	0.98277	4	nonDE
INTS5	5	-0.0071441	1.00496	0.034979	0.98277	1	nonDE
PLCXD2	5	-0.24138	1.18212	0.034994	0.944272	3	nonDE
C8orf37	5	-0.66012	1.58021	0.035002	0.944272	3	nonDE
NCEH1	5	0.4476	1.36377	0.035021	0.98277	4	nonDE
OPN3	5	0.15276	1.11169	0.035041	0.98277	2	nonDE
STARD3NL	5	0.61474	1.53128	0.035054	0.98277	4	nonDE
HOMER2	5	-0.16592	1.12188	0.035091	0.944272	3	nonDE
ZNF696	5	0.45411	1.36994	0.035111	0.98277	3	nonDE
FCGR3A	5	0.52103	1.43498	0.035175	0.98277	3	nonDE
PTBP1	5	-0.82023	1.76569	0.035184	0.944272	3	nonDE
C1orf100	5	-0.39196	1.31217	0.035232	0.944272	3	nonDE
PTPN1	5	0.37646	1.29815	0.035257	0.98277	3	nonDE
MS4A15	5	-0.090117	1.06446	0.035269	0.98277	2	nonDE
TFPI2	5	-0.48254	1.3972	0.035296	0.944272	3	nonDE
POLQ	5	-0.34473	1.26991	0.035297	0.944272	3	nonDE
FAM117B	5	0.40546	1.32451	0.035313	0.98277	4	nonDE
KIF20A	5	0.4132	1.33164	0.035372	0.98277	3	nonDE
TCAIM	5	-0.042538	1.02992	0.035386	0.944272	2	nonDE
LRRC42	4	-0.11296	1.08144	0.035396	0.944272	2	nonDE
AP1G2	5	-0.34667	1.27162	0.035411	0.944272	4	nonDE
TVP23C	5	-0.40618	1.32517	0.035416	0.944272	3	nonDE
OLAH	5	0.28003	1.21422	0.03542	0.98277	3	nonDE
HOMEZ	5	0.23776	1.17916	0.035466	0.98277	4	nonDE
MST1	5	0.39201	1.31222	0.035491	0.98277	4	nonDE
CHRNE	5	-0.15393	1.1126	0.035529	0.944272	3	nonDE
DNAH10	5	-0.41019	1.32886	0.035548	0.944272	4	nonDE
KRTAP2-4	5	-0.019468	1.01359	0.035567	0.98277	2	nonDE
KIAA1033	5	-0.52584	1.43977	0.035626	0.944272	4	nonDE
JRKL	5	-0.30899	1.23884	0.035643	0.944272	4	nonDE
CYP4V2	5	-0.068908	1.04892	0.035649	0.944272	2	nonDE
DKK2	5	-0.40927	1.32801	0.035669	0.944272	4	nonDE
TSKS	5	-0.6002	1.51593	0.035684	0.944272	4	nonDE
PLA2G4F	5	0.47094	1.38601	0.035689	0.98277	4	nonDE
HNMT	4	0.38527	1.3061	0.035696	0.98277	4	nonDE
IFIH1	5	0.3577	1.28138	0.035713	0.98277	3	nonDE
ASUN	4	0.28835	1.22124	0.035715	0.98277	4	nonDE
MPEG1	5	-0.59443	1.50988	0.035719	0.944272	3	nonDE
RPS24	5	-0.58406	1.49906	0.035727	0.944272	4	nonDE
SIRPB2	5	-0.041133	1.02892	0.035739	0.944272	2	nonDE
ULBP1	5	-0.45492	1.37071	0.035788	0.944272	4	nonDE
BATF2	5	0.37288	1.29494	0.035806	0.98277	4	nonDE
TMEM163	5	0.40329	1.32252	0.035929	0.98277	4	nonDE
INO80	5	0.14233	1.10369	0.035936	0.98277	4	nonDE
SSX4B	5	-0.30589	1.23618	0.036007	0.944887	3	nonDE
SYNPO2L	10	0.21525	1.16091	0.036078	0.98277	5	nonDE
APOC2	5	0.044395	1.03125	0.036096	0.944887	1	nonDE
KCNK17	5	0.5942	1.50964	0.036102	0.98277	3	nonDE
IGLL1	5	0.51674	1.43072	0.036114	0.98277	3	nonDE
MUM1	5	0.49093	1.40535	0.036143	0.98277	3	nonDE
ZNF341	10	0.27852	1.21295	0.036149	0.98277	7	nonDE
GPR31	5	-0.26582	1.20232	0.036162	0.944887	4	nonDE
CAPN5	5	-0.38497	1.30583	0.036193	0.944887	4	nonDE
WFDC2	5	-0.38796	1.30854	0.036202	0.944887	3	nonDE
TAB3	5	0.31087	1.24046	0.03623	0.944887	1	nonDE
SERPINI2	5	0.79701	1.7375	0.036276	0.983658	4	nonDE
FOXL1	5	-0.36247	1.28563	0.036308	0.944887	4	nonDE
SENP6	5	-0.062075	1.04397	0.036321	0.983658	2	nonDE
SAMD1	4	-0.7606	1.6942	0.036332	0.944887	3	nonDE
FBXO28	5	0.19886	1.14779	0.036339	0.983658	3	nonDE
BCL2A1	5	0.094272	1.06753	0.036372	0.944887	1	nonDE
NBPF11	10	0.14764	1.10776	0.036397	0.983809	5	nonDE
ZFP41	5	0.33705	1.26317	0.036503	0.984563	4	nonDE
CTSW	5	-0.14971	1.10935	0.03651	0.944887	3	nonDE
AHCYL1	10	-0.29365	1.22574	0.036515	0.944887	7	nonDE
ZNF717	5	0.30614	1.2364	0.036602	0.984563	4	nonDE
REN	5	0.4423	1.35877	0.036668	0.944887	2	nonDE
LRRC29	5	0.2789	1.21327	0.036673	0.984563	4	nonDE
LSM4	5	0.34318	1.26855	0.036724	0.984563	3	nonDE
CGGBP1	10	-0.21683	1.16218	0.036737	0.944887	6	nonDE
DHCR7	5	0.58703	1.50215	0.036784	0.984563	4	nonDE
FBLN7	5	0.46263	1.37805	0.036787	0.984563	4	nonDE
PGRMC2	5	0.034785	1.0244	0.036791	0.984563	2	nonDE
RPS15A	5	-0.15646	1.11455	0.036819	0.944887	3	nonDE
RAD51C	5	0.34963	1.27423	0.036935	0.985213	4	nonDE
EHD2	5	0.072373	1.05144	0.036953	0.944887	2	nonDE
CRYBB1	5	-0.53122	1.44515	0.036955	0.944887	4	nonDE
SPINK6	5	0.51588	1.42987	0.037003	0.985213	3	nonDE
SLC2A13	5	-0.14123	1.10284	0.037053	0.944887	2	nonDE
FAM197Y1	4	0.45312	1.369	0.037061	0.985213	4	nonDE
HUWE1	5	0.37941	1.30081	0.037154	0.985213	4	nonDE
PGM3	5	-0.46874	1.3839	0.037189	0.944887	3	nonDE
DDX25	10	-0.020654	1.01442	0.037217	0.985213	4	nonDE
SHISA9	5	-0.33278	1.25944	0.03722	0.944887	3	nonDE
AMELY	5	0.16909	1.12435	0.037234	0.944887	2	nonDE
LSM5	10	0.2313	1.17389	0.037241	0.985213	6	nonDE
TBX19	5	0.39434	1.31434	0.037261	0.985213	4	nonDE
PCDH20	5	0.34354	1.26887	0.037269	0.985213	4	nonDE
PIF1	10	0.052952	1.03739	0.037357	0.944887	4	nonDE
USP38	5	-0.26906	1.20502	0.03741	0.944887	4	nonDE
LY6G6C	5	0.16698	1.12271	0.037414	0.944887	2	nonDE
MTMR12	5	0.040029	1.02813	0.037426	0.985213	2	nonDE
CSF3	5	0.4774	1.39223	0.037448	0.985213	3	nonDE
CEP85	5	-0.69239	1.61596	0.037454	0.944887	3	nonDE
BCO2	5	-0.039251	1.02758	0.037455	0.944887	2	nonDE
ANKRD6	5	-0.083906	1.05988	0.037461	0.985213	2	nonDE
UBR4	5	0.35584	1.27973	0.037506	0.985213	4	nonDE
WDTC1	5	0.039944	1.02807	0.037528	0.944887	2	nonDE
DEPDC1	5	-0.53084	1.44477	0.037532	0.944887	3	nonDE
GHR	5	-0.49717	1.41144	0.037609	0.944887	4	nonDE
PPP6R2	5	0.14981	1.10942	0.037629	0.985213	3	nonDE
HIST1H2BK	5	-0.088593	1.06333	0.037654	0.944887	2	nonDE
SCN2B	5	0.48408	1.39869	0.037664	0.985213	3	nonDE
SLC12A7	5	0.059063	1.04179	0.037672	0.944887	1	nonDE
PDAP1	5	-0.082073	1.05854	0.0377	0.985213	2	nonDE
MTMR11	5	0.24693	1.18668	0.037724	0.985213	3	nonDE
ZC4H2	5	0.52222	1.43616	0.037758	0.985213	3	nonDE
PRSS33	10	-0.0098303	1.00684	0.037778	0.944887	3	nonDE
PDE6B	5	-0.35905	1.28258	0.037821	0.944887	4	nonDE
SERPINA1	10	0.23159	1.17413	0.037851	0.985213	5	nonDE
SLCO4A1	4	0.36198	1.28519	0.037874	0.985213	2	nonDE
DENND1C	5	-0.74718	1.67851	0.03789	0.944887	4	nonDE
SLC16A6	5	-0.73326	1.66239	0.037932	0.944887	3	nonDE
IQSEC1	5	0.086581	1.06185	0.03798	0.985213	2	nonDE
SIGLEC7	5	-0.45582	1.37156	0.038015	0.944887	4	nonDE
PFDN2	5	-0.14922	1.10897	0.038061	0.944887	3	nonDE
LEMD3	5	-0.76024	1.69377	0.038065	0.944887	3	nonDE
FPR1	5	0.19917	1.14804	0.038067	0.944887	2	nonDE
GPR183	5	-0.48748	1.40199	0.038095	0.944887	4	nonDE
PACSIN3	5	-0.33448	1.26092	0.038098	0.944887	4	nonDE
HCN2	5	-0.30205	1.2329	0.038103	0.944887	4	nonDE
MRPS9	5	-0.42643	1.3439	0.038121	0.944887	4	nonDE
MOSPD1	5	0.18858	1.13964	0.038138	0.985213	3	nonDE
IFNB1	5	-0.635	1.55294	0.038159	0.944887	3	nonDE
SMR3A	5	0.57429	1.48894	0.038174	0.985213	4	nonDE
C8orf76	5	-0.16784	1.12338	0.038203	0.944887	2	nonDE
EXOSC1	5	-0.2937	1.22578	0.038226	0.944887	3	nonDE
SNRPB	5	0.5154	1.42939	0.038271	0.985213	4	nonDE
CCDC27	4	0.47866	1.39345	0.038288	0.985213	3	nonDE
ASL	5	0.091696	1.06562	0.038295	0.985213	2	nonDE
VOPP1	5	-0.38288	1.30394	0.038342	0.94652	3	nonDE
C11orf57	5	0.81209	1.75575	0.038373	0.985213	3	nonDE
SPRR2G	5	0.38183	1.30299	0.038523	0.985213	4	nonDE
SP9	5	0.18078	1.1335	0.038549	0.985213	3	nonDE
PMM2	5	-0.4687	1.38386	0.038604	0.950748	3	nonDE
SNCB	5	-0.1701	1.12514	0.038615	0.950748	3	nonDE
DMD	5	-0.081701	1.05827	0.038625	0.985213	2	nonDE
CACNA1H	5	-0.39726	1.317	0.038682	0.985213	2	nonDE
PTBP3	5	-0.12954	1.09394	0.03871	0.985213	2	nonDE
TGOLN2	5	0.25766	1.19554	0.038721	0.985213	4	nonDE
MEX3D	5	-0.55084	1.46494	0.038741	0.952614	4	nonDE
NAA38	5	0.47686	1.39171	0.038811	0.985213	3	nonDE
STAU1	5	0.23107	1.17371	0.038837	0.985213	4	nonDE
SRGAP3	5	0.29677	1.22839	0.038887	0.985213	3	nonDE
MYLIP	5	-0.28966	1.22235	0.038933	0.953684	3	nonDE
RILPL1	4	-0.67498	1.59657	0.038935	0.985213	2	nonDE
AGTR2	5	-0.21436	1.16019	0.038945	0.985213	2	nonDE
PDE6A	5	0.34024	1.26597	0.03905	0.985213	4	nonDE
STEAP1B	5	-0.14597	1.10647	0.039079	0.953684	2	nonDE
ZNF654	5	-0.10872	1.07827	0.03908	0.953684	2	nonDE
GPR56	5	0.50941	1.42347	0.039089	0.985213	3	nonDE
FAM20C	5	-0.25543	1.19369	0.039091	0.953684	3	nonDE
ATR	5	-0.085612	1.06114	0.039092	0.985213	2	nonDE
NAPRT1	5	0.085356	1.06095	0.039112	0.985213	2	nonDE
ZBTB7B	5	-0.33132	1.25816	0.039127	0.953684	3	nonDE
ACBD4	9	0.1744	1.12849	0.039152	0.985213	5	nonDE
LPPR1	5	-0.0084767	1.00589	0.039155	0.985213	2	nonDE
PRSS36	5	0.36913	1.29157	0.039168	0.985213	4	nonDE
ZNF501	5	-0.20456	1.15233	0.039237	0.985213	2	nonDE
FAM212B	10	0.19039	1.14107	0.039258	0.985213	8	nonDE
KRTAP8-1	5	-0.51941	1.43337	0.039282	0.953684	3	nonDE
OCRL	5	0.035703	1.02506	0.039321	0.953684	2	nonDE
MFSD6L	5	-0.4228	1.34053	0.039367	0.985213	2	nonDE
VWA5B1	5	-0.13804	1.10041	0.039382	0.953684	2	nonDE
CALCA	10	-0.1354	1.0984	0.039389	0.953684	5	nonDE
HOXB6	10	-0.24499	1.18508	0.039451	0.953684	7	nonDE
TMEM200B	10	-0.49776	1.41202	0.039484	0.953684	7	nonDE
PRPF39	5	0.4432	1.35962	0.039508	0.985213	3	nonDE
LRRC3	5	-0.80142	1.74282	0.039527	0.953684	4	nonDE
PRDM9	5	0.37706	1.29869	0.039551	0.985213	4	nonDE
RGR	5	-0.67129	1.5925	0.039591	0.953684	3	nonDE
UBA1	10	0.28757	1.22058	0.039595	0.985213	6	nonDE
KBTBD8	5	0.4284	1.34574	0.039601	0.985213	3	nonDE
TMCO3	4	0.34675	1.27169	0.039631	0.985213	4	nonDE
JAM3	5	-0.18722	1.13857	0.039655	0.953684	3	nonDE
MTTP	5	-0.049308	1.03477	0.03969	0.953684	2	nonDE
CNTN4	5	-0.41614	1.33435	0.039692	0.953684	4	nonDE
HAPLN4	10	0.23097	1.17362	0.039701	0.985213	8	nonDE
NANOS2	5	-0.30618	1.23643	0.039719	0.953684	4	nonDE
DDRGK1	5	0.36754	1.29015	0.039731	0.985213	3	nonDE
MON1A	5	0.36725	1.28989	0.039739	0.985213	3	nonDE
WDR81	9	-0.4581	1.37373	0.039789	0.953684	6	nonDE
SLC35A5	5	0.67444	1.59598	0.039794	0.985213	4	nonDE
GPR64	5	-0.091645	1.06558	0.039797	0.953684	2	nonDE
TRIM31	5	-0.4545	1.37031	0.0398	0.953684	3	nonDE
HOPX	10	0.15243	1.11144	0.039861	0.985213	7	nonDE
LRRC58	5	0.038	1.02669	0.039913	0.985213	2	nonDE
ISPD	5	-0.045328	1.03192	0.03993	0.9549	1	nonDE
HTR2C	5	0.31001	1.23972	0.040008	0.985213	4	nonDE
VPS26B	5	0.17641	1.13007	0.040041	0.9549	2	nonDE
SMPX	5	0.32975	1.2568	0.04005	0.985213	4	nonDE
CDT1	5	0.23151	1.17406	0.040063	0.985213	3	nonDE
RBFA	5	-0.56805	1.48252	0.040068	0.9549	3	nonDE
PRKG2	5	-0.15669	1.11473	0.040069	0.9549	3	nonDE
DCBLD2	5	-0.036288	1.02547	0.040082	0.985213	2	nonDE
C4orf19	4	-0.30345	1.23409	0.040118	0.9549	2	nonDE
CYB5R4	5	0.2215	1.16595	0.04012	0.985213	4	nonDE
TAF1	5	-0.40132	1.32072	0.040156	0.9549	4	nonDE
ALKBH8	5	0.20628	1.15371	0.040225	0.986512	4	nonDE
TSC22D2	5	-0.24079	1.18164	0.040314	0.956095	3	nonDE
HRASLS2	5	-0.42677	1.34422	0.040343	0.956095	4	nonDE
PSMC3IP	5	0.39926	1.31883	0.040346	0.986616	4	nonDE
CCDC71	5	0.15029	1.10979	0.040359	0.956095	1	nonDE
TAC4	5	-0.14375	1.10477	0.040414	0.986616	2	nonDE
APOBEC3A	5	0.05884	1.04163	0.040501	0.957013	1	nonDE
ANKRD65	10	0.15546	1.11378	0.040555	0.986616	5	nonDE
CASC5	5	-0.3122	1.2416	0.040579	0.957013	3	nonDE
ACCSL	4	0.41864	1.33667	0.04061	0.986616	4	nonDE
TRPA1	5	0.062517	1.04429	0.040622	0.986616	2	nonDE
HOXB1	5	0.44843	1.36455	0.040721	0.986616	3	nonDE
CCSER1	5	-0.52455	1.43848	0.040738	0.957013	3	nonDE
GLT6D1	5	-0.4467	1.36292	0.040754	0.957013	4	nonDE
CTF1	5	-0.051454	1.03631	0.040806	0.986616	2	nonDE
TMC8	10	-0.36301	1.28611	0.04091	0.957013	7	nonDE
NDEL1	5	-0.28384	1.21743	0.04092	0.957013	4	nonDE
TEFM	5	0.44587	1.36214	0.040956	0.986616	4	nonDE
PPM1E	5	-0.32882	1.25599	0.041004	0.957013	4	nonDE
SLC25A35	5	0.30926	1.23907	0.041025	0.986616	4	nonDE
USP20	5	-0.38565	1.30645	0.041033	0.957013	4	nonDE
KIAA1147	5	-0.78636	1.72472	0.041052	0.957013	4	nonDE
ATF3	5	-0.1627	1.11938	0.041065	0.957013	3	nonDE
LACTBL1	5	0.6348	1.55272	0.041112	0.986616	4	nonDE
TRMT11	5	0.26509	1.20171	0.041136	0.986616	4	nonDE
CCNT1	5	-0.59978	1.51549	0.041167	0.957013	3	nonDE
EDN3	5	0.34473	1.26991	0.041175	0.986616	4	nonDE
SARNP	5	0.37971	1.30108	0.041183	0.986616	3	nonDE
FCGR2B	6	0.27124	1.20684	0.041187	0.986616	5	nonDE
ZFHX4	5	0.15838	1.11603	0.041198	0.957013	2	nonDE
ADAM19	5	0.15595	1.11416	0.041204	0.986616	2	nonDE
LIN52	5	0.46292	1.37833	0.041215	0.986616	4	nonDE
RBBP8	5	0.32345	1.25132	0.041228	0.986616	4	nonDE
WIBG	5	-0.43727	1.35404	0.041236	0.957013	4	nonDE
MILR1	5	-0.17628	1.12997	0.041258	0.986616	2	nonDE
ANP32D	5	0.35849	1.28208	0.04128	0.986616	4	nonDE
H1F0	5	-0.23648	1.17811	0.041288	0.957013	4	nonDE
BTBD17	5	-0.2596	1.19715	0.041314	0.957013	3	nonDE
OLFML1	5	-0.10839	1.07802	0.041341	0.986822	2	nonDE
KRT78	5	0.039364	1.02766	0.041345	0.957013	2	nonDE
MYH9	5	-0.48819	1.40268	0.04143	0.957013	4	nonDE
DEFB106A	5	-0.30991	1.23963	0.041442	0.957013	3	nonDE
JAK1	5	0.0034359	1.00238	0.041474	0.988336	2	nonDE
CWC22	5	0.32528	1.25291	0.041509	0.988336	4	nonDE
GMPR	5	-0.36893	1.29139	0.041531	0.957013	3	nonDE
C10orf95	5	0.1563	1.11443	0.041622	0.988678	3	nonDE
PCDHGA4	4	-1.68	3.20428	0.041627	0.957013	3	DE
MR1	5	0.37932	1.30073	0.041629	0.988678	3	nonDE
BAIAP3	5	-0.18246	1.13482	0.041681	0.957013	3	nonDE
FBXW11	5	-0.61753	1.53425	0.041718	0.957013	3	nonDE
HMGN4	5	0.19748	1.14669	0.04172	0.989506	4	nonDE
GK	5	-0.31313	1.2424	0.041738	0.957013	4	nonDE
GLTSCR2	5	0.1419	1.10336	0.041769	0.989506	3	nonDE
ILVBL	5	-0.35738	1.2811	0.041773	0.957013	4	nonDE
TMEM180	5	0.15255	1.11153	0.041774	0.957013	2	nonDE
ZNF18	5	-0.15238	1.1114	0.041824	0.957013	4	nonDE
GGNBP2	5	0.036099	1.02534	0.041847	0.990105	2	nonDE
C12orf39	10	0.018752	1.01308	0.041958	0.991475	5	nonDE
TSC1	5	0.010608	1.00738	0.042	0.958206	2	nonDE
TMEM169	5	-0.30368	1.23429	0.042069	0.958206	3	nonDE
METTL14	5	-0.62176	1.53875	0.04208	0.958206	3	nonDE
ZNF467	5	0.41598	1.3342	0.042138	0.9916	3	nonDE
GRB10	10	-0.095082	1.06813	0.042167	0.9916	2	nonDE
CSPG4	5	0.32419	1.25196	0.042213	0.9916	4	nonDE
LOC100288524	5	-0.26245	1.19951	0.04224	0.959983	3	nonDE
CLSTN1	5	-0.9681	1.95626	0.042261	0.959983	3	nonDE
PLAC8	5	-0.36599	1.28877	0.042347	0.960785	4	nonDE
WDR34	5	0.58838	1.50356	0.042396	0.9916	3	nonDE
KLF5	5	0.32927	1.25638	0.04241	0.9916	3	nonDE
ZNF536	5	0.37625	1.29796	0.042429	0.9916	4	nonDE
HOXA9	5	0.26551	1.20206	0.042459	0.9916	3	nonDE
LINGO4	5	0.4078	1.32666	0.042477	0.9916	3	nonDE
GSC2	5	-0.12844	1.09311	0.042485	0.961833	3	nonDE
PTPRU	10	-0.29807	1.2295	0.042496	0.961833	6	nonDE
ARRDC5	5	0.41223	1.33074	0.042634	0.9916	4	nonDE
SPTB	5	0.11435	1.08249	0.042742	0.9916	2	nonDE
SLFN12	5	0.52754	1.44147	0.042769	0.9916	4	nonDE
TCHHL1	5	-0.054951	1.03882	0.042776	0.966055	2	nonDE
NDST4	5	0.43042	1.34763	0.042782	0.9916	4	nonDE
PLEKHG5	7	-0.51549	1.42948	0.042785	0.966055	5	nonDE
TRIM72	5	0.37615	1.29787	0.042833	0.9916	4	nonDE
C1orf94	10	-0.1874	1.13871	0.042844	0.966238	6	nonDE
NR2F1	5	0.41887	1.33688	0.042906	0.9916	4	nonDE
EDNRB	5	0.3834	1.30441	0.042911	0.966587	2	nonDE
DAZL	5	0.40299	1.32225	0.042934	0.9916	4	nonDE
CDC20	5	0.33735	1.26343	0.043027	0.9916	2	nonDE
OR56B4	5	-0.24905	1.18842	0.043032	0.9916	1	nonDE
CHST10	5	-0.35859	1.28217	0.043033	0.967887	3	nonDE
STRA6	5	0.58426	1.49927	0.043061	0.9916	4	nonDE
WDR31	5	0.18429	1.13626	0.043072	0.967887	2	nonDE
USPL1	5	0.42098	1.33884	0.043106	0.9916	3	nonDE
MT1X	5	0.41961	1.33757	0.043124	0.9916	3	nonDE
KIAA1755	5	-0.64887	1.56794	0.043156	0.967893	3	nonDE
ZNF808	9	-0.25656	1.19463	0.043175	0.967893	5	nonDE
ZFYVE20	5	0.59165	1.50697	0.043196	0.9916	3	nonDE
C16orf72	10	0.29926	1.23051	0.04328	0.9916	7	nonDE
OPN4	4	0.55094	1.46504	0.043289	0.9916	3	nonDE
RPL17-C18orf32	5	0.40291	1.32217	0.043317	0.9916	4	nonDE
ZNF296	5	0.040683	1.0286	0.043333	0.969774	2	nonDE
MC4R	5	0.64585	1.56466	0.043336	0.9916	4	nonDE
LATS2	5	0.08427	1.06015	0.043336	0.9916	2	nonDE
PRKRIP1	5	-0.30318	1.23386	0.04342	0.969774	4	nonDE
STUB1	5	-0.086882	1.06207	0.043422	0.992305	2	nonDE
DLAT	4	-0.43478	1.3517	0.043441	0.969774	2	nonDE
EIF3K	5	-0.020266	1.01415	0.043466	0.969774	2	nonDE
METAP2	5	-0.43563	1.3525	0.043571	0.970972	4	nonDE
CDH10	5	0.63599	1.554	0.043592	0.992305	4	nonDE
MZT1	5	0.32332	1.25121	0.043638	0.992305	4	nonDE
OR6N1	5	-0.52388	1.43782	0.043668	0.971707	4	nonDE
CCDC54	4	0.29894	1.23024	0.043672	0.992305	2	nonDE
TSPYL5	5	0.55257	1.4667	0.0437	0.992305	4	nonDE
PHYH	5	0.11188	1.08064	0.043708	0.992305	2	nonDE
DDB2	5	-0.036098	1.02534	0.043736	0.992305	2	nonDE
FNDC4	5	-0.18	1.13288	0.043753	0.971707	3	nonDE
BRDT	5	-0.28963	1.22233	0.043759	0.971707	4	nonDE
OR2AT4	5	0.13074	1.09486	0.043822	0.993043	2	nonDE
NYAP1	5	-0.42224	1.34001	0.043858	0.972229	3	nonDE
AMPD3	5	-0.36958	1.29198	0.043886	0.972229	4	nonDE
IARS2	5	0.30415	1.23469	0.043912	0.993886	4	nonDE
DEFB4A	5	0.42338	1.34107	0.044012	0.994413	3	nonDE
GPR155	5	0.04202	1.02955	0.044025	0.97414	1	nonDE
CPNE3	5	0.32128	1.24944	0.044041	0.994413	4	nonDE
EIF5	10	-0.2557	1.19391	0.04412	0.974838	6	nonDE
GDAP1	5	-0.021984	1.01535	0.044169	0.974838	2	nonDE
FBLN5	5	-0.66345	1.58387	0.044217	0.974838	3	nonDE
KRTAP20-2	5	0.41772	1.33581	0.044242	0.994828	3	nonDE
SLC36A2	5	0.39847	1.31811	0.044303	0.994828	4	nonDE
SOD3	5	0.43126	1.34841	0.044318	0.994828	4	nonDE
TLR7	5	0.2207	1.1653	0.044386	0.994828	3	nonDE
RNF14	5	0.29127	1.22372	0.044421	0.994828	4	nonDE
GCC2	5	0.07323	1.05207	0.044434	0.974838	2	nonDE
IWS1	5	0.0092307	1.00642	0.044459	0.994828	2	nonDE
TCF7L2	5	-0.30632	1.23655	0.044478	0.974838	4	nonDE
ALDH1L2	5	-0.46458	1.37992	0.044534	0.974838	3	nonDE
SDC3	5	-0.1673	1.12295	0.044592	0.974838	2	nonDE
SOSTDC1	5	0.40303	1.32228	0.044635	0.994828	4	nonDE
ACVR1C	5	0.35567	1.27958	0.044643	0.994828	3	nonDE
OR10W1	5	0.55238	1.4665	0.044647	0.994828	4	nonDE
HTR1A	5	-0.54696	1.461	0.044669	0.974838	4	nonDE
LINGO3	5	0.25124	1.19023	0.044696	0.994828	3	nonDE
CABIN1	5	-0.32201	1.25007	0.044701	0.974838	4	nonDE
CISH	5	0.40024	1.31973	0.044707	0.994828	3	nonDE
2025-03-03	5	-0.020611	1.01439	0.044714	0.994828	2	nonDE
CARD6	5	-0.5651	1.47949	0.044762	0.974838	3	nonDE
ZNF841	5	0.35209	1.27641	0.044786	0.994828	4	nonDE
ADAM8	5	0.26848	1.20454	0.04486	0.994828	3	nonDE
MED12	5	-0.13724	1.0998	0.044861	0.974838	2	nonDE
RPS28	5	-0.38813	1.3087	0.044865	0.974838	4	nonDE
MVP	5	-0.070582	1.05014	0.04491	0.994828	2	nonDE
CSTL1	7	-0.32912	1.25625	0.044937	0.974838	4	nonDE
XRRA1	5	-0.42734	1.34475	0.044984	0.974838	3	nonDE
GMNC	5	0.13887	1.10104	0.044993	0.994828	3	nonDE
TESK2	5	-0.18355	1.13567	0.045017	0.974838	3	nonDE
PRSS22	5	-0.53138	1.44531	0.045042	0.974838	4	nonDE
TTI1	5	0.39459	1.31457	0.045056	0.994828	3	nonDE
BTG3	5	0.43012	1.34735	0.045061	0.994828	4	nonDE
BTG1	5	0.45422	1.37004	0.045065	0.994828	4	nonDE
CENPN	5	-0.17925	1.1323	0.045129	0.974838	4	nonDE
GPR143	5	-0.42541	1.34295	0.045195	0.974838	3	nonDE
CLIP2	5	0.4077	1.32657	0.04523	0.997298	4	nonDE
OR2M5	4	-0.22602	1.1696	0.045269	0.974838	4	nonDE
C16orf52	4	0.044398	1.03125	0.045273	0.974838	1	nonDE
MCUR1	5	0.31837	1.24692	0.045406	0.99812	4	nonDE
PTGDS	10	-0.014885	1.01037	0.045411	0.99812	4	nonDE
CALCOCO1	5	-0.06135	1.04344	0.045422	0.974838	2	nonDE
YTHDC1	5	-0.4474	1.36358	0.045425	0.974838	4	nonDE
TSC22D1	5	0.33412	1.26061	0.045454	0.99812	3	nonDE
HAPLN3	8	-0.40271	1.32199	0.045466	0.974838	5	nonDE
JMJD8	5	0.30704	1.23717	0.04548	0.99812	4	nonDE
MTMR14	5	0.1215	1.08787	0.045542	0.974838	2	nonDE
MATN3	5	0.11574	1.08353	0.045567	0.998486	2	nonDE
CC2D2A	5	0.34779	1.27261	0.045659	0.998486	4	nonDE
USP5	10	0.061834	1.04379	0.045663	0.974838	4	nonDE
SIVA1	5	-0.32538	1.25299	0.045681	0.974838	4	nonDE
PPARGC1B	5	-0.078224	1.05572	0.045682	0.974838	2	nonDE
GRHL1	5	-0.31007	1.23977	0.045694	0.974838	4	nonDE
ZNF559-ZNF177	2	-0.4575	1.37316	0.045695	0.974838	2	nonDE
TMEM14E	4	0.43454	1.35148	0.045768	0.998486	3	nonDE
RPAP3	5	-0.28345	1.2171	0.045807	0.974838	3	nonDE
PHF20L1	5	0.41553	1.33379	0.045826	0.998486	3	nonDE
PIGY	5	0.22262	1.16685	0.045877	0.998486	3	nonDE
TYR	5	-0.40411	1.32327	0.045896	0.974838	4	nonDE
HAT1	5	0.28709	1.22018	0.045924	0.998486	3	nonDE
BBS10	5	0.11327	1.08168	0.045953	0.998486	3	nonDE
STAB2	5	-0.26141	1.19865	0.045958	0.974838	4	nonDE
LRRC16A	5	0.46544	1.38074	0.04601	0.998486	4	nonDE
HLA-DQB2	5	0.27902	1.21337	0.046042	0.998486	4	nonDE
CAPZA1	5	0.37249	1.29459	0.046066	0.998486	4	nonDE
SLC16A3	5	-0.14348	1.10457	0.046084	0.974838	2	nonDE
ZC3H12C	5	0.68897	1.61213	0.046121	0.998486	3	nonDE
RNASE12	5	0.64976	1.56891	0.04615	0.998486	3	nonDE
TIMM50	5	-0.57753	1.49229	0.046185	0.974838	4	nonDE
MAP1B	5	0.39463	1.31461	0.046222	0.998486	4	nonDE
FAM57A	5	-0.82682	1.77377	0.046223	0.974838	3	nonDE
SLC2A12	5	-0.45763	1.37328	0.046229	0.974838	4	nonDE
TPRG1L	5	-0.47034	1.38544	0.046265	0.974838	4	nonDE
BTLA	5	0.45146	1.36742	0.046288	0.998486	4	nonDE
IL3RA	5	0.19447	1.1443	0.046355	0.998486	2	nonDE
RPS4X	5	-0.96507	1.95216	0.04636	0.974838	3	nonDE
HIST1H2BA	3	0.67324	1.59465	0.046369	0.998486	2	nonDE
CCNK	10	-0.24474	1.18488	0.046379	0.974838	7	nonDE
VPS41	10	0.30258	1.23335	0.0464	0.998486	7	nonDE
ACER1	5	-0.41099	1.3296	0.04649	0.974838	3	nonDE
NKX2-2	5	0.038749	1.02722	0.046505	0.999397	2	nonDE
TRPV1	5	0.29495	1.22684	0.046606	0.999397	4	nonDE
FDXACB1	5	-0.30428	1.2348	0.046617	0.974838	4	nonDE
MEGF9	5	0.030715	1.02152	0.046644	0.999397	2	nonDE
ADAM10	5	-0.3868	1.30749	0.046661	0.974838	4	nonDE
ADCK2	5	-0.25672	1.19476	0.046674	0.974838	4	nonDE
EMC6	5	0.34423	1.26947	0.046686	0.999397	3	nonDE
SERTAD2	5	-0.19325	1.14334	0.046716	0.974838	4	nonDE
OR7G3	5	-0.21854	1.16356	0.046723	0.974838	2	nonDE
ARMCX6	5	-0.19509	1.1448	0.04673	0.999397	2	nonDE
AGXT2	4	0.41847	1.33651	0.04675	0.974838	1	nonDE
SMIM11	5	0.42144	1.33926	0.046762	0.999397	4	nonDE
DDX39B	5	-0.90679	1.87487	0.046819	0.974838	3	nonDE
MAGEC2	5	-0.39369	1.31375	0.046848	0.974838	4	nonDE
TMEM38B	4	-0.28152	1.21547	0.046923	0.974838	4	nonDE
PHF7	5	0.28768	1.22068	0.046942	0.999919	3	nonDE
TOMM5	5	0.1333	1.0968	0.047023	0.999919	2	nonDE
USP53	5	-0.29061	1.22316	0.047043	0.974838	4	nonDE
DDX3Y	5	-0.54022	1.45419	0.04706	0.974838	3	nonDE
HIST1H3C	5	-0.30958	1.23935	0.0471	0.974838	3	nonDE
EVPLL	5	-0.39505	1.31499	0.047138	0.974838	3	nonDE
FCRLB	10	-0.25654	1.19461	0.047248	0.974838	5	nonDE
PCOLCE2	5	0.38478	1.30566	0.047285	0.999919	4	nonDE
DIP2A	5	-0.32002	1.24835	0.047289	0.974838	4	nonDE
HIST1H2BI	5	0.42865	1.34597	0.047436	0.999919	4	nonDE
GPR137B	5	-0.23617	1.17786	0.047488	0.974838	3	nonDE
CAMK2B	5	0.46133	1.37681	0.047504	0.999919	4	nonDE
TONSL	5	0.46425	1.3796	0.047517	0.999919	4	nonDE
SLC4A11	5	0.24132	1.18207	0.04752	0.974838	2	nonDE
C3orf52	5	-0.030681	1.02149	0.047524	0.999919	2	nonDE
VTA1	5	-0.24916	1.18851	0.047551	0.974838	4	nonDE
CDK5	5	0.42601	1.34351	0.047557	0.999919	4	nonDE
LIN28B	5	-0.54509	1.45911	0.047616	0.974838	4	nonDE
TPPP2	10	0.30044	1.23152	0.047642	0.999919	6	nonDE
ARL6IP1	10	-0.009053	1.00629	0.047657	0.999919	5	nonDE
FAM200A	10	0.20239	1.1506	0.04768	0.999919	5	nonDE
GNG13	5	-0.212	1.15829	0.047696	0.999919	2	nonDE
MYH11	5	0.59412	1.50955	0.047721	0.999919	4	nonDE
POTEF	5	-0.22197	1.16633	0.047758	0.974838	3	nonDE
MCCC2	5	0.51455	1.42855	0.047765	0.999919	4	nonDE
GBE1	5	0.4797	1.39445	0.047791	0.999919	4	nonDE
C17orf62	5	-0.02297	1.01605	0.0478	0.974838	2	nonDE
MSMO1	5	0.011062	1.0077	0.047849	0.999919	1	nonDE
OR5K2	5	-0.45933	1.3749	0.047875	0.974838	4	nonDE
KLHL32	5	-0.049465	1.03488	0.047884	0.999919	2	nonDE
HDGFRP3	5	-0.32401	1.25181	0.047885	0.974838	3	nonDE
MSN	5	0.3443	1.26953	0.047936	0.999919	4	nonDE
IMMT	5	-0.27815	1.21264	0.047949	0.974838	4	nonDE
AKAP3	10	-0.54634	1.46038	0.047973	0.974838	6	nonDE
SNAP47	10	-0.3421	1.2676	0.047999	0.974838	7	nonDE
MID1	5	0.17522	1.12914	0.048004	0.999919	3	nonDE
CENPV	5	-0.44386	1.36024	0.048092	0.974838	4	nonDE
RPS19BP1	5	-0.41633	1.33453	0.048104	0.974838	4	nonDE
LRCOL1	5	-0.38616	1.30691	0.048121	0.974838	4	nonDE
ANKRD42	5	0.01828	1.01275	0.048169	0.974838	2	nonDE
AHSP	5	-0.040553	1.02851	0.04817	0.974838	2	nonDE
ZNF83	15	0.1807	1.13343	0.048253	0.999919	9	nonDE
WDFY3	5	0.031156	1.02183	0.048278	0.999919	2	nonDE
PPP1R36	5	0.29587	1.22763	0.048288	0.999919	4	nonDE
CXorf61	5	-0.54294	1.45694	0.048362	0.974838	4	nonDE
FAM169A	5	0.24022	1.18117	0.048381	0.974838	2	nonDE
SLC35G4	5	-0.024477	1.01711	0.048387	0.974838	2	nonDE
KIAA1731	5	-0.2073	1.15453	0.048424	0.999919	2	nonDE
LAP3	5	-0.2935	1.22561	0.04843	0.974838	4	nonDE
HERPUD2	5	0.44153	1.35804	0.048431	0.999919	3	nonDE
UBE2C	5	-0.27248	1.20788	0.048446	0.974838	4	nonDE
CRMP1	10	-0.20063	1.1492	0.048448	0.974838	5	nonDE
LACC1	5	0.37508	1.29691	0.048472	0.999919	4	nonDE
ITM2B	5	-0.38033	1.30164	0.048487	0.974838	4	nonDE
WDR11	5	0.012831	1.00893	0.04858	0.974838	2	nonDE
TAS2R31	5	0.49233	1.40671	0.048615	0.999919	4	nonDE
ZNF429	5	0.32236	1.25037	0.048628	0.999919	3	nonDE
PLLP	5	-0.073989	1.05262	0.048632	0.974838	2	nonDE
SCN3B	5	0.393	1.31312	0.048641	0.999919	4	nonDE
NCAM1	5	-0.11011	1.07931	0.04871	0.974838	2	nonDE
OR2AP1	5	0.27077	1.20645	0.048725	0.999919	4	nonDE
ZNF577	5	-0.36093	1.28425	0.048767	0.974838	4	nonDE
SLC38A2	5	-0.29655	1.2282	0.048816	0.974838	4	nonDE
SPON1	5	0.10631	1.07647	0.048846	0.974838	2	nonDE
MANEAL	5	-1.1015	2.14578	0.048866	0.974838	3	DE
PTCH1	5	-0.69232	1.61588	0.048901	0.974838	3	nonDE
FGF6	5	0.43116	1.34832	0.048901	0.999919	4	nonDE
SPACA4	5	-0.45454	1.37035	0.048902	0.974838	3	nonDE
IMMP1L	5	0.30706	1.23718	0.048909	0.999919	4	nonDE
DRGX	5	0.32234	1.25036	0.048937	0.999919	3	nonDE
PTGDR2	5	0.39674	1.31653	0.048952	0.999919	4	nonDE
CTSF	5	0.2405	1.1814	0.049018	0.999919	4	nonDE
GPD1	5	-0.49637	1.41066	0.049037	0.974838	3	nonDE
ADCY10	5	-0.4552	1.37097	0.049054	0.974838	4	nonDE
TOMM40	5	0.39339	1.31348	0.049107	0.999919	4	nonDE
TOR4A	5	-0.28475	1.2182	0.049126	0.974838	4	nonDE
COL7A1	5	-0.17471	1.12874	0.049129	0.974838	3	nonDE
MSANTD4	5	-0.085411	1.06099	0.049201	0.974838	2	nonDE
MMP2	5	0.072741	1.05171	0.049224	0.999919	2	nonDE
ZYG11A	5	-0.74026	1.67048	0.049232	0.974838	4	nonDE
DENND4B	10	0.26252	1.19957	0.049258	0.999919	5	nonDE
SEMA4A	5	0.061878	1.04382	0.049264	0.974838	1	nonDE
NBPF14	5	-0.081464	1.05809	0.049364	0.974838	2	nonDE
CA5B	5	-0.31904	1.2475	0.049367	0.974838	4	nonDE
NSG1	5	-1.4023	2.64323	0.049382	0.974838	3	DE
PLEKHA3	5	-0.15291	1.11181	0.049391	0.974838	3	nonDE
FNBP1L	5	-0.23042	1.17318	0.049458	0.974838	3	nonDE
UBE2E2	5	-0.40205	1.32138	0.049483	0.974838	3	nonDE
CSNK1A1	5	-0.43273	1.34979	0.049496	0.974838	3	nonDE
RSPH4A	5	0.055796	1.03943	0.049519	0.974838	1	nonDE
PRMT5	10	-0.28971	1.22239	0.049537	0.974838	7	nonDE
SEC16A	4	-0.50507	1.41919	0.049561	0.974838	4	nonDE
PABPC1L2B	4	-0.55766	1.47188	0.049609	0.974838	3	nonDE
COL15A1	5	-0.44151	1.35802	0.049641	0.999919	2	nonDE
EFNB2	5	0.12557	1.09094	0.049669	0.974989	2	nonDE
SWI5	4	0.49489	1.40921	0.049672	0.999919	3	nonDE
EFCAB4A	5	-0.54659	1.46063	0.049771	0.974989	3	nonDE
HEXDC	5	-2.6643	6.3392	0.049772	0.974989	4	DE
C14orf180	10	0.04302	1.03027	0.049842	0.999919	5	nonDE
ZNF185	5	-0.61972	1.53658	0.049934	0.975461	4	nonDE
ATPIF1	5	-0.17353	1.12781	0.049946	0.975461	3	nonDE
NBEAL1	5	0.52933	1.44326	0.049958	0.999919	3	nonDE
BFSP1	10	-0.22708	1.17046	0.049987	0.975461	7	nonDE
AARD	5	0.18492	1.13675	0.050031	0.999919	3	nonDE
HYAL4	10	0.23586	1.17761	0.050035	0.999919	7	nonDE
GMEB1	5	0.28349	1.21714	0.050104	0.999919	4	nonDE
SSR3	5	-0.23501	1.17691	0.050165	0.999919	2	nonDE
PI4KB	5	0.0692	1.04913	0.050197	0.999919	2	nonDE
TAP2	5	0.021393	1.01494	0.05022	0.975461	2	nonDE
CPEB2	10	0.083685	1.05972	0.050252	0.975461	3	nonDE
HIAT1	5	-0.44657	1.3628	0.050399	0.975461	3	nonDE
AHNAK	10	0.3737	1.29567	0.050409	0.999919	7	nonDE
FTMT	5	0.22282	1.16701	0.050438	0.999919	3	nonDE
ARHGAP26	5	0.2851	1.21849	0.050444	0.999919	3	nonDE
C3orf33	5	0.44503	1.36134	0.050477	0.999919	3	nonDE
B3GALNT1	5	-0.4198	1.33774	0.050481	0.975461	4	nonDE
C2CD4B	5	-0.68528	1.60801	0.050501	0.975461	4	nonDE
LRRC59	10	-0.23015	1.17296	0.050552	0.975461	7	nonDE
RPN1	5	-0.20753	1.15471	0.050555	0.975461	2	nonDE
GAS7	5	0.40809	1.32693	0.050564	0.999919	4	nonDE
KANSL1L	5	0.10042	1.07209	0.050567	0.999919	3	nonDE
PLA2G10	5	-0.4641	1.37946	0.050629	0.975461	4	nonDE
HIST2H4B	3	0.32476	1.25246	0.050705	0.999919	3	nonDE
STARD3	4	0.21522	1.16088	0.050757	0.999919	2	nonDE
PCDH9	5	-0.43796	1.35469	0.050773	0.975461	4	nonDE
CCDC171	5	-0.32512	1.25277	0.050793	0.975461	4	nonDE
SMIM7	5	-0.69326	1.61693	0.050814	0.975461	3	nonDE
CYR61	5	-0.42108	1.33893	0.050829	0.975461	4	nonDE
RPL28	5	-0.14643	1.10683	0.050984	0.999919	2	nonDE
ESR1	10	-0.11086	1.07987	0.051025	0.999919	3	nonDE
ABHD16B	5	-0.57363	1.48826	0.051027	0.975461	4	nonDE
ATP2A2	5	-0.1379	1.1003	0.051057	0.975461	3	nonDE
FAM211B	5	0.38934	1.30979	0.051075	0.999919	3	nonDE
EHBP1	5	0.1314	1.09536	0.051119	0.999919	2	nonDE
PLTP	10	-0.30031	1.23141	0.051175	0.975461	6	nonDE
HENMT1	5	-0.14828	1.10825	0.051197	0.975461	4	nonDE
CAPS	5	0.32159	1.24971	0.051197	0.975461	2	nonDE
NBPF8	15	0.31916	1.2476	0.051225	0.999919	8	nonDE
ZNF74	5	0.31452	1.2436	0.051228	0.999919	4	nonDE
ESPL1	5	-0.23105	1.17369	0.051261	0.999919	2	nonDE
ARX	10	-0.065844	1.0467	0.051279	0.975461	4	nonDE
GALNT6	5	-0.039067	1.02745	0.051334	0.975461	2	nonDE
KRT20	5	-0.37758	1.29916	0.051417	0.975461	4	nonDE
CDKL4	5	-0.52735	1.44128	0.051462	0.975461	3	nonDE
SCN7A	5	0.024838	1.01737	0.051484	0.975461	2	nonDE
C2orf16	5	0.38621	1.30696	0.051497	0.999919	3	nonDE
TMEM57	4	0.13609	1.09892	0.051501	0.975461	1	nonDE
BMP7	5	0.29266	1.2249	0.051549	0.999919	4	nonDE
ITPK1	5	-0.13654	1.09927	0.051617	0.975461	3	nonDE
KLHL33	5	0.36976	1.29214	0.051628	0.999919	4	nonDE
LAMC2	5	0.30725	1.23735	0.051665	0.999919	4	nonDE
BRD3	5	0.22705	1.17044	0.051709	0.999919	4	nonDE
UBR5	5	0.36569	1.2885	0.051792	0.999919	3	nonDE
FAM218A	5	-0.49622	1.41051	0.051814	0.975461	3	nonDE
PLK4	5	0.45379	1.36963	0.051817	0.999919	3	nonDE
AKAP10	5	-0.43929	1.35594	0.051825	0.975461	4	nonDE
SNTB1	5	0.43708	1.35386	0.051825	0.999919	3	nonDE
ANKLE2	5	0.11371	1.08201	0.051886	0.975461	2	nonDE
GUCY1A3	5	-0.43867	1.35535	0.051904	0.975461	4	nonDE
CNPY4	5	-0.28248	1.21628	0.051913	0.975461	3	nonDE
C10orf25	5	0.23699	1.17853	0.05194	0.999919	3	nonDE
LINS	4	-0.35245	1.27673	0.051947	0.975461	2	nonDE
SCMH1	10	-0.1699	1.12498	0.051972	0.975461	4	nonDE
FOXI1	5	0.41781	1.3359	0.05201	0.999919	3	nonDE
FEM1C	5	-0.17579	1.12958	0.052022	0.975461	4	nonDE
SYNPO	10	-0.089012	1.06364	0.05205	0.999919	3	nonDE
ZBTB2	5	-0.35902	1.28255	0.052064	0.975461	4	nonDE
TCL1B	5	0.069149	1.0491	0.05208	0.999919	2	nonDE
RQCD1	5	0.23461	1.17659	0.052093	0.999919	4	nonDE
FANCC	5	0.27297	1.20829	0.052129	0.999919	3	nonDE
GTF2H2	5	-0.25504	1.19337	0.052175	0.975461	3	nonDE
APBA1	5	-0.24989	1.18912	0.05219	0.975461	3	nonDE
MTR	5	0.34068	1.26635	0.052192	0.999919	3	nonDE
METTL9	5	-0.13696	1.09959	0.052208	0.999919	2	nonDE
ZDHHC21	5	-0.060742	1.043	0.052222	0.999919	2	nonDE
SPHK1	5	0.17	1.12506	0.052234	0.999919	3	nonDE
ZNF891	5	-0.030475	1.02135	0.052319	0.975461	2	nonDE
KLC1	5	-0.38854	1.30907	0.052357	0.975461	3	nonDE
FGD6	5	-0.46598	1.38126	0.052481	0.975461	3	nonDE
GPR124	5	-0.12151	1.08787	0.052495	0.999919	2	nonDE
NPR3	5	-0.46746	1.38267	0.052562	0.975461	3	nonDE
ZDHHC7	5	-0.67903	1.60106	0.052584	0.975461	3	nonDE
RARRES2	5	-0.10978	1.07906	0.052616	0.975461	2	nonDE
LYPLAL1	5	0.46422	1.37957	0.052618	0.999919	4	nonDE
NR1H3	10	-0.15969	1.11705	0.052663	0.975461	6	nonDE
SSBP4	5	0.22366	1.16769	0.052679	0.999919	4	nonDE
GLT1D1	5	0.085514	1.06107	0.052716	0.999919	2	nonDE
NUP188	5	-0.12754	1.09243	0.052735	0.975461	2	nonDE
PRPF31	5	0.48649	1.40103	0.052738	0.999919	3	nonDE
LSMEM2	5	0.37282	1.29488	0.052752	0.999919	4	nonDE
SPI1	5	0.12445	1.09009	0.052757	0.999919	3	nonDE
HELB	5	0.28136	1.21534	0.052777	0.999919	3	nonDE
RTCA	5	0.30388	1.23446	0.052794	0.999919	4	nonDE
KLHL11	5	-0.33461	1.26104	0.052842	0.975461	3	nonDE
LRRC37A3	5	0.37979	1.30115	0.05286	0.999919	4	nonDE
FLJ45513	5	0.33902	1.2649	0.05286	0.999919	4	nonDE
HIVEP2	5	0.26028	1.19771	0.052898	0.999919	4	nonDE
FCGBP	5	-0.59819	1.51382	0.052901	0.975461	3	nonDE
PFAS	5	0.23666	1.17826	0.052911	0.999919	3	nonDE
GOLT1B	5	0.30862	1.23852	0.052947	0.999919	4	nonDE
CYSLTR2	4	0.50856	1.42263	0.052956	0.999919	3	nonDE
PSD4	5	0.4426	1.35905	0.052959	0.999919	4	nonDE
MTERFD2	5	-0.40024	1.31973	0.052974	0.975461	4	nonDE
RXFP4	5	-0.82181	1.76762	0.052993	0.975461	4	nonDE
COX6A2	5	-0.01453	1.01012	0.053	0.975461	2	nonDE
BAZ2B	5	0.016628	1.01159	0.053043	0.999919	2	nonDE
TIMP1	10	0.013172	1.00917	0.05306	0.975461	4	nonDE
OXGR1	5	-0.45659	1.37229	0.053094	0.975461	4	nonDE
CRLS1	5	0.35498	1.27897	0.053117	0.999919	4	nonDE
METTL10	5	-0.50446	1.41859	0.05312	0.975461	3	nonDE
PRRX2	5	0.23128	1.17388	0.053133	0.999919	4	nonDE
DCDC1	5	-0.31203	1.24145	0.05314	0.975461	4	nonDE
VWA3B	5	0.045412	1.03198	0.053185	0.999919	2	nonDE
NSUN5	5	0.084576	1.06038	0.053198	0.999919	3	nonDE
ZNF19	5	0.081257	1.05794	0.05327	0.975461	2	nonDE
ZNF180	5	0.32755	1.25488	0.053275	0.999919	3	nonDE
CNOT10	5	-0.040165	1.02823	0.053288	0.975461	1	nonDE
NDUFC2	5	0.024127	1.01686	0.053329	0.999919	1	nonDE
MYSM1	5	0.26508	1.2017	0.053339	0.999919	4	nonDE
OVCA2	5	-0.6606	1.58074	0.053357	0.975461	3	nonDE
TAF9	5	0.14929	1.10902	0.053435	0.975461	1	nonDE
SPC25	5	-0.16885	1.12416	0.053472	0.999919	2	nonDE
SPINK13	5	-0.8597	1.81466	0.053483	0.975461	3	nonDE
MAG	5	0.2302	1.173	0.053512	0.999919	3	nonDE
TMEM141	5	-0.41046	1.32911	0.053529	0.975461	3	nonDE
RAET1G	5	-0.33905	1.26492	0.053558	0.975461	3	nonDE
USF1	5	-0.085594	1.06112	0.053568	0.975461	2	nonDE
IGFL2	5	0.51301	1.42702	0.053579	0.999919	3	nonDE
DPYSL4	5	0.0059304	1.00412	0.053612	0.999919	2	nonDE
NCBP2	5	-0.4273	1.34471	0.053643	0.975461	4	nonDE
ARHGEF7	5	-0.52671	1.44064	0.053652	0.975461	3	nonDE
CYP2C9	5	0.66796	1.58882	0.053658	0.999919	3	nonDE
HSPA5	5	0.42776	1.34514	0.053696	0.999919	3	nonDE
[truncated: 16,787 more rows]
